# Supplementary material for: Proteogenomics of Colorectal Cancer Liver Metastases: Complementing Precision Oncology with Phenotypic Data
Source: Cancers (Basel). 2019 Dec 1;11(12):1907. doi: 10.3390/cancers11121907 (PMC6966481; doi:10.3390/cancers11121907)
Supplement: Supplementary file 1 [file cancers-11-01907-s001.zip]

Archive with 5 entries (4 files):
- cancers-645556-suppl-XML/
- cancers-645556-suppl-XML/cancers-645556-suppl-Figure.docx
- cancers-645556-suppl-XML/cancers-645556-suppl-Table_S1.xlsx
- cancers-645556-suppl-XML/cancers-645556-suppl-Table_S2.xlsx
- cancers-645556-suppl-XML/cancers-645556-suppl-Table_S3.xlsx
