# Supplementary material for: Proteogenomics of Colorectal Cancer Liver Metastases: Complementing Precision Oncology with Phenotypic Data
Source: Cancers (Basel). 2019 Dec 1;11(12):1907. doi: 10.3390/cancers11121907 (PMC6966481; doi:10.3390/cancers11121907)
Supplement: Supplementary file 1 [file cancers-11-01907-s001.zip › cancers-645556-suppl-XML/cancers-645556-suppl-Table_S2.xlsx]

## Sheet: specLib
					KRAS wildtype	KRAS G12V	either or	A172	CLL	HEK296	HeLa	MPSNT	RCMH	Fibro	Lympho	HepaRG	Hepatocytes	Kidney	platelets	MK	Myoblast	Myotubes	plasma	***	***
Protein group	Gene names	prim Gene name	protein name	MW / Da				NSAF	NSAF	NSAF	NSAF	NSAF	NSAF	NSAF	NSAF	NSAF	NSAF	NSAF	NSAF	NSAF	NSAF	NSAF	NSAF	CD-14	CD-16	CD8+	COUNT	RSD
Q9C0C9	UBE2O KIAA1734	UBE2O	(E3-independent) E2 ubiquitin-conjugating enzyme (EC 2.3.2.24) (E2/E3 hybrid ubiquitin-protein ligase UBE2O) (Ubiquitin carrier protein O) (Ubiquitin-conjugating enzyme E2 O) (Ubiquitin-conjugating enzyme E2 of 230 kDa) (Ubiquitin-conjugating enzyme E2-230K) (Ubiquitin-protein ligase O)	141,293	2.48719e-05	1.92671e-05	2	0.000113101	7.53034e-05	9.79533e-05	1.35865e-05	7.46716e-05	4.74406e-05	3.71756e-05	7.49439e-05	3.11427e-05	1.57753e-05	4.01038e-05	0.000171138	0.000121939	4.7164e-05	2.52669e-05		1.98273e-05	2.26219e-05	3.83004e-05	18
O14874	BCKDK	BCKDK	[3-methyl-2-oxobutanoate dehydrogenase [lipoamide]] kinase, mitochondrial (EC 2.7.11.4) (Branched-chain alpha-ketoacid dehydrogenase kinase) (BCKD-kinase) (BCKDHKIN)	46,360	1.43503e-05	3.23171e-05	2	3.26559e-05	1.6012e-05	3.73169e-05	1.50575e-05	2.70009e-05	9.6391e-05	2.83253e-05	6.42401e-05	6.24439e-05	0.000131585	3.83453e-05	7.4512e-05	2.7193e-05	5.13369e-05	6.51596e-05		3.11901e-05			16	0.83155
Q8TDZ2	MICAL1 MICAL NICAL	MICAL1	[F-actin]-monooxygenase MICAL1 (EC 1.14.13.225) (Molecule interacting with CasL protein 1) (MICAL-1) (NEDD9-interacting protein with calponin homology and LIM domains)	117,875	2.17551e-05	3.6951e-05	2	2.7114e-05	0.000144842	8.15371e-06		5.158e-05	2.3694e-06	5.57015e-05	4.35128e-05			4.99563e-05	0.000101592	4.27798e-05	9.48963e-05	8.73653e-05		3.96499e-05	8.54187e-05	5.21859e-05	15	0.7301
O94851	MICAL2 KIAA0750 MICAL2PV1 MICAL2PV2	MICAL2	[F-actin]-monooxygenase MICAL2 (EC 1.14.13.225) (Molecule interacting with CasL protein 2) (MICAL-2)	126,689	7.1225e-06	1.36097e-05	2	4.38164e-05				3.81109e-05	8.81822e-06	2.69496e-05		7.31214e-06	4.62996e-06	5.26197e-06			3.38148e-05	1.51736e-05					9
Q7RTP6	MICAL3 KIAA0819 KIAA1364	MICAL3	[F-actin]-monooxygenase MICAL3 (EC 1.14.13.225) (Molecule interacting with CasL protein 3) (MICAL-3)	224,295	9.10218e-06	1.25388e-05	2	2.2499e-05	3.97146e-05	2.48534e-05		3.18907e-05	9.96162e-06	2.16621e-05	8.11428e-06	1.60043e-05	1.56909e-05	5.4489e-05	1.64278e-05		2.38746e-05	1.95898e-05		2.70481e-06			14
P54922	ADPRH ARH1	ADPRH	[Protein ADP-ribosylarginine] hydrolase (ADP-ribosylarginine hydrolase) (EC 3.2.2.19) (ADP-ribose-L-arginine cleaving enzyme)	39,507	1.20148e-05	4.59159e-06	2		0.000275579				3.53473e-05	9.97161e-06	0.000100511				0.000104924	4.25466e-05	3.61452e-05	3.12801e-05		3.21672e-05	4.68863e-05	1.57673e-05	11
Q15118	PDK1 PDHK1	PDK1	[Pyruvate dehydrogenase (acetyl-transferring)] kinase isozyme 1, mitochondrial (EC 2.7.11.2) (Pyruvate dehydrogenase kinase isoform 1) (PDH kinase 1)	49,244	1.35044e-05	5.5295e-06	2	4.09911e-05	2.51237e-05	5.85524e-05	4.60709e-05	5.44705e-05	7.37309e-05	2.66664e-05	0.000104156	1.41088e-05	2.38228e-05	2.25623e-05	0.000177709	4.26674e-05	7.9745e-05	3.34601e-05				7.58958e-05	16
Q15119	PDK2 PDHK2	PDK2	[Pyruvate dehydrogenase (acetyl-transferring)] kinase isozyme 2, mitochondrial (EC 2.7.11.2) (Pyruvate dehydrogenase kinase isoform 2) (PDH kinase 2) (PDKII)	46,154	6.17679e-06	0	2		4.82503e-05	2.4989e-05	2.64683e-05	3.09959e-05	3.63079e-05	8.53552e-06	2.15089e-05	3.51247e-05	4.06683e-05	1.44437e-05	4.49067e-05	1.82096e-05	1.03132e-05	4.16503e-05				7.16999e-06	15	0.517136
Q15120	PDK3 PDHK3	PDK3	[Pyruvate dehydrogenase (acetyl-transferring)] kinase isozyme 3, mitochondrial (EC 2.7.11.2) (Pyruvate dehydrogenase kinase isoform 3)	46,939	5.56548e-05	2.70698e-05	2	2.86694e-05	7.90723e-05	6.96181e-05	1.11538e-05	5.33357e-05	5.95012e-05	2.79759e-06	0.00012337	2.71364e-05	1.49956e-05	1.65692e-05	6.86866e-05		2.02815e-05	5.85053e-06		3.71007e-05	4.21721e-05	0.00010036	17
Q9P0J1	PDP1 PDP PPM2C	PDP1	[Pyruvate dehydrogenase [acetyl-transferring]]-phosphatase 1, mitochondrial (PDP 1) (EC 3.1.3.43) (Protein phosphatase 2C) (Pyruvate dehydrogenase phosphatase catalytic subunit 1) (PDPC 1)	61,054	3.73443e-05	3.1219e-05	2	6.33689e-05	0.000182375	6.29684e-06		2.92893e-05	7.77669e-05	3.65639e-05	1.35498e-05	7.58647e-05		8.00709e-05	6.03509e-05	4.12968e-05	5.65232e-05	7.42163e-05		3.92034e-05	4.01991e-05	0.000205966	16
Q9P2J9	PDP2 KIAA1348	PDP2	[Pyruvate dehydrogenase [acetyl-transferring]]-phosphatase 2, mitochondrial (PDP 2) (EC 3.1.3.43) (Pyruvate dehydrogenase phosphatase catalytic subunit 2) (PDPC 2)	59,978		4.54176e-06	1	1.4023e-05				1.78889e-05	1.39698e-05			1.93064e-06	1.95593e-06	1.85244e-06									6
Q9BV57	ADI1 MTCBP1 HMFT1638	ADI1	1,2-dihydroxy-3-keto-5-methylthiopentene dioxygenase (EC 1.13.11.54) (Acireductone dioxygenase (Fe(2+)-requiring)) (ARD) (Fe-ARD) (Membrane-type 1 matrix metalloproteinase cytoplasmic tail-binding protein 1) (MTCBP-1) (Submergence-induced protein-like factor) (Sip-L)	21,498	0.000119198	0.000122318	2	0.00011737	2.30197e-05	0.000107298	0.000211063	9.98176e-05	1.29916e-05	0.000134383	0.000153925	0.000430909	0.000196449	0.000118868	2.14245e-05	7.81882e-05	0.000105172	5.74836e-05		5.24853e-05	5.11693e-05	1.62984e-05	18	0.968744
Q04446	GBE1	GBE1	1,4-alpha-glucan-branching enzyme (EC 2.4.1.18) (Brancher enzyme) (Glycogen-branching enzyme)	80,474	4.84028e-05	6.76745e-05	2	0.000108695	0.000119916	4.77729e-05	7.807e-05	8.44407e-05	6.59413e-05	0.000270876	0.000322791	0.000343903	0.000405261	8.97416e-05	0.000197457	9.39932e-05	0.000258777	0.000184275		3.43509e-05	3.79281e-05	0.0001074	18	1.06553
P61604	HSPE1	HSPE1	10 kDa heat shock protein, mitochondrial (Hsp10) (10 kDa chaperonin) (Chaperonin 10) (CPN10) (Early-pregnancy factor) (EPF)	10,932	0.00505061	0.00357743	2	0.00233887	0.000656395	0.00305954	0.00344819	0.00356599	0.0021205	0.00216218	0.00326912	0.00410985	0.00442123	0.00326243	0.00107436	0.000653475	0.00261249	0.00383089		0.000532642	0.000505224	0.000931262	18
Q15029	EFTUD2 KIAA0031 SNRP116	EFTUD2	116 kDa U5 small nuclear ribonucleoprotein component (Elongation factor Tu GTP-binding domain-containing protein 2) (SNU114 homolog) (hSNU114) (U5 snRNP-specific protein, 116 kDa) (U5-116 kDa)	109,436	0.000105415	9.65691e-05	2	0.000290512	0.000334633	0.000279283	0.000239204	0.000250009	0.000262867	9.95947e-05	0.00022527	0.00012909	8.36142e-05	0.000130968	1.26261e-05	0.000180475	0.000163108	0.000148054		0.000240203	0.0002425	0.000441848	18	0.436633
Q9NRX4	PHPT1 PHP14 CGI-202 HSPC141	PHPT1	14 kDa phosphohistidine phosphatase (EC 3.9.1.3) (Phosphohistidine phosphatase 1) (PHPT1) (Protein histidine phosphatase) (PHP) (Protein janus-A homolog)	13,833	0.000422998	0.000292422	2	0.000304009	8.94377e-05	0.000250129	0.000315399	0.000245618		0.00041769	0.00029902	0.000343211	0.000118729	0.000305213	9.98879e-05	0.00018227	0.000189256	0.000178672		0.000129193	7.50049e-05	0.000236425	17	0.423951
P31946	YWHAB	YWHAB	14-3-3 protein beta/alpha (Protein 1054) (Protein kinase C inhibitor protein 1) (KCIP-1) [Cleaved into: 14-3-3 protein beta/alpha, N-terminally processed]	28,082	0.00175309	0.00201215	2	0.00214446	0.00285485	0.00214251	0.0031632	0.00143278	0.00214825	0.00180968	0.00143171	0.00138962	0.000818793	0.00182393	0.00278823	0.00213987	0.00148314	0.00121261	6.83746e-05	0.00209459	0.00228407	7.82821e-05	19	0.457076
P62258	YWHAE	YWHAE	14-3-3 protein epsilon (14-3-3E)	29,174	0.00193409	0.00149069	2	0.00271573	0.00257837	0.00392697	0.00408566	0.00197984	0.00340811	0.00167892	0.00183749	0.00196473	0.00133502	0.00200321	0.00254967	0.00246309	0.00166421	0.00144491		0.00213468	0.00220572	0.00117632	18	0.400419
Q04917	YWHAH YWHA1	YWHAH	14-3-3 protein eta (Protein AS1)	28,219	0.000890265	0.000826445	2	0.00125778	0.00169232	0.00152586	0.00211505	0.00113432	0.00156378	0.000865545	0.000879481	0.000779661	0.000507182	0.00108668	0.00179539	0.0010424	0.000792792	0.000690949	3.40661e-05	0.00155567	0.00148624	0.000552556	19	0.479727
P61981	YWHAG	YWHAG	14-3-3 protein gamma (Protein kinase C inhibitor protein 1) (KCIP-1) [Cleaved into: 14-3-3 protein gamma, N-terminally processed]	28,303	0.00111686	0.00133302	2	0.0016463	0.00201951	0.0016232	0.00270071	0.00128259	0.00192425	0.00117383	0.00117501	0.00123148	0.000729501	0.0015506	0.00179006	0.00115809	0.00100907	0.00105275		0.00157887	0.00164688	0.000587368	18	0.35457
P31947	SFN HME1	SFN	14-3-3 protein sigma (Epithelial cell marker protein 1) (Stratifin)	27,774	0.00134864	0.000729059	2	0.00110834		0.00124578	0.00246311	0.00111386		0.000586275		0.000708768	0.000397041	0.00162014						0.00086479	0.000929393	9.91841e-05	11
P27348	YWHAQ	YWHAQ	14-3-3 protein theta (14-3-3 protein T-cell) (14-3-3 protein tau) (Protein HS1)	27,764	0.00127298	0.00134225	2	0.00197514	0.00277169	0.00212551	0.00291029	0.00145563	0.00230363	0.00165541	0.00131104	0.00124288	0.000659156	0.00171277	0.00258792	0.00190708	0.00150013	0.00102868	3.4681e-05	0.00151324	0.00158347	0.00137488	19	0.445743
P63104	YWHAZ	YWHAZ	14-3-3 protein zeta/delta (Protein kinase C inhibitor protein 1) (KCIP-1)	27,745	0.00230267	0.00178585	2	0.00238877	0.00412026	0.0024041	0.00411997	0.00164354	0.00306019	0.00201151	0.0016936	0.00158596	0.000883705	0.00219448	0.00486397	0.00281713	0.0017971	0.00122734	0.000173405	0.00281518	0.00313407	0.00259168	19
P15428	HPGD PGDH1 SDR36C1	HPGD	15-hydroxyprostaglandin dehydrogenase [NAD(+)] (15-PGDH) (EC 1.1.1.141) (Prostaglandin dehydrogenase 1) (Short chain dehydrogenase/reductase family 36C member 1)	28,977	4.90948e-05	0	2									0.000111892	0.000425091	6.51826e-05		0.000362548							4
Q9C0C2	TNKS1BP1 KIAA1741 TAB182	TNKS1BP1	182 kDa tankyrase-1-binding protein	181,796	6.08574e-05	8.185e-05	2	0.000104558	2.04162e-05	5.81548e-05	4.03183e-05	4.42641e-05	1.84356e-05	0.000129297	1.54718e-05	9.87282e-05	7.55001e-05	0.000132621		2.31151e-06	0.000131569	0.000107251					14
Q8WTS1	ABHD5 NCIE2 CGI-58	ABHD5	1-acylglycerol-3-phosphate O-acyltransferase ABHD5 (EC 2.3.1.51) (Abhydrolase domain-containing protein 5) (Lipid droplet-binding protein CGI-58)	39,096	8.49638e-06	4.63856e-06	2	1.29078e-05		4.91671e-06	8.9276e-06	2.28698e-05	3.57188e-05	3.35881e-06			1.50032e-05	2.84187e-06	5.89041e-05		4.26127e-05	7.0242e-06					11
Q99943	AGPAT1 G15	AGPAT1	1-acyl-sn-glycerol-3-phosphate acyltransferase alpha (EC 2.3.1.51) (1-acylglycerol-3-phosphate O-acyltransferase 1) (1-AGP acyltransferase 1) (1-AGPAT 1) (Lysophosphatidic acid acyltransferase alpha) (LPAAT-alpha) (Protein G15)	31,717	2.6948e-05	2.57462e-05	2	3.71251e-05	3.12058e-05	6.66665e-05	4.95208e-05	3.38285e-05	1.76116e-05	4.14025e-05	2.08663e-05	8.03201e-05	3.32887e-05	3.85333e-05	0.000188781	1.32491e-05	4.87747e-05	5.62795e-05		1.61804e-05	2.62509e-05	4.54175e-05	18
O15120	AGPAT2	AGPAT2	1-acyl-sn-glycerol-3-phosphate acyltransferase beta (EC 2.3.1.51) (1-acylglycerol-3-phosphate O-acyltransferase 2) (1-AGP acyltransferase 2) (1-AGPAT 2) (Lysophosphatidic acid acyltransferase beta) (LPAAT-beta)	30,914	1.2287e-05	2.93475e-05	2	2.17654e-05		4.97441e-05	5.64523e-06			1.27434e-05		7.86607e-05	7.96911e-05	3.95343e-05	2.97977e-05		1.92468e-05	2.66499e-05					10
Q9NUQ2	AGPAT5	AGPAT5	1-acyl-sn-glycerol-3-phosphate acyltransferase epsilon (EC 2.3.1.51) (1-acylglycerol-3-phosphate O-acyltransferase 5) (1-AGP acyltransferase 5) (1-AGPAT 5) (Lysophosphatidic acid acyltransferase epsilon) (LPAAT-epsilon)	42,072	4.51984e-05	4.7501e-05	2	3.19859e-05	0.000394047	2.28446e-05		3.82537e-05		1.24849e-05	0.000220228	6.05513e-05	5.29793e-05	6.07394e-05	3.83162e-05	9.98818e-05	6.7883e-05	0.000127283				5.22823e-05	14
Q9NRZ7	AGPAT3 LPAAT3 UNQ759/PRO1490	AGPAT3	1-acyl-sn-glycerol-3-phosphate acyltransferase gamma (EC 2.3.1.51) (1-acylglycerol-3-phosphate O-acyltransferase 3) (1-AGP acyltransferase 3) (1-AGPAT 3) (Lysophosphatidic acid acyltransferase gamma) (LPAAT-gamma)	43,381	1.31221e-05	1.04474e-05	2	2.32656e-05	8.55576e-05	3.10174e-05	4.02288e-06	2.06108e-05	1.28763e-05	2.11893e-05	0.000122047	2.93621e-05	5.67892e-05	3.58562e-05	3.71601e-05	2.90604e-05	1.64587e-05	4.11475e-05		2.13321e-05	3.31983e-05	5.4204e-05	18
Q9Y2I7	PIKFYVE KIAA0981 PIP5K3	PIKFYVE	1-phosphatidylinositol 3-phosphate 5-kinase (Phosphatidylinositol 3-phosphate 5-kinase) (EC 2.7.1.150) (FYVE finger-containing phosphoinositide kinase) (PIKfyve) (Phosphatidylinositol 3-phosphate 5-kinase type III) (PIPkin-III) (Type III PIP kinase)	237,136	8.00985e-07	2.48711e-06	2	9.22164e-06	1.35648e-05	1.05379e-05		9.80324e-06	7.06665e-06	5.53759e-06	6.27945e-06	5.37142e-06	4.45237e-06	6.55944e-06	1.94227e-06	8.86037e-06	1.05382e-05	6.94837e-06	2.8374e-05				15
Q00722	PLCB2	PLCB2	1-phosphatidylinositol 4,5-bisphosphate phosphodiesterase beta-2 (EC 3.1.4.11) (Phosphoinositide phospholipase C-beta-2) (Phospholipase C-beta-2) (PLC-beta-2)	134,024	1.02785e-05	1.45609e-05	2		5.16943e-05					1.95959e-06	1.72831e-05		7.87781e-06		9.10692e-05	6.27086e-05				3.74176e-05	4.05651e-05	5.06804e-05	9
Q01970	PLCB3	PLCB3	1-phosphatidylinositol 4,5-bisphosphate phosphodiesterase beta-3 (EC 3.1.4.11) (Phosphoinositide phospholipase C-beta-3) (Phospholipase C-beta-3) (PLC-beta-3)	138,799	2.36094e-05	3.98826e-05	2	0.000103014		3.46227e-05	2.51467e-06	7.73016e-05	5.43297e-05	4.73044e-05	1.43045e-05	1.91882e-05	1.01424e-05	5.04302e-05	8.95954e-05	6.05512e-05	8.57347e-05	4.35277e-05					14
Q15147	PLCB4	PLCB4	1-phosphatidylinositol 4,5-bisphosphate phosphodiesterase beta-4 (EC 3.1.4.11) (Phosphoinositide phospholipase C-beta-4) (Phospholipase C-beta-4) (PLC-beta-4)	134,464	2.11868e-06	1.07957e-05	2	5.00399e-05		2.00138e-05				4.10168e-05				7.76708e-05	5.13799e-05		2.12397e-05	1.73597e-05					7
P51178	PLCD1	PLCD1	1-phosphatidylinositol 4,5-bisphosphate phosphodiesterase delta-1 (EC 3.1.4.11) (Phosphoinositide phospholipase C-delta-1) (Phospholipase C-III) (PLC-III) (Phospholipase C-delta-1) (PLC-delta-1)	85,665	1.16428e-05	1.27127e-05	2	3.92725e-06	5.77688e-06			1.87872e-05	6.52058e-05	4.44542e-05		8.11039e-06	1.09555e-05	1.55637e-05			6.80669e-05	3.68658e-05				1.789e-05	11
Q8N3E9	PLCD3 KIAA1964	PLCD3	1-phosphatidylinositol 4,5-bisphosphate phosphodiesterase delta-3 (EC 3.1.4.11) (Phosphoinositide phospholipase C-delta-3) (Phospholipase C-delta-3) (PLC-delta-3)	89,258	9.5768e-06	0	2	1.88458e-05		4.30715e-06		6.01032e-06	9.38715e-06	8.82719e-06		2.20544e-05		3.2364e-05			1.86648e-05	5.99952e-05					9
Q4KWH8	PLCH1 KIAA1069 PLCL3	PLCH1	1-phosphatidylinositol 4,5-bisphosphate phosphodiesterase eta-1 (EC 3.1.4.11) (Phosphoinositide phospholipase C-eta-1) (Phospholipase C-eta-1) (PLC-eta-1) (Phospholipase C-like protein 3) (PLC-L3)	189,223	6.02327e-06	0	2	8.88972e-06	1.04612e-05	1.52379e-05	7.37824e-06	9.45039e-06		9.71566e-06	7.86947e-06		2.47989e-06	4.69734e-06	7.30223e-06		7.54658e-06	8.70776e-06		8.20421e-06	7.29333e-06		14
P19174	PLCG1 PLC1	PLCG1	1-phosphatidylinositol 4,5-bisphosphate phosphodiesterase gamma-1 (EC 3.1.4.11) (PLC-148) (Phosphoinositide phospholipase C-gamma-1) (Phospholipase C-II) (PLC-II) (Phospholipase C-gamma-1) (PLC-gamma-1)	148,532	1.21524e-05	1.22215e-05	2	8.83358e-05	4.83109e-05	6.98845e-05		0.000104743	8.08552e-05	3.53637e-05	3.67596e-05	1.79309e-05	3.94908e-06	2.76769e-05			5.52805e-05	3.60532e-05		7.61449e-06		0.000114573	14
P16885	PLCG2	PLCG2	1-phosphatidylinositol 4,5-bisphosphate phosphodiesterase gamma-2 (EC 3.1.4.11) (Phosphoinositide phospholipase C-gamma-2) (Phospholipase C-IV) (PLC-IV) (Phospholipase C-gamma-2) (PLC-gamma-2)	147,870	1.54127e-05	2.0861e-05	2	4.55032e-06	0.000440091	3.63986e-05		4.83731e-06			0.000275253	1.01802e-05	5.55346e-06	7.51374e-06	0.000144837	0.000181878				3.72915e-05	6.24861e-05	3.83074e-05	13
Q9BZG8	DPH1 DPH2L DPH2L1 OVCA1	DPH1	2-(3-amino-3-carboxypropyl)histidine synthase subunit 1 (EC 2.5.1.108) (Diphthamide biosynthesis protein 1) (Diphtheria toxin resistance protein 1) (Ovarian cancer-associated gene 1 protein) (S-adenosyl-L-methionine:L-histidine 3-amino-3-carboxypropyltransferase 1)	48,805	5.83504e-06	9.29137e-06	2	4.82532e-05	1.52098e-05	2.36316e-05	1.43032e-05	2.56482e-05		2.69063e-06	2.03406e-05	2.37263e-06		6.82956e-06			1.21913e-05	2.81342e-06				4.52566e-06	12	1.0093
Q9BQC3	DPH2 DPH2L2	DPH2	2-(3-amino-3-carboxypropyl)histidine synthase subunit 2 (EC 2.5.1.108) (Diphthamide biosynthesis protein 2) (Diphtheria toxin resistance protein 2) (S-adenosyl-L-methionine:L-histidine 3-amino-3-carboxypropyltransferase 2)	52,083	2.36836e-05	8.70286e-06	2	2.90676e-05	2.37542e-05	3.69072e-05	3.01567e-05	2.4034e-05		5.04257e-06	2.54139e-05	1.77864e-05	9.00969e-06	2.13324e-05		8.06832e-06	1.59936e-05	1.05454e-05				8.22252e-06	14
P09543	CNP	CNP	2',3'-cyclic-nucleotide 3'-phosphodiesterase (CNP) (CNPase) (EC 3.1.4.37)	47,579	0.000164855	0.000105957	2	0.000300515	0.000202823	0.000165644	7.70266e-05	9.02027e-05	4.10906e-05	0.000121438	0.000100846	0.000124122	0.000155336	0.000247529	0.000203288	0.000256131	0.000140061	0.000187585		6.15062e-05	4.27695e-05	8.46903e-05	18	0.576485
Q16698	DECR1 DECR SDR18C1	DECR1	2,4-dienoyl-CoA reductase, mitochondrial (EC 1.3.1.34) (2,4-dienoyl-CoA reductase [NADPH]) (4-enoyl-CoA reductase [NADPH]) (Short chain dehydrogenase/reductase family 18C member 1)	36,068	0.000299251	0.000221672	2	0.000200543	0.00109765	6.39538e-05	0.000503209	0.000317309	3.87175e-05	0.000233011	0.000513775	0.00130988	0.00246218	0.000733147	0.000306477	0.000256319	0.000197958	0.000414958		0.000409008	0.00035591	0.000767079	18
Q6L8Q7	PDE12	PDE12	2',5'-phosphodiesterase 12 (2'-PDE) (2-PDE) (EC 3.1.4.-) (Mitochondrial deadenylase) (EC 3.1.13.4)	67,352	2.53863e-05	3.36864e-05	2	9.49063e-05	9.91928e-05	5.70803e-05	3.62756e-05	0.000114167	4.56144e-05	3.50946e-05	7.12401e-05	5.50165e-05	4.35447e-05	6.26858e-05	3.41922e-05	5.61528e-05	3.53364e-05	4.07736e-05		1.66124e-05	2.31751e-05	0.000139885	18	0.66049
Q05823	RNASEL RNS4	RNASEL	2-5A-dependent ribonuclease (2-5A-dependent RNase) (EC 3.1.26.-) (Ribonuclease 4) (Ribonuclease L) (RNase L)	83,533	4.54691e-06	4.34413e-06	2	3.62474e-05	5.03568e-05	2.76141e-05				1.88643e-05	2.57491e-05	1.66348e-05	5.61756e-06	4.78829e-05	0.000113033	4.52756e-05	1.42457e-05	1.47939e-05				2.40024e-05	13	1.07196
O75881	CYP7B1	CYP7B1	25-hydroxycholesterol 7-alpha-hydroxylase (EC 1.14.14.29) (Cytochrome P450 7B1) (Oxysterol 7-alpha-hydroxylase)	58,256	1.63087e-06	0	2							2.25412e-05	8.52035e-06	1.98771e-05	3.42337e-05										4
P00973	OAS1 OIAS	OAS1	2'-5'-oligoadenylate synthase 1 ((2-5')oligo(A) synthase 1) (2-5A synthase 1) (EC 2.7.7.84) (E18/E16) (p46/p42 OAS)	46,029	3.30145e-05	6.80129e-05	2	7.30904e-06	6.98842e-05		2.27487e-05		6.06776e-06		1.79728e-05		3.31328e-05	7.24145e-06						2.28953e-05	3.53232e-05		9
P29728	OAS2	OAS2	2'-5'-oligoadenylate synthase 2 ((2-5')oligo(A) synthase 2) (2-5A synthase 2) (EC 2.7.7.84) (p69 OAS / p71 OAS) (p69OAS / p71OAS)	82,431	8.06331e-06	3.68678e-05	2		0.000126074						0.000110395	1.40476e-06	1.13853e-05							4.69843e-05	2.93262e-05	0.000183819	7
Q9Y6K5	OAS3 P/OKcl.4	OAS3	2'-5'-oligoadenylate synthase 3 ((2-5')oligo(A) synthase 3) (2-5A synthase 3) (EC 2.7.7.84) (p100 OAS) (p100OAS)	121,170	1.68514e-05	5.31672e-05	2	6.94124e-05	6.12623e-05	9.51838e-06	4.03274e-05	3.24677e-05		2.0591e-05	7.78317e-05	8.60084e-06	1.35544e-05	8.25246e-06	2.85085e-05	3.12124e-05	5.89249e-06	3.39958e-06		2.85568e-05	8.24061e-06	0.000145707	17
Q15646	OASL TRIP14	OASL	2'-5'-oligoadenylate synthase-like protein (2'-5'-OAS-related protein) (2'-5'-OAS-RP) (59 kDa 2'-5'-oligoadenylate synthase-like protein) (Thyroid receptor-interacting protein 14) (TR-interacting protein 14) (TRIP-14) (p59 OASL) (p59OASL)	59,226	1.60332e-06	6.12728e-06	2	1.4201e-05			1.76797e-05	5.13287e-05			2.7936e-06	3.91031e-06	5.9423e-06				8.03694e-06					6.96788e-05	8
Q99460	PSMD1	PSMD1	26S proteasome non-ATPase regulatory subunit 1 (26S proteasome regulatory subunit RPN2) (26S proteasome regulatory subunit S1) (26S proteasome subunit p112)	105,836	0.000114833	9.77122e-05	2	0.000263838	0.00025016	0.000177992	5.1117e-05	0.000275409	0.00029292	0.000145168	0.000306408	0.000152081	0.000133013	0.000165867	0.000121852	0.000186614	0.000202387	0.00020758		0.000167996	0.000149322	0.000283415	18	0.382109
O75832	PSMD10	PSMD10	26S proteasome non-ATPase regulatory subunit 10 (26S proteasome regulatory subunit p28) (Gankyrin) (p28(GANK))	24,428	0.000108921	8.91972e-05	2	0.000261672	0.000172198	0.000338367	0.000250044	0.000131768	8.00331e-05	9.67616e-05	0.000419934	0.000132728	9.12455e-05	0.000195576	0.000188547	8.60125e-05	0.000112043	7.86936e-05		0.000204233	9.36973e-05	0.000348228	18	0.682213
O00231	PSMD11	PSMD11	26S proteasome non-ATPase regulatory subunit 11 (26S proteasome regulatory subunit RPN6) (26S proteasome regulatory subunit S9) (26S proteasome regulatory subunit p44.5)	47,464	0.000190234	0.0001454	2	0.000598942	0.000396202	0.000388789	0.000735364	0.000512387	0.000606084	0.000329231	0.000526368	0.000278121	0.000224917	0.000255152	0.000164965	0.000637452	0.000396128	0.000416579		0.000222716	0.000195866	0.00063282	18	0.445002
O00232	PSMD12	PSMD12	26S proteasome non-ATPase regulatory subunit 12 (26S proteasome regulatory subunit RPN5) (26S proteasome regulatory subunit p55)	52,904	0.000114833	8.48554e-05	2	0.000206675	0.000168376	0.000225274	0.000151742	0.000256891	0.000184773	0.000104251	0.000281469	5.90975e-05	7.76114e-05	8.82057e-05	0.000126237	0.000270066	0.000164202	0.000163513		0.000139934	0.000172476	0.000338508	18
Q9UNM6	PSMD13	PSMD13	26S proteasome non-ATPase regulatory subunit 13 (26S proteasome regulatory subunit RPN9) (26S proteasome regulatory subunit S11) (26S proteasome regulatory subunit p40.5)	42,945	7.96504e-05	0.00010992	2	0.000368195	0.00036299	0.000317799	0.000548603	0.000308136	0.000273147	0.000168178	0.000435354	0.000175265	0.000152975	0.000181101	0.000139424	0.000420761	0.000268783	0.000233405		0.000259968	0.00023317	0.000514462	18
O00487	PSMD14 POH1	PSMD14	26S proteasome non-ATPase regulatory subunit 14 (EC 3.4.19.-) (26S proteasome regulatory subunit RPN11) (26S proteasome-associated PAD1 homolog 1)	34,577	0.000205744	0.000121873	2	0.000282165	0.00018606	0.000172338	0.000181699	0.000217213	0.00021809	0.000121529	0.000244039	0.000110515	9.83913e-05	0.000160664	0.000113224	0.000218758	0.000209935	0.000202527		0.000181605	0.000198258	0.00028092	18	0.280113
Q13200	PSMD2 TRAP2	PSMD2	26S proteasome non-ATPase regulatory subunit 2 (26S proteasome regulatory subunit RPN1) (26S proteasome regulatory subunit S2) (26S proteasome subunit p97) (Protein 55.11) (Tumor necrosis factor type 1 receptor-associated protein 2)	100,200	0.000112838	0.000100558	2	0.000387799	0.000293864	0.000224453	0.000264736	0.000342655	0.000429252	0.000224102	0.000312084	0.000166413	0.000124103	0.000191829	0.000209147	0.000343895	0.000282652	0.000258996		0.000201422	0.000217759	0.000371052	18
O43242	PSMD3	PSMD3	26S proteasome non-ATPase regulatory subunit 3 (26S proteasome regulatory subunit RPN3) (26S proteasome regulatory subunit S3) (Proteasome subunit p58)	60,978	0.0001956	0.000143459	2	0.000209654	0.000170429	0.000267949	8.87208e-05	0.000152494	0.000334356	0.000228271	0.00035816	0.000159514	0.000130822	0.000191316	0.000120852	0.000358352	0.000253696	0.000225178		9.61474e-05	6.45489e-05	0.000409572	18
P55036	PSMD4 MCB1	PSMD4	26S proteasome non-ATPase regulatory subunit 4 (26S proteasome regulatory subunit RPN10) (26S proteasome regulatory subunit S5A) (Antisecretory factor 1) (AF) (ASF) (Multiubiquitin chain-binding protein)	40,737	0.000135262	0.000151511	2	0.000202334	0.000206517	0.000212339	0.000406979	0.00028972	0.00027424	0.000132164	0.000235568	0.000190449	0.000138229	0.000242738	0.000113063	0.000185679	0.000189875	0.000158419		5.26781e-05	3.47064e-05	0.000127586	18	0.459312
Q16401	PSMD5 KIAA0072	PSMD5	26S proteasome non-ATPase regulatory subunit 5 (26S protease subunit S5 basic) (26S proteasome subunit S5B)	56,196	0.00010049	8.22931e-05	2	0.000182594	0.000290607		0.00031055	0.000181382	2.48499e-05	0.000123848	0.000141323	0.000166907	0.000129429	0.000160146	0.000168018	0.000194423	0.00013976	0.000105066		0.000102799	0.000133774	0.000453778	17	0.607848
Q15008	PSMD6 KIAA0107 PFAAP4	PSMD6	26S proteasome non-ATPase regulatory subunit 6 (26S proteasome regulatory subunit RPN7) (26S proteasome regulatory subunit S10) (Breast cancer-associated protein SGA-113M) (Phosphonoformate immuno-associated protein 4) (Proteasome regulatory particle subunit p44S10) (p42A)	45,531	9.38737e-05	7.47394e-05	2	0.00032881	0.000266291	0.000227978	0.000287469	0.000239578	0.000269901	0.000199003	0.000348852	0.000208545	0.000188088	0.000192777	0.00021749	0.000424551	0.0002117	0.000208085		0.000164832	0.000157876	0.00040444	18	0.35165
P51665	PSMD7 MOV34L	PSMD7	26S proteasome non-ATPase regulatory subunit 7 (26S proteasome regulatory subunit RPN8) (26S proteasome regulatory subunit S12) (Mov34 protein homolog) (Proteasome subunit p40)	37,025	0.00018342	0.000151957	2	0.000227163	0.000153709	0.000202477	9.42697e-05	0.00023183	0.000286648	0.000166694	0.000268122	0.000159503	0.000110897	0.000195054	0.000143058	0.000238344	0.000266763	0.000189136		0.000157364	0.00015507	0.000236585	18
P48556	PSMD8	PSMD8	26S proteasome non-ATPase regulatory subunit 8 (26S proteasome regulatory subunit RPN12) (26S proteasome regulatory subunit S14) (p31)	39,612	5.75253e-05	5.03799e-05	2	0.000157122	0.000137424	0.00014558	0.000118953	0.000153489	7.75578e-05	0.000122657	0.000162898	4.09256e-05	5.62694e-05	5.04873e-05	5.23231e-05	0.000169735	0.000126173	0.000110923		9.9899e-05	0.000120909	0.000194352	18
O00233	PSMD9	PSMD9	26S proteasome non-ATPase regulatory subunit 9 (26S proteasome regulatory subunit p27)	24,682	0.000142183	0.000211106	2	0.000218088	8.02004e-05	0.000179124	0.000247471	0.000137657	0.00018105	0.000271336	0.000227916	0.000234576	0.000137836	0.000409635	0.000167946	0.00018728	0.000241064	0.000161331		0.000134436	0.000100271	0.000431397	18
P62333	PSMC6 SUG2	PSMC6	26S proteasome regulatory subunit 10B (26S proteasome AAA-ATPase subunit RPT4) (Proteasome 26S subunit ATPase 6) (Proteasome subunit p42)	44,173	0.000258277	0.000183013	2	0.000384615	0.000274477	0.000304613	0.000335814	0.000348149	0.000689175	0.000270522	0.00044947	0.000419427	0.000265576	0.000420045	0.000265883	0.000285393	0.000366374	0.000332603		0.000186628	0.00015872	0.000434828	18	0.35472
P62191	PSMC1	PSMC1	26S proteasome regulatory subunit 4 (P26s4) (26S proteasome AAA-ATPase subunit RPT2) (Proteasome 26S subunit ATPase 1)	49,185	0.000131186	0.00027371	2	0.000584825	0.000332031	0.000441624	0.000180957	0.000454466	0.000670053	0.000405816	0.000396941	0.000310767	0.000271906	0.00031851	0.000234108	0.000281943	0.000411301	0.000295919		0.000108297	0.000109182	0.000289706	18
P17980	PSMC3 TBP1	PSMC3	26S proteasome regulatory subunit 6A (26S proteasome AAA-ATPase subunit RPT5) (Proteasome 26S subunit ATPase 3) (Proteasome subunit P50) (Tat-binding protein 1) (TBP-1)	49,204	0.000517991	0.000303201	2	0.000670066	0.000437508	0.000390667	0.000666798	0.000552417	0.000692499	0.00031492	0.000440502	0.000404782	0.000317101	0.000478709	0.000210615	0.000324536	0.000597365	0.000426963		0.000228483	0.000161745	0.000451371	18	0.367337
P43686	PSMC4 MIP224 TBP7	PSMC4	26S proteasome regulatory subunit 6B (26S proteasome AAA-ATPase subunit RPT3) (MB67-interacting protein) (MIP224) (Proteasome 26S subunit ATPase 4) (Tat-binding protein 7) (TBP-7)	47,366	0.000316055	0.000290457	2	0.000632143	0.000402245	0.000332778	0.000490029	0.000619157	0.000725267	0.000274465	0.000450609	0.000320257	0.000277394	0.000335433	0.000267408	0.000310514	0.00032409	0.000376856		0.000212352	0.000186283	0.000427402	18	0.444345
P35998	PSMC2 MSS1	PSMC2	26S proteasome regulatory subunit 7 (26S proteasome AAA-ATPase subunit RPT1) (Proteasome 26S subunit ATPase 2) (Protein MSS1)	48,634	0.000240221	0.000199654	2	0.00059145	0.00047825	0.000478247	0.00070332	0.000518445	0.000683387	0.000394213	0.000523911	0.000326193	0.000272574	0.000399792	0.000265171	0.000596195	0.00045511	0.000505373		0.000220475	0.000236446	0.000540747	18	0.30745
P62195	PSMC5 SUG1	PSMC5	26S proteasome regulatory subunit 8 (26S proteasome AAA-ATPase subunit RPT6) (Proteasome 26S subunit ATPase 5) (Proteasome subunit p45) (Thyroid hormone receptor-interacting protein 1) (TRIP1) (p45/SUG)	45,626	0.000315348	0.000243613	2	0.000600949	0.000347084	0.000476073	0.000432218	0.000631012	0.000820261	0.000423081	0.000623725	0.000373077	0.000277688	0.000377447	0.00021199	0.000313145	0.000474681	0.000469474		0.000205391	0.000192554	0.000475699	18	0.389371
Q13442	PDAP1 HASPP28	PDAP1	28 kDa heat- and acid-stable phosphoprotein (PDGF-associated protein) (PAP) (PDGFA-associated protein 1) (PAP1)	20,630	0.000317925	0.000224508	2	0.000277231	0.000131935	0.000298166	0.000177647	0.000294716	0.000379069	0.000426475	0.000200501	0.000325554	0.000153536	0.000247739	0.00018977	0.000224064	0.000219193	0.000199674		9.40416e-05	6.54566e-05	0.00056425	18	0.551925
P82664	MRPS10 MSTP040	MRPS10	28S ribosomal protein S10, mitochondrial (MRP-S10) (S10mt) (Mitochondrial small ribosomal subunit protein uS10m)	22,999	6.19022e-05	1.97139e-05	2	3.65699e-05	3.2276e-05	8.35792e-05	6.82921e-05	3.1101e-05	4.85748e-05	1.14193e-05	9.35215e-05	6.54528e-05	1.02016e-05	4.3478e-05			4.65668e-05	7.16426e-05		5.07701e-05		4.5704e-05	15
P82912	MRPS11 RPMS11 HCC2	MRPS11	28S ribosomal protein S11, mitochondrial (MRP-S11) (S11mt) (Cervical cancer proto-oncogene 2 protein) (HCC-2) (Mitochondrial small ribosomal subunit protein uS11m)	20,616	2.3038e-05	6.60319e-06	2	4.89563e-05	3.60067e-05	0.000149184	9.31162e-05	0.000138784		8.28051e-05	0.000104332	0.000106719	5.12134e-05	9.70073e-05	1.11705e-05		5.77216e-05	0.000133206				2.56891e-05	14
O15235	MRPS12 RPMS12 RPSM12	MRPS12	28S ribosomal protein S12, mitochondrial (MRP-S12) (S12mt) (MT-RPS12) (Mitochondrial small ribosomal subunit protein uS12m)	15,173	3.12226e-05	1.78981e-05	2	6.65184e-05		8.86816e-05		1.17856e-05	5.52217e-05	7.78914e-05	9.81404e-05	9.92123e-05	1.54634e-05	0.000102516			7.05853e-05	6.3347e-05					11
O60783	MRPS14	MRPS14	28S ribosomal protein S14, mitochondrial (MRP-S14) (S14mt) (Mitochondrial small ribosomal subunit protein uS14m)	15,139	5.65729e-05	3.60333e-05	2	3.33339e-05	1.63444e-05	0.000215853	4.61105e-05	4.72483e-05	9.22428e-05	6.93923e-05	0.000163935	0.000137679	3.09962e-05	0.000132103	4.56354e-05	2.77576e-05	6.28834e-05	8.1629e-05				5.14319e-05	16
P82914	MRPS15 RPMS15 DC37	MRPS15	28S ribosomal protein S15, mitochondrial (MRP-S15) (S15mt) (Mitochondrial small ribosomal subunit protein uS15m)	29,842	5.73322e-05	4.86893e-05	2	6.76418e-05	3.31665e-05	0.000193241	3.50881e-05	8.9885e-05		0.00011441	0.000138608	0.000104768	3.53802e-05	6.70163e-05	7.71703e-06	7.04079e-05	6.77898e-05	0.000161042				1.82642e-05	15	0.793611
Q9Y3D3	MRPS16 RPMS16 CGI-132	MRPS16	28S ribosomal protein S16, mitochondrial (MRP-S16) (S16mt) (Mitochondrial small ribosomal subunit protein bS16m)	15,345	6.51389e-05	4.44528e-05	2	0.000109621	0.000129	8.76876e-05	7.96101e-05	0.000104882	0.000127406	4.27879e-05	0.000172516	0.000113193	2.29351e-05	9.41266e-05		8.21549e-05	0.000124078	0.000170014				4.94729e-05	15	0.405339
Q9Y2R5	MRPS17 RPMS17 HSPC011	MRPS17	28S ribosomal protein S17, mitochondrial (MRP-S17) (S17mt) (Mitochondrial small ribosomal subunit protein uS17m)	14,502	3.27299e-05	4.69054e-05	2	8.11956e-05	0.000119436	0.00010604	6.01699e-05	0.000110978	5.77767e-05	7.24403e-05	6.84542e-05	0.000103803		0.000122582	4.764e-05	2.89769e-05	9.84683e-05	0.000132556				6.66011e-05	15	0.37801
Q9Y676	MRPS18B C6orf14 HSPC183 PTD017	MRPS18B	28S ribosomal protein S18b, mitochondrial (MRP-S18-b) (Mrps18-b) (S18mt-b) (28S ribosomal protein S18-2, mitochondrial) (MRP-S18-2) (Mitochondrial small ribosomal subunit protein bS18b) (Mitochondrial small ribosomal subunit protein mS40)	29,396	9.36253e-05	4.31828e-05	2	6.86681e-05	5.05045e-05	0.000111165	7.71777e-05	6.08325e-05	9.50105e-06	3.57372e-05	8.44267e-05	0.000133932	3.99078e-05	0.000170083	1.56682e-05	1.42952e-05	4.85776e-05	0.000116775				6.75455e-05	16	0.707739
Q9Y3D5	MRPS18C CGI-134	MRPS18C	28S ribosomal protein S18c, mitochondrial (MRP-S18-c) (Mrps18-c) (S18mt-c) (28S ribosomal protein S18-1, mitochondrial) (MRP-S18-1) (Mitochondrial small ribosomal subunit protein bS18c) (Mitochondrial small ribosomal subunit protein bS18m)	15,850	3.9048e-05	3.73066e-05	2	1.06129e-05		7.27661e-05		3.38467e-05		2.48548e-05		3.65287e-05	2.22043e-05	5.60786e-05			7.50782e-05	0.000147272				8.59683e-06	10
Q9Y399	MRPS2 CGI-91	MRPS2	28S ribosomal protein S2, mitochondrial (MRP-S2) (S2mt) (Mitochondrial small ribosomal subunit protein uS2m)	33,249	2.4301e-05	2.18515e-05	2	5.56514e-05	5.20938e-05	6.35947e-05	1.57463e-05	7.52962e-05		4.73937e-05	9.95241e-05	4.17923e-05	2.11699e-05	8.35406e-05	1.38525e-05	8.84706e-05	7.51595e-05	9.08539e-05		3.73443e-05	6.27971e-05	8.02069e-05	17
P82650	MRPS22 C3orf5 RPMS22 GK002	MRPS22	28S ribosomal protein S22, mitochondrial (MRP-S22) (S22mt) (Mitochondrial small ribosomal subunit protein mS22)	41,280	0.000108017	6.14805e-05	2	0.000154848	8.99122e-05	0.000186263	0.000211382	0.000203602	6.76581e-05	9.22522e-05	0.000176356	0.000230021	5.68377e-05	0.000228779	1.67363e-05	0.000142517	0.000112426	0.000153009		3.61311e-05	5.40166e-05	6.71686e-05	18	0.545372
Q9Y3D9	MRPS23 CGI-138 HSPC329	MRPS23	28S ribosomal protein S23, mitochondrial (MRP-S23) (S23mt) (Mitochondrial small ribosomal subunit protein mS23)	21,771	0.000104495	4.57579e-05	2	4.63591e-05	5.68275e-05	0.000123611	0.000144288	8.21382e-05	5.13146e-05	9.04755e-05	0.000167194	0.000164883	3.2331e-05	0.000122481	4.23116e-05	0.000135114	0.000131183	0.000151367		0.000117696	0.000130442	0.000116681	18	0.366369
Q96EL2	MRPS24 HSPC335	MRPS24	28S ribosomal protein S24, mitochondrial (MRP-S24) (S24mt) (Mitochondrial small ribosomal subunit protein uS3m) (bMRP-47) (bMRP47)	19,015	2.49781e-05	0	2	2.65392e-05	6.5064e-05	7.07634e-05	9.17784e-06	2.8213e-05	1.4688e-05	2.07178e-05	5.22074e-05	1.82692e-05	1.85085e-05	4.67444e-05		2.20995e-05	1.87745e-05	3.61055e-05					14
P82663	MRPS25 RPMS25	MRPS25	28S ribosomal protein S25, mitochondrial (MRP-S25) (S25mt) (Mitochondrial small ribosomal subunit protein mS25)	20,116	0.000113333	3.60931e-05	2	0.000117071	7.38034e-05	0.000152892	0.000147484	0.000240019	4.16523e-05	9.13913e-05	0.000172725	0.000115128	5.24864e-05	8.8372e-05	1.14482e-05	2.089e-05	0.000112397	0.000273035				3.77392e-05	16
Q9BYN8	MRPS26 C20orf193 RPMS13	MRPS26	28S ribosomal protein S26, mitochondrial (MRP-S26) (S26mt) (28S ribosomal protein S13, mitochondrial) (MRP-S13) (S13mt) (Mitochondrial small ribosomal subunit protein mS26)	24,212	9.02101e-05	4.30935e-05	2	4.86328e-05	1.02197e-05	8.73311e-05	2.88314e-05	6.64715e-05		6.50832e-05	0.000150338	0.000114782	3.39167e-05	0.000128488		3.47119e-05	0.000108127	0.000141778		2.64147e-05	2.95741e-05	4.82401e-05	16
Q92552	MRPS27 KIAA0264	MRPS27	28S ribosomal protein S27, mitochondrial (MRP-S27) (S27mt) (Mitochondrial ribosomal protein S27) (Mitochondrial small ribosomal subunit protein mS27)	47,611	4.1875e-05	1.90512e-05	2	0.000137791	8.83504e-05	0.000113047	0.00023459	0.000112678		4.13716e-05	0.00014248	9.72851e-05	3.94238e-05	8.86773e-05	2.41847e-05	0.00011474	5.24874e-05	6.63315e-05		5.24135e-05	4.84795e-05	7.76812e-05	17
Q9Y2Q9	MRPS28 MRPS35 HSPC007	MRPS28	28S ribosomal protein S28, mitochondrial (MRP-S28) (S28mt) (28S ribosomal protein S35, mitochondrial) (MRP-S35) (S35mt) (Mitochondrial small ribosomal subunit protein bS1m)	20,843	0.000100393	4.79578e-05	2	0.000112987	3.56146e-05	7.37797e-05	9.21021e-05	7.72158e-05	4.01995e-05	7.5603e-05	0.00012701	6.66676e-05	2.25136e-05	0.000117273	1.10489e-05	0.000120968	7.42209e-05	0.000125168		7.99243e-05	9.66646e-05	4.6696e-05	18	0.467798
P51398	DAP3 MRPS29	DAP3	28S ribosomal protein S29, mitochondrial (MRP-S29) (S29mt) (Death-associated protein 3) (DAP-3) (Ionizing radiation resistance conferring protein) (Mitochondrial small ribosomal subunit protein mS29)	45,566	3.96355e-05	1.79375e-05	2	9.22914e-05	7.60246e-05	0.000143432	0.000218309	0.000156979	1.22588e-05	4.03465e-05	0.000105301	7.36972e-05	2.57457e-05	8.04654e-05		7.37783e-05	8.09588e-05	9.64291e-05		2.67246e-05	2.53708e-05	6.21286e-05	17
Q92665	MRPS31 IMOGN38	MRPS31	28S ribosomal protein S31, mitochondrial (MRP-S31) (S31mt) (Imogen 38) (Mitochondrial small ribosomal subunit protein mS31)	45,318	0.000101622	4.20389e-05	2	0.000103932	8.19007e-05	0.000190875	0.000107826	9.86491e-05		7.24415e-05	0.000142387	0.000109873	5.17732e-05	0.000117681	2.03267e-05	5.56365e-05	8.40277e-05	0.000118166		1.62662e-05		3.26447e-05	16	0.505795
Q9Y291	MRPS33 CGI-139 PTD003	MRPS33	28S ribosomal protein S33, mitochondrial (MRP-S33) (S33mt) (Mitochondrial small ribosomal subunit protein mS33)	12,629	6.77976e-05	4.67813e-05	2	7.9918e-05	0.000117557	0.000197871	5.52749e-05	0.000155757		0.000114378	0.000131011	0.00019255	7.43134e-05	0.00014956	3.64703e-05	6.65488e-05	0.000122495	0.00021745				3.85337e-05	15	0.494584
P82930	MRPS34	MRPS34	28S ribosomal protein S34, mitochondrial (MRP-S34) (S34mt) (Mitochondrial small ribosomal subunit protein mS34)	25,650	0.000127915	6.73044e-05	2	7.86966e-05	0.000106114	0.000112412	8.8449e-05	0.000118518	8.71089e-05	0.000148467	0.00014191	0.000108347	3.65888e-05	0.000138611	5.38694e-05	3.27659e-05	0.000180934	0.000299778		0.000149037		0.000121235	17
P82673	MRPS35 MRPS28 HDCMD11P MDS023 PSEC0213	MRPS35	28S ribosomal protein S35, mitochondrial (MRP-S35) (S35mt) (28S ribosomal protein S28, mitochondrial) (MRP-S28) (S28mt) (Mitochondrial small ribosomal subunit protein mS35)	36,844	0.000114777	5.42131e-05	2	6.84836e-05	6.71584e-05	0.000177386	0.000142099	0.000116485	3.03217e-05	5.70258e-05	0.000152682	0.000191715	5.09447e-05	0.000226168		2.28109e-05	0.000135652	0.000167705				7.76641e-05	15	0.544723
P82909	MRPS36 DC47	MRPS36	28S ribosomal protein S36, mitochondrial (MRP-S36) (S36mt)	11,466	0.000173326	0.000307536	2	0.000352096	4.31604e-05	0.000335293	0.000136983	0.000436687		0.000286316	0.000360749	0.000787728	0.000480874	0.000668611	0.000461949	3.66494e-05	0.00025946	0.000407161		0.000103733	0.000284788	0.000646819	17	0.609029
P82675	MRPS5	MRPS5	28S ribosomal protein S5, mitochondrial (MRP-S5) (S5mt) (Mitochondrial small ribosomal subunit protein uS5m)	48,006	7.51424e-05	3.77849e-05	2	8.40965e-05	0.000123704	0.000128133	1.09059e-05	5.96003e-05		0.00010121	0.000127521	9.64846e-05	2.68808e-05	9.95197e-05	4.79714e-06	3.50142e-05	8.18015e-05	0.000108689				2.43291e-05	15
P82932	MRPS6 C21orf101 RPMS6	MRPS6	28S ribosomal protein S6, mitochondrial (MRP-S6) (S6mt) (Mitochondrial small ribosomal subunit protein bS6m)	14,227	0.000103606	5.10895e-05	2	0.000130059	1.73922e-05	0.000270224	9.81327e-05	0.000100554		0.000101531	0.000151184	0.000130227	2.47374e-05	0.000163999		5.9074e-05	9.20073e-05	0.000260585				0.000149147	14	0.639351
Q9Y2R9	MRPS7	MRPS7	28S ribosomal protein S7, mitochondrial (MRP-S7) (S7mt) (Mitochondrial small ribosomal subunit protein uS7m) (bMRP-27a) (bMRP27a)	28,134	8.78233e-05	4.67941e-05	2	0.000161434	9.67449e-05	0.0002528	8.68427e-05	0.000203396		0.000130691	0.000205832	0.000131708	3.75281e-05	0.000122424	5.72987e-05	0.000119492	0.000169189	0.000287952		5.31005e-05		8.84134e-05	16	0.567355
P82933	MRPS9 RPMS9	MRPS9	28S ribosomal protein S9, mitochondrial (MRP-S9) (S9mt) (Mitochondrial small ribosomal subunit protein uS9m)	45,835	0.000111911	5.44499e-05	2	5.87198e-05	4.85861e-05	0.000130008	4.18825e-05	0.000167763	6.09344e-05	8.88143e-05	0.00015522	0.000101055	3.58325e-05	0.00012605		2.75045e-05	0.000129812	0.000182739		3.00818e-05		3.86477e-05	16	0.710194
O75600	GCAT KBL	GCAT	2-amino-3-ketobutyrate coenzyme A ligase, mitochondrial (AKB ligase) (EC 2.3.1.29) (Aminoacetone synthase) (Glycine acetyltransferase)	45,285	2.09529e-06	0	2	7.42913e-05		6.79161e-05	8.47823e-05	5.13349e-05	3.70047e-05	2.02984e-05	4.7497e-05	7.92686e-05	9.32597e-05	4.90695e-05			7.88333e-06	1.81927e-05					12
Q96SZ5	ADO C10orf22	ADO	2-aminoethanethiol dioxygenase (EC 1.13.11.19) (Cysteamine dioxygenase)	29,751	5.27315e-05	6.10665e-05	2	9.61191e-05	0.000182973	0.000109838	6.4525e-05	0.000126224	9.38768e-06	0.000136829	5.56129e-05	8.952e-05	1.97158e-05	7.84249e-05	0.00011611	5.64986e-05	5.99974e-05	7.38444e-05		2.98392e-05	2.62079e-05	5.10344e-05	18	0.656104
O43598	DNPH1 C6orf108 RCL	DNPH1	2'-deoxynucleoside 5'-phosphate N-hydrolase 1 (EC 3.2.2.-) (c-Myc-responsive protein RCL)	19,108	0.000419919	0.000379827	2	0.00013205	0.000258989	0.000331975	0.000438392	0.000224605		0.000123702	0.000207813	0.000599948	0.000442042	0.000517501	4.82084e-05	0.00010996	8.09601e-05	9.34173e-05		0.00010059	9.41722e-05	8.42801e-05	17	1.31887
Q9UJ83	HACL1 HPCL HPCL2 PHYH2 HSPC279	HACL1	2-hydroxyacyl-CoA lyase 1 (EC 4.1.-.-) (2-hydroxyphytanoyl-CoA lyase) (2-HPCL) (Phytanoyl-CoA 2-hydroxylase 2)	63,729	2.08608e-05	1.56597e-05	2	1.58371e-05	1.55307e-05	5.42928e-05	1.91689e-05	3.92839e-05	1.753e-05	2.26659e-05	8.30787e-05	0.000136276	0.000156469	2.44077e-05	7.22722e-06		3.17435e-05	3.66278e-05					14	1.65293
Q16880	UGT8 CGT UGT4	UGT8	2-hydroxyacylsphingosine 1-beta-galactosyltransferase (EC 2.4.1.47) (Ceramide UDP-galactosyltransferase) (Cerebroside synthase) (UDP-galactose-ceramide galactosyltransferase)	61,438	1.08211e-05	1.47693e-06	2	2.46415e-05		1.2515e-05	8.5216e-06	5.82126e-06						1.26589e-05									5	0.575263
P52758	RIDA HRSP12	RIDA	2-iminobutanoate/2-iminopropanoate deaminase (EC 3.5.99.10) (14.5 kDa translational inhibitor protein) (hp14.5) (p14.5) (Heat-responsive protein 12) (Reactive intermediate imine deaminase A homolog) (Translation inhibitor L-PSP ribonuclease) (EC 3.1.-.-) (UK114 antigen homolog)	14,494	0.000180014	0.000140716	2	3.48173e-05		9.28361e-05	0.00020469	0.000172728	5.78086e-05	1.81201e-05	0.000136984	0.000671096	0.00138406	3.83281e-05	1.58888e-05	2.89929e-05	4.10511e-05	5.68411e-05		0.000115345	6.11274e-05		16	5.95622
Q5HYK3	COQ5	COQ5	2-methoxy-6-polyprenyl-1,4-benzoquinol methylase, mitochondrial (EC 2.1.1.201) (Ubiquinone biosynthesis methyltransferase COQ5)	37,140	4.98888e-05	3.1776e-05	2	3.17043e-05	0.000119922	6.21078e-05	4.69889e-05	4.81484e-05		1.41428e-05	6.6823e-05	7.171e-05	8.21254e-05	3.29069e-05		3.39437e-05	1.60203e-05	7.39413e-05		3.21297e-05	7.15242e-05	1.58904e-06	16
Q6N063	OGFOD2	OGFOD2	2-oxoglutarate and iron-dependent oxygenase domain-containing protein 2 (EC 1.14.11.-)	38,996		6.97568e-06	1	1.29409e-05		1.97173e-05	1.7901e-05	4.58568e-06	7.16209e-06		1.69714e-05	1.18777e-05	9.025e-06	1.13966e-05	5.90552e-06		1.22063e-05	1.05633e-05					12
Q6PK18	OGFOD3 C17orf101	OGFOD3	2-oxoglutarate and iron-dependent oxygenase domain-containing protein 3 (EC 1.14.11.-)	35,646	5.3324e-06	0	2	2.83141e-05	1.38831e-05	2.69629e-05	1.46875e-05	1.00333e-05	1.56704e-05	1.10517e-05	4.64158e-06	6.497e-06	3.29105e-06	1.55846e-05		2.35775e-05	2.67068e-05	1.15561e-05					14	0.582944
Q02218	OGDH	OGDH	2-oxoglutarate dehydrogenase, mitochondrial (EC 1.2.4.2) (2-oxoglutarate dehydrogenase complex component E1) (OGDC-E1) (Alpha-ketoglutarate dehydrogenase)	115,935	0.000126938	0.000104846	2	0.000156701	0.000364963	0.000140933	8.5802e-05	0.000175839	0.000197542	0.000112134	0.000255456	0.00019976	0.000143688	0.000174419	0.000190693	0.000105115	0.000121119	0.000221476		0.000166106	0.000170519	0.000575256	18	0.658599
Q9ULD0	OGDHL KIAA1290	OGDHL	2-oxoglutarate dehydrogenase-like, mitochondrial (EC 1.2.4.-) (2-oxoglutarate dehydrogenase complex component E1-like) (OGDC-E1-like) (Alpha-ketoglutarate dehydrogenase-like)	114,481	1.86681e-05	0	2	4.70196e-05		4.02981e-05		3.74888e-05	8.29479e-05	2.29411e-05	8.23793e-05	9.00223e-05	0.000130142	0.000140725		1.1012e-05	3.11839e-05	5.0375e-05		4.80038e-05	4.44907e-05		14
P12694	BCKDHA	BCKDHA	2-oxoisovalerate dehydrogenase subunit alpha, mitochondrial (EC 1.2.4.4) (Branched-chain alpha-keto acid dehydrogenase E1 component alpha chain) (BCKDE1A) (BCKDH E1-alpha)	50,471	8.94552e-05	5.57777e-05	2	1.99973e-05	0.000112759	6.85548e-05	1.72888e-05	5.66894e-05	0.000127276	4.1629e-05	0.000137684	0.00019731	0.000311465	0.000143089		3.33041e-05	5.89442e-05	0.00010066		3.15352e-05	2.23396e-05	0.000202551	17	1.183
P21953	BCKDHB	BCKDHB	2-oxoisovalerate dehydrogenase subunit beta, mitochondrial (EC 1.2.4.4) (Branched-chain alpha-keto acid dehydrogenase E1 component beta chain) (BCKDE1B) (BCKDH E1-beta)	43,122	1.10112e-05	1.05202e-05	2	2.34053e-05	5.16429e-05	2.6746e-05	6.87998e-05	1.65877e-05	3.88608e-05	1.82713e-05	6.52269e-05	4.83356e-05	0.00011154	4.38012e-05	5.34047e-06		2.20767e-05	2.54736e-05		3.03888e-05	2.50083e-05	6.41002e-05	17	0.859113
Q9H2F3	HSD3B7	HSD3B7	3 beta-hydroxysteroid dehydrogenase type 7 (3 beta-hydroxysteroid dehydrogenase type VII) (3-beta-HSD VII) (3-beta-hydroxy-Delta(5)-C27 steroid oxidoreductase) (C(27) 3-beta-HSD) (EC 1.1.1.-) (Cholest-5-ene-3-beta,7-alpha-diol 3-beta-dehydrogenase) (EC 1.1.1.181)	41,016	2.31504e-06	1.32708e-05	2							3.20158e-06		3.38783e-05	4.8623e-05	2.70884e-06			4.06179e-05	1.33908e-05					6
O95861	BPNT1	BPNT1	3'(2'),5'-bisphosphate nucleotidase 1 (EC 3.1.3.7) (Bisphosphate 3'-nucleotidase 1) (PAP-inositol 1,4-phosphatase) (PIP)	33,392	0.000110831	0.000126251	2	0.000166239	0.000170432	0.000333882	0.000287447	0.000160658	6.69125e-05	0.0001691	0.000272519	0.000183792	0.000228358	0.000435878	0.000186208	0.000100676	9.62198e-05	0.000106913		7.28862e-05	3.96492e-05	0.000557878	18	0.79432
Q8IV48	ERI1 3'EXO THEX1	ERI1	3'-5' exoribonuclease 1 (EC 3.1.-.-) (3'-5' exonuclease ERI1) (Eri-1 homolog) (Histone mRNA 3'-end-specific exoribonuclease) (Histone mRNA 3'-exonuclease 1) (Protein 3'hExo) (HEXO)	40,064	4.74583e-06	4.53419e-06	2	7.55754e-05	4.94086e-05	9.11604e-05	4.79154e-05	9.37322e-05	2.78847e-05	3.27766e-05	6.60758e-05	1.73417e-05		1.3866e-05		1.04888e-05	4.15831e-05	4.79814e-05				4.22713e-05	14
Q9H6S0	YTHDC2	YTHDC2	3'-5' RNA helicase YTHDC2 (EC 3.6.4.13) (YTH domain-containing protein 2) (hYTHDC2)	160,248	5.33573e-06	6.23062e-06	2	3.77896e-05	3.39701e-05	0.000107959		3.34775e-05	2.61432e-05	1.88475e-05	2.99421e-05	1.73425e-05	1.0249e-05	1.73334e-05	1.29339e-05	3.40902e-05	2.3763e-05	1.45665e-05				1.70059e-05	15
Q9BYD6	MRPL1 BM-022	MRPL1	39S ribosomal protein L1, mitochondrial (L1mt) (MRP-L1) (Mitochondrial large ribosomal subunit protein uL1m)	36,909	0.000172342	5.16087e-05	2	0.000104823	8.04481e-05	7.81207e-05	9.92942e-05	0.000106589	1.51341e-05	4.2694e-05	9.86205e-05	8.78455e-05	4.76765e-05	7.22462e-05	3.74367e-05	0.000102468	0.000125741	0.000167409		2.81789e-05	3.46824e-05	0.000106537	18
Q7Z7H8	MRPL10 MRPL8 RPML8	MRPL10	39S ribosomal protein L10, mitochondrial (L10mt) (MRP-L10) (39S ribosomal protein L8, mitochondrial) (L8mt) (MRP-L8) (Mitochondrial large ribosomal subunit protein uL10m)	29,283	2.42961e-05	6.19002e-06	2	5.16998e-05	1.68998e-05	3.93861e-05	4.17176e-05	3.66403e-05	9.53771e-06	1.79375e-05	1.69505e-05	1.58175e-05	8.01236e-06	7.58841e-06	7.86434e-06		2.43825e-05	3.28233e-05		3.00207e-05	4.19943e-05	1.06363e-05	17	0.799712
Q9Y3B7	MRPL11 CGI-113	MRPL11	39S ribosomal protein L11, mitochondrial (L11mt) (MRP-L11) (Mitochondrial large ribosomal subunit protein uL11m)	20,683	0.000190292	0.000148949	2	0.00030092	0.000167487	0.00039034	0.000413447	0.000164272	0.000121531	0.000146027	0.00031998	0.000296726	0.000102095	0.000225617	7.79404e-05	0.000182856	0.000195618	0.000238995		0.000114388	0.000101254	0.000311519	18	0.543062
P52815	MRPL12 MRPL7 RPML12	MRPL12	39S ribosomal protein L12, mitochondrial (L12mt) (MRP-L12) (5c5-2) (Mitochondrial large ribosomal subunit protein bL12m)	21,348	0.000603813	0.000304408	2	0.000330944	0.000278177	0.000333159	0.000997332	0.000410452	0.000235491	9.84195e-05	0.000286762	0.000330877	0.000170353	0.000307065	0.000194175	0.000275582	0.000156079	0.000160799		0.000121296	9.67754e-05	9.11827e-06	18	0.82363
Q9BYD1	MRPL13	MRPL13	39S ribosomal protein L13, mitochondrial (L13mt) (MRP-L13) (Mitochondrial large ribosomal subunit protein uL13m)	20,692	0.000158194	0.00010076	2	0.000235753	0.000203289	0.000260113	0.000244587	0.000224696	9.44834e-05	0.000107886	0.000311845	0.000145501	8.50422e-05	0.000128868	8.9036e-05	0.000162468	0.000212786	0.000265434		5.14502e-05	0.000208853	0.000168392	18	0.398674
Q6P1L8	MRPL14 MRPL32 RPML32	MRPL14	39S ribosomal protein L14, mitochondrial (L14mt) (MRP-L14) (39S ribosomal protein L32, mitochondrial) (L32mt) (MRP-L32) (Mitochondrial large ribosomal subunit protein uL14m)	15,948	0.000107453	7.98474e-05	2	7.38336e-05		0.000108478	6.56571e-05	0.000145768	0.000122589	0.000189383	9.33712e-05	0.000217825	8.82716e-05	0.000222936	8.66409e-05		0.000171619	0.000241074				0.000162346	14	0.443124
Q9P015	MRPL15 HSPC145	MRPL15	39S ribosomal protein L15, mitochondrial (L15mt) (MRP-L15) (Mitochondrial large ribosomal subunit protein uL15m)	33,420	0.000161984	9.23129e-05	2	0.000110733	6.66351e-05	0.000143794	0.00016188	0.000230084	0.00014207	0.000227898	0.000222783	0.000145525	7.72257e-05	0.000152928	7.57992e-05	0.000100592	0.00020296	0.000275276		1.54698e-05	1.94874e-05	0.000101933	18	0.517097
Q9NX20	MRPL16 PNAS-111	MRPL16	39S ribosomal protein L16, mitochondrial (L16mt) (MRP-L16) (Mitochondrial large ribosomal subunit protein uL16m)	28,449	7.51981e-05	2.55447e-05	2	0.000106431	2.60928e-05	0.000108109	6.13437e-06	8.80004e-05	9.81732e-06	0.000120012	7.56055e-05	8.95466e-05	2.88654e-05	8.20141e-05	6.47591e-05		0.000104572	0.000144795		1.82433e-05	5.84326e-05	6.36335e-05	17
Q9NRX2	MRPL17 LIP2	MRPL17	39S ribosomal protein L17, mitochondrial (L17mt) (MRP-L17) (LYST-interacting protein 2) (Mitochondrial large ribosomal subunit protein bL17m)	20,050	0.000163731	8.16154e-05	2	0.000184574	0.00023448	0.000249268	0.000356867	0.000142702	8.35789e-05	9.16921e-05	0.000198049	0.000138609	7.02122e-05	0.000105287	5.74293e-05	0.000188629	0.000136507	0.000171208		3.67152e-05	3.54056e-05	4.56303e-05	18	0.6247
Q9H0U6	MRPL18 HSPC071	MRPL18	39S ribosomal protein L18, mitochondrial (L18mt) (MRP-L18) (Mitochondrial large ribosomal subunit protein uL18m)	20,577	3.91647e-05	0	2	5.7224e-05	6.0125e-05	7.47334e-05	5.08869e-05	2.60713e-05		7.01987e-05	4.82443e-05	5.62745e-05	2.28047e-05	3.77965e-05	2.23834e-05		5.7831e-05	0.00011344				5.39242e-05	14
P49406	MRPL19 KIAA0104 MRPL15	MRPL19	39S ribosomal protein L19, mitochondrial (L19mt) (MRP-L19) (39S ribosomal protein L15, mitochondrial) (L15mt) (MRP-L15) (Mitochondrial large ribosomal subunit protein bL19m)	33,535	5.95e-05	3.24838e-05	2	8.02572e-05	8.85421e-05	9.17125e-05	7.80603e-05	0.000101316	2.49852e-05	5.48211e-05	8.3874e-05	8.63248e-05	2.79858e-05	7.9515e-05	6.18048e-05	6.26543e-05	0.000149037	0.000155591		5.52886e-05	5.25415e-05	0.000107965	18	0.433079
Q5T653	MRPL2 CGI-22	MRPL2	39S ribosomal protein L2, mitochondrial (L2mt) (MRP-L2) (Mitochondrial large ribosomal subunit protein uL2m)	33,301	7.55343e-05	2.04243e-05	2	4.54619e-05	5.94429e-05	9.81293e-05	2.09623e-05	4.29592e-05	1.67738e-05	9.06961e-05	8.94318e-05	9.73631e-05	2.81824e-05	6.33917e-05		1.26189e-05	6.07484e-05	9.48353e-05		1.50133e-05	4.80871e-05	3.85806e-05	17	0.638916
Q9BYC9	MRPL20	MRPL20	39S ribosomal protein L20, mitochondrial (L20mt) (MRP-L20) (Mitochondrial large ribosomal subunit protein bL20m)	17,443	3.27299e-05	3.12703e-05	2	0.000144655	0.000212783	0.000165302	9.00447e-05	0.000153778	3.20235e-05	0.000150566	0.00012331	9.29395e-05	4.0353e-05	6.36964e-05	2.6405e-05	7.22736e-05	8.18659e-05	0.000133822				1.89724e-05	16
Q7Z2W9	MRPL21	MRPL21	39S ribosomal protein L21, mitochondrial (L21mt) (MRP-L21) (Mitochondrial large ribosomal subunit protein bL21m)	22,815	7.90972e-05	3.97736e-05	2	6.63566e-05	4.33817e-05	2.5276e-05	3.8246e-05	7.05417e-05	2.44833e-05	6.33126e-05	5.80158e-05	4.06035e-05	1.02838e-05	2.92191e-05	2.01877e-05	1.84187e-05	8.86689e-05	8.42572e-05		7.6813e-05	6.13191e-05	4.35149e-05	18	0.553746
Q9NWU5	MRPL22 MRPL25 RPML25 HSPC158	MRPL22	39S ribosomal protein L22, mitochondrial (L22mt) (MRP-L22) (39S ribosomal protein L25, mitochondrial) (L25mt) (MRP-L25) (Mitochondrial large ribosomal subunit protein uL22m)	23,641	2.41314e-05	2.68977e-05	2	8.53842e-05	0.000115131	0.000138226	8.85834e-05	0.000143718	0.000141767	7.77643e-05	0.000223955	9.7962e-05	6.94717e-05	8.92943e-05	3.89648e-05	3.55503e-05	0.000100672	0.000127778				0.00010243	16	0.456918
Q16540	MRPL23 L23MRP RPL23L	MRPL23	39S ribosomal protein L23, mitochondrial (L23mt) (MRP-L23) (L23 mitochondrial-related protein) (Mitochondrial large ribosomal subunit protein uL23m) (Ribosomal protein L23-like)	17,781	6.39888e-05	3.56622e-05	2	6.62223e-05	2.78318e-05	5.40531e-05	4.90739e-05	6.03419e-05		7.3852e-05	0.000111661	5.86111e-05	2.63906e-05	5.6237e-05			8.03097e-05	0.000108111		8.97856e-05	3.21732e-05	0.000106106	15	0.466056
Q96A35	MRPL24	MRPL24	39S ribosomal protein L24, mitochondrial (L24mt) (MRP-L24) (Mitochondrial large ribosomal subunit protein uL24m)	24,915	0.000125793	6.91965e-05	2	0.000155285	1.98626e-05	0.000123443	2.80179e-05	0.000179433	6.7259e-05	8.43291e-05	0.0001793	0.000153372	4.23767e-05	0.000178375	1.84862e-05	0.00013493	0.000133733	0.000214933				6.01589e-05	16
Q9P0M9	MRPL27 HSPC250	MRPL27	39S ribosomal protein L27, mitochondrial (L27mt) (MRP-L27) (Mitochondrial large ribosomal subunit protein bL27m)	16,073	9.72749e-05	6.75904e-05	2	5.23281e-05		5.97971e-05	2.17155e-05	6.67541e-05	3.4753e-05	0.0001634	5.14695e-05	9.3657e-05	2.9195e-05	9.67759e-05	2.86557e-05		0.000140669	0.000187942				6.69052e-05	14
Q13084	MRPL28 MAAT1	MRPL28	39S ribosomal protein L28, mitochondrial (L28mt) (MRP-L28) (Melanoma antigen p15) (Melanoma-associated antigen recognized by T-lymphocytes) (Mitochondrial large ribosomal subunit protein bL28m)	30,157	0.000163976	9.79144e-05	2	0.000117137	0.00011487	0.00014023	0.000115739	0.000106735	3.70452e-05	0.00010886	0.000131674	0.000134392	5.4461e-05	0.000151054	4.58185e-05	8.3607e-05	0.000217029	0.000241316		2.66275e-05	1.45098e-05	5.96054e-05	18
P09001	MRPL3 MRL3 RPML3	MRPL3	39S ribosomal protein L3, mitochondrial (L3mt) (MRP-L3) (Mitochondrial large ribosomal subunit protein uL3m)	38,633	5.53271e-05	1.40959e-05	2	8.27289e-05	6.40484e-05	0.000149269	5.87248e-05	7.40603e-05		5.43851e-05	9.42196e-05	4.19627e-05	2.42928e-05	5.46426e-05		2.17546e-05	6.77653e-05	9.95174e-05		1.84631e-05		6.95913e-05	15
Q8TCC3	MRPL30 MRPL28 RPML28 HSPC249	MRPL30	39S ribosomal protein L30, mitochondrial (L30mt) (MRP-L30) (39S ribosomal protein L28, mitochondrial) (L28mt) (MRP-L28) (Mitochondrial large ribosomal subunit protein uL30m)	18,546	5.13063e-05	3.43128e-05	2	5.44206e-05	2.66837e-05	8.29176e-05	5.64596e-05			3.54028e-05	9.81339e-05	6.86809e-05	1.89765e-05	4.79265e-05	3.7252e-05		5.13314e-05	3.70185e-05				3.33163e-05	13	0.472172
Q9BYC8	MRPL32 HSPC283	MRPL32	39S ribosomal protein L32, mitochondrial (L32mt) (MRP-L32) (Mitochondrial large ribosomal subunit protein bL32m)	21,405	2.88298e-05	1.69502e-05	2	1.57173e-05		1.79606e-05	2.44592e-05	5.01256e-05		7.3618e-05	3.86484e-05	3.78684e-05	2.74032e-05	8.30502e-05	2.15176e-05	1.9632e-05	3.89158e-05	7.05629e-05				3.00102e-05	14
O75394	MRPL33 C2orf1	MRPL33	39S ribosomal protein L33, mitochondrial (L33mt) (MRP-L33) (Mitochondrial large ribosomal subunit protein bL33m)	7,619	8.74233e-05	5.96604e-05	2			5.04591e-05		7.04121e-05		0.000189589	0.00010858	0.000167182	3.07948e-05	0.000102079	3.0226e-05		0.00012495	0.000162197				0.000176285	11
Q9BQ48	MRPL34	MRPL34	39S ribosomal protein L34, mitochondrial (L34mt) (MRP-L34) (Mitochondrial large ribosomal subunit protein bL34m)	10,165	7.44445e-05	3.55623e-05	2	4.96451e-05	7.30266e-05	3.78207e-05	0.000137347	1.7592e-05	5.49519e-05	6.45923e-05	4.88304e-05	5.69582e-05	4.61635e-05	8.74417e-05	6.7966e-05		8.19471e-05	0.000108064				4.62018e-05	15	0.520591
Q9NZE8	MRPL35 BM-007	MRPL35	39S ribosomal protein L35, mitochondrial (L35mt) (MRP-L35) (Mitochondrial large ribosomal subunit protein bL35m)	21,514	3.97326e-05	4.21785e-05	2	2.34564e-05	3.45038e-05	2.68045e-05	3.24471e-05	1.66239e-05	1.29819e-05	7.93488e-05	3.07621e-05	3.76765e-05	1.09057e-05	3.61504e-05	3.21128e-05		0.000138281	4.46762e-05					14	1.01859
Q9BZE1	MRPL37 MRPL2 RPML2 HSPC235	MRPL37	39S ribosomal protein L37, mitochondrial (L37mt) (MRP-L37) (39S ribosomal protein L2, mitochondrial) (L2mt) (MRP-L2) (Mitochondrial large ribosomal subunit protein mL37)	48,117	4.53864e-05	3.39357e-05	2	9.78862e-05	0.000143988	0.000119848	8.70462e-05	8.54778e-05	2.90223e-05	6.82275e-05	0.00012035	6.01638e-05	2.43808e-05	6.69631e-05	4.78608e-05	6.11334e-05	0.000123656	0.000134122		3.20796e-05	2.95573e-05	4.77368e-05	18	0.578629
Q96DV4	MRPL38 HSPC262	MRPL38	39S ribosomal protein L38, mitochondrial (L38mt) (MRP-L38) (Mitochondrial large ribosomal subunit protein mL38)	44,597	7.55503e-05	6.09981e-05	2	0.000109384	7.76764e-05	9.48253e-05	3.52187e-05	0.000120293		8.83352e-05	9.27494e-05	8.04914e-05	3.94577e-05	0.000102144	3.61469e-05	5.6536e-05	0.000138752	0.000175497		2.55959e-05	3.98548e-05	0.00010694	17
Q9NYK5	MRPL39 C21orf92 MRPL5 RPML5 MSTP003 PRED22	MRPL39	39S ribosomal protein L39, mitochondrial (L39mt) (MRP-L39) (39S ribosomal protein L5, mitochondrial) (L5mt) (MRP-L5) (Mitochondrial large ribosomal subunit protein mL39)	38,712	8.82946e-05	5.15515e-05	2	0.000108632	8.94848e-05	0.000134068	0.000135242	0.00013858	6.49317e-05	7.46269e-05	0.000115397	9.27278e-05	3.93952e-05	7.74915e-05	4.75907e-05	6.51306e-05	0.000119884	0.000117049		5.3697e-05	4.87322e-05	4.12334e-05	18	0.412849
Q9BYD3	MRPL4 CDABP0091 CGI-28	MRPL4	39S ribosomal protein L4, mitochondrial (L4mt) (MRP-L4) (Mitochondrial large ribosomal subunit protein uL4m)	34,919	8.15903e-05	4.41726e-05	2	8.18935e-05	2.12582e-05	3.30291e-05	3.49843e-05	6.65741e-05	7.9983e-06	4.88877e-05	7.10733e-05	8.29033e-05	3.02362e-05	6.36362e-05	1.319e-05		8.86043e-05	0.000121899				9.1015e-05	15
Q9NQ50	MRPL40 NLVCF URIM	MRPL40	39S ribosomal protein L40, mitochondrial (L40mt) (MRP-L40) (Mitochondrial large ribosomal subunit protein mL40) (Nuclear localization signal-containing protein deleted in velocardiofacial syndrome) (Up-regulated in metastasis)	24,490	0.000139469	7.7729e-05	2	0.00010303	9.09328e-05	0.00017268	6.41344e-05	0.000124132	2.28087e-05	8.04305e-05	0.000141875	0.000118207	5.26926e-05	0.000113419	4.70175e-05	1.71589e-05	0.000136054	0.000162595				3.25885e-05	16	0.509446
Q8IXM3	MRPL41 BMRP MRPL27 RPML27 PIG3	MRPL41	39S ribosomal protein L41, mitochondrial (L41mt) (MRP-L41) (39S ribosomal protein L27 homolog) (Bcl-2-interacting mitochondrial ribosomal protein L41) (Cell proliferation-inducing gene 3 protein) (MRP-L27 homolog) (Mitochondrial large ribosomal subunit protein mL41)	15,383	0.000209556	0.000100105	2	0.000120286	9.65111e-05	0.000162446	0.000181516	6.97484e-05	5.44678e-05	0.000110974	0.000139823	0.000105385	6.86353e-05	0.000115562			9.28289e-05	0.00013389		7.45735e-05	6.53835e-05	0.000184749	16
Q9Y6G3	MRPL42 MRPL31 MRPS32 RPML31 HSPC204 PTD007	MRPL42	39S ribosomal protein L42, mitochondrial (L42mt) (MRP-L42) (39S ribosomal protein L31, mitochondrial) (L31mt) (MRP-L31) (Mitochondrial large ribosomal subunit protein mL42)	16,661	2.27345e-05	2.17207e-05	2	2.01925e-05	1.48513e-05	1.15373e-05	2.09491e-05	4.29322e-05		4.72899e-05	2.97918e-05	4.17007e-05	2.11235e-05	4.66802e-05	1.38222e-05	2.52219e-05	3.57118e-05	3.29654e-05				1.308e-06	15
Q8N983	MRPL43	MRPL43	39S ribosomal protein L43, mitochondrial (L43mt) (MRP-L43) (Mitochondrial large ribosomal subunit protein mL43) (Mitochondrial ribosomal protein bMRP36a)	23,431	8.11254e-05	4.45668e-05	2	6.46121e-05	5.28015e-05	0.00010665	0.00015641	6.10552e-05	2.38396e-05	3.36263e-05	0.00010592	5.4362e-05	3.50472e-05	5.216e-05	2.94855e-05	0.000107607	8.12591e-05	9.96225e-05		6.56288e-05	0.000106058	0.000182085	18
Q9H9J2	MRPL44	MRPL44	39S ribosomal protein L44, mitochondrial (L44mt) (MRP-L44) (EC 3.1.26.-) (Mitochondrial large ribosomal subunit protein mL44)	37,535	6.834e-05	5.07829e-05	2	8.06674e-05	7.91064e-05	7.68178e-05	0.000232472	7.14626e-05	3.72043e-05	4.54805e-05	0.000119016	8.94654e-05	3.75051e-05	8.58416e-05	1.84061e-05	6.71729e-05	0.000104621	0.000128036		1.49986e-05	3.30136e-05	0.000109943	18	0.652586
Q9BRJ2	MRPL45	MRPL45	39S ribosomal protein L45, mitochondrial (L45mt) (MRP-L45) (Mitochondrial large ribosomal subunit protein mL45)	35,351	0.000116965	5.65168e-05	2	0.000161785	6.29952e-05	0.00020119	7.40503e-05	9.61116e-05	3.16023e-05	9.65806e-05	0.000121688	0.000144127	3.65037e-05	0.000157146	3.90866e-05	5.94357e-05	0.000111085	0.000190324		3.21003e-05		3.53019e-05	17	0.597769
Q9H2W6	MRPL46 C15orf4 LIECG2	MRPL46	39S ribosomal protein L46, mitochondrial (L46mt) (MRP-L46) (Mitochondrial large ribosomal subunit protein mL46) (P2ECSL)	31,705	7.03641e-05	4.5771e-05	2	5.83616e-05	4.68264e-05	0.000103069	0.000110088	0.000141006	8.80911e-06	6.21272e-05	9.91523e-05	7.66982e-05	8.14031e-05	7.70959e-05	2.17907e-05	2.65083e-05	5.62998e-05	0.000116933		8.20569e-05	4.90055e-05	8.96385e-05	18	0.454356
Q9HD33	MRPL47 NCM1 CGI-204	MRPL47	39S ribosomal protein L47, mitochondrial (L47mt) (MRP-L47) (Mitochondrial large ribosomal subunit protein uL29m) (Nasopharyngeal carcinoma metastasis-related protein 1)	29,450	6.45692e-05	6.94009e-05	2	5.71185e-05	0.000100824	9.79068e-05	4.1481e-05	5.46489e-05	2.84509e-05	8.91791e-05	0.000112363	9.82988e-05	2.39008e-05	7.92264e-05	1.56395e-05	7.13451e-05	0.000141425	0.000125886		3.27004e-05		9.77417e-05	17	0.476754
Q96GC5	MRPL48 CGI-118 HSPC290	MRPL48	39S ribosomal protein L48, mitochondrial (L48mt) (MRP-L48) (Mitochondrial large ribosomal subunit protein mL48)	23,935	3.3757e-05	2.27658e-05	2	5.62236e-05	3.10138e-05	9.63729e-05	5.10389e-05	8.21832e-05	2.33376e-05	5.48637e-05	7.60389e-05	6.28932e-05	2.45066e-05	5.10617e-05	1.92431e-05	1.75568e-05	4.97175e-05	0.000103261		4.78798e-05	5.25627e-05	0.000131092	18
Q13405	MRPL49 C11orf4 NOF1 OK/SW-cl.67	MRPL49	39S ribosomal protein L49, mitochondrial (L49mt) (MRP-L49) (Mitochondrial large ribosomal subunit protein mL49) (Neighbor of FAU) (NOF) (Protein NOF1)	19,198	0.0001928	8.73776e-05	2	0.000105145	5.1555e-05	0.000120152	0.000109084	5.58881e-05	4.3644e-05	9.57614e-05	9.48011e-05	0.00010857	4.27748e-05	0.000121534			0.000148764	0.00015735		8.73804e-05	0.000115528	0.000123701	16	0.328196
Q8N5N7	MRPL50	MRPL50	39S ribosomal protein L50, mitochondrial (L50mt) (MRP-L50) (Mitochondrial large ribosomal subunit protein mL50)	18,325	0.000108921	9.41526e-05	2	0.000146872	6.75139e-05	0.000167835	0.000314273	0.000214685		7.16596e-05	0.000189606	0.000189571	6.4018e-05	0.000169766	2.51341e-05	2.29317e-05	0.000116888	0.000194818				6.47971e-05	15	0.557741
Q4U2R6	MRPL51 MRP64 CDA09 HSPC241	MRPL51	39S ribosomal protein L51, mitochondrial (L51mt) (MRP-L51) (Mitochondrial large ribosomal subunit protein mL51) (bMRP-64) (bMRP64)	15,095	0.000135146	6.30583e-05	2	5.57185e-05	4.91762e-05			3.55396e-05		6.08952e-05	2.19217e-05	1.53423e-05	2.33149e-05	3.68021e-05	1.52562e-05		2.365e-05	7.27706e-05				1.54135e-05	12
Q86TS9	MRPL52	MRPL52	39S ribosomal protein L52, mitochondrial (L52mt) (MRP-L52) (Mitochondrial large ribosomal subunit protein mL52)	13,664	5.88899e-05	2.6477e-05	2								1.21087e-05		1.71711e-05	8.13127e-06									3
Q96EL3	MRPL53	MRPL53	39S ribosomal protein L53, mitochondrial (L53mt) (MRP-L53) (Mitochondrial large ribosomal subunit protein mL53)	12,107	0.000101977	4.49672e-05	2	0.000194515	8.17505e-05	0.000222279	0.000187389	0.000147702	4.61374e-05	5.42315e-05	9.56618e-05	0.000105208	2.9069e-05	0.000137655	3.80427e-05		6.88026e-05	0.000147437		7.3914e-05	6.82515e-05	0.00016078	17	0.621647
Q6P161	MRPL54	MRPL54	39S ribosomal protein L54, mitochondrial (L54mt) (MRP-L54) (Mitochondrial large ribosomal subunit protein mL54)	15,819	7.8096e-05	6.31343e-05	2	4.25347e-05	3.12837e-05	6.07572e-05	4.41284e-05			8.30117e-06	4.18367e-05	2.19602e-05	2.96638e-05	2.10707e-05		7.96933e-05	1.50451e-05	3.472e-05				4.18379e-05	13	0.550729
Q7Z7F7	MRPL55 UNQ5835/PRO19675	MRPL55	39S ribosomal protein L55, mitochondrial (L55mt) (MRP-L55) (Mitochondrial large ribosomal subunit protein bL31m) (Mitochondrial large ribosomal subunit protein mL55)	15,128	0.000119432	0.000120111	2	0.000166791		0.000279543	0.00011536	0.000200951	0.000129234	0.000199648	0.000164054	0.000160743	3.10188e-05	0.000176265	6.08915e-05	5.55556e-05	0.000149457	0.000290448				8.87845e-05	15
Q9BYD2	MRPL9	MRPL9	39S ribosomal protein L9, mitochondrial (L9mt) (MRP-L9) (Mitochondrial large ribosomal subunit protein bL9m)	30,243	7.22876e-05	6.90638e-05	2	0.000100117	0.000106362	0.000152543	9.80982e-05	0.00012417	6.46447e-05	9.11828e-05	0.000180537	9.57213e-05	5.04271e-05	8.81703e-05	6.09177e-05	2.77897e-05	0.000121978	0.000140746				0.00011135	16	0.393545
Q9NVS2	MRPS18A	MRPS18A	39S ribosomal protein S18a, mitochondrial (MRP-S18-a) (Mrps18a) (S18mt-a) (39S ribosomal protein S18-3, mitochondrial) (MRP-S18-3) (Mitochondrial large ribosomal subunit protein bS18a) (Mitochondrial large ribosomal subunit protein mL66)	22,184	7.69595e-05	4.90183e-05	2	9.85747e-05	0.000145001	0.000216624	2.36003e-05	0.000104792		0.000124308	0.000119332	9.91762e-05	4.75936e-05	0.000130218			9.1191e-05	0.000160928				2.49788e-05	13
Q9NP92	MRPS30 PDCD9 BM-047	MRPS30	39S ribosomal protein S30, mitochondrial (MRP-S30) (S30mt) (Mitochondrial large ribosomal subunit protein mL65) (Mitochondrial large ribosomal subunit protein mS30) (Programmed cell death protein 9)	50,365	4.15143e-05	3.69586e-05	2	9.01773e-05	0.000122823	6.8699e-05		8.87636e-05	5.54537e-06	3.12875e-05	5.91317e-05	4.59827e-05	1.39755e-05	5.95622e-05	3.20072e-05		6.1431e-05	7.36096e-05				3.98095e-05	14
Q15125	EBP	EBP	3-beta-hydroxysteroid-Delta(8),Delta(7)-isomerase (EC 5.3.3.5) (Cholestenol Delta-isomerase) (Delta(8)-Delta(7) sterol isomerase) (D8-D7 sterol isomerase) (Emopamil-binding protein)	26,353	1.8045e-05	1.89643e-05	2	4.46817e-05	4.69469e-05	0.000109413	0.000112579	5.42855e-05			6.9062e-05	0.000175761	0.000120193	1.26482e-05	5.24323e-05	4.78377e-05	0.000103858	8.85764e-05				0.0002349	14	0.747485
P04035	HMGCR	HMGCR	3-hydroxy-3-methylglutaryl-coenzyme A reductase (HMG-CoA reductase) (EC 1.1.1.34)	97,476	1.94901e-06	0	2	3.45139e-06				2.20144e-05			1.69738e-06	2.0195e-05	1.08316e-05	2.27965e-06			1.46496e-05	2.25383e-05					8
Q99714	HSD17B10 ERAB HADH2 MRPP2 SCHAD SDR5C1 XH98G2	HSD17B10	3-hydroxyacyl-CoA dehydrogenase type-2 (EC 1.1.1.35) (17-beta-hydroxysteroid dehydrogenase 10) (17-beta-HSD 10) (EC 1.1.1.51) (2-methyl-3-hydroxybutyryl-CoA dehydrogenase) (MHBD) (3-hydroxy-2-methylbutyryl-CoA dehydrogenase) (EC 1.1.1.178) (3-hydroxyacyl-CoA dehydrogenase type II) (Endoplasmic reticulum-associated amyloid beta-peptide-binding protein) (Mitochondrial ribonuclease P protein 2) (Mit…	26,923	0.000456941	0.000412965	2	0.000481093	0.000845534	0.000671137	0.00140013	0.000650918	0.000197101	0.000248751	0.000669854	0.000911814	0.00103705	0.000701555	0.000222397	0.000390208	0.000322658	0.000443706		0.000914034	0.000917157	0.00172294	18	0.610528
P46952	HAAO	HAAO	3-hydroxyanthranilate 3,4-dioxygenase (EC 1.13.11.6) (3-hydroxyanthranilate oxygenase) (3-HAO) (h3HAO) (3-hydroxyanthranilic acid dioxygenase) (HAD)	32,556	6.13308e-05	2.92978e-05	2		3.8002e-05						4.57392e-05	0.000167171	0.000670236							6.00435e-05	6.39436e-05		6
Q9BUT1	BDH2 DHRS6 SDR15C1 UNQ6308/PRO20933	BDH2	3-hydroxybutyrate dehydrogenase type 2 (EC 1.1.1.-) (EC 1.1.1.30) (Dehydrogenase/reductase SDR family member 6) (Oxidoreductase UCPA) (R-beta-hydroxybutyrate dehydrogenase) (Short chain dehydrogenase/reductase family 15C member 1)	26,724	3.19944e-05	2.03784e-05	2	8.81229e-05	0.000129626	0.000115087	9.14247e-05	4.01489e-05	3.1353e-05	0.000147414	0.000142398	0.000203653	0.000285337	0.000291027		3.14491e-05	4.45289e-05	9.24848e-05		3.88123e-05	7.58692e-05	0.000212692	17	0.906338
P31937	HIBADH	HIBADH	3-hydroxyisobutyrate dehydrogenase, mitochondrial (HIBADH) (EC 1.1.1.31)	35,329	0.000423495	0.000444428	2	0.000261875	0.00023813	0.000217638	0.00019759	0.000354316	0.000316219	0.000174697	0.000220112	0.000750581	0.00090984	0.000531486	6.51849e-05	5.94727e-05	0.000141469	0.000345906		9.20228e-05	8.44208e-05	0.000530046	18	1.0365
Q6NVY1	HIBCH	HIBCH	3-hydroxyisobutyryl-CoA hydrolase, mitochondrial (EC 3.1.2.4) (3-hydroxyisobutyryl-coenzyme A hydrolase) (HIB-CoA hydrolase) (HIBYL-CoA-H)	43,482	0.000108009	9.38108e-05	2	0.000123795	0.000278839	0.000176831	0.000148501	0.000201516	1.92695e-05	8.75804e-05	0.000194061	0.000330222	0.000685283	0.000250411	0.000185369	0.000164293	8.75757e-05	0.000167365		6.58914e-05	7.88176e-05	0.000266813	18	0.854279
P42765	ACAA2	ACAA2	3-ketoacyl-CoA thiolase, mitochondrial (EC 2.3.1.16) (Acetyl-CoA acyltransferase) (Beta-ketothiolase) (Mitochondrial 3-oxoacyl-CoA thiolase) (T1)	41,924	0.000821177	0.000773734	2	0.000192593	0.000283299	0.000486016	0.000337178	0.000132228	0.000239828	0.000212993	0.000516994	0.00171523	0.00338026	0.000773849	0.000126341	0.000180422	0.000434282	0.000612461		0.000470895	0.000469531	0.00130006	18	1.75936
P09110	ACAA1 ACAA PTHIO	ACAA1	3-ketoacyl-CoA thiolase, peroxisomal (EC 2.3.1.16) (Acetyl-CoA acyltransferase) (Beta-ketothiolase) (Peroxisomal 3-oxoacyl-CoA thiolase)	44,292	0.000220687	7.98345e-05	2	0.00014052	2.79326e-05	8.67984e-05	6.30422e-05	0.00023013	4.414e-05	0.000121556	0.00017557	0.00109804	0.00137199	0.000306035	0.000181979	2.84626e-05	0.000153141	0.000167405		0.000133218	0.000133575	0.000130088	18
Q06136	KDSR FVT1 SDR35C1	KDSR	3-ketodihydrosphingosine reductase (KDS reductase) (EC 1.1.1.102) (3-dehydrosphinganine reductase) (Follicular variant translocation protein 1) (FVT-1) (Short chain dehydrogenase/reductase family 35C member 1)	36,187	1.311e-05	1.25254e-05	2	6.9727e-05	1.36755e-05	7.96793e-05	4.34037e-05	4.44748e-05	6.17443e-05	3.9917e-05	6.40107e-05	5.75988e-05	9.72556e-05	7.98283e-05	3.18197e-05		4.93267e-05	3.41499e-05		1.93529e-05		3.92681e-05	16
P56937	HSD17B7 SDR37C1 UNQ2563/PRO6243	HSD17B7	3-keto-steroid reductase (EC 1.1.1.270) (17-beta-hydroxysteroid dehydrogenase 7) (17-beta-HSD 7) (Estradiol 17-beta-dehydrogenase 7) (EC 1.1.1.62) (Short chain dehydrogenase/reductase family 37C member 1)	38,206	9.93892e-06	9.49569e-06	2	8.80563e-06	6.47643e-06	1.50937e-05	1.82711e-05	2.34025e-05		1.03112e-05	2.59834e-05	2.12158e-05	6.14107e-05	2.32645e-05			9.344e-06	1.43757e-05				1.63743e-05	13	0.856332
P25325	MPST TST2	MPST	3-mercaptopyruvate sulfurtransferase (MST) (EC 2.8.1.2)	33,178	0.000248727	0.000259487	2	6.08406e-05	1.49158e-05	0.000144843	0.0001578	0.000150915		9.89482e-05	6.48291e-05	0.000373445	0.000806177	0.000200926	0.000340114	0.000126657	7.17336e-05	9.93254e-05		0.000120243	0.000111961	5.45635e-05	17	1.56176
Q9NWU1	OXSM	OXSM	3-oxoacyl-[acyl-carrier-protein] synthase, mitochondrial (EC 2.3.1.41) (Beta-ketoacyl-ACP synthase)	48,843	1.94501e-05	2.88033e-05	2	1.03319e-05	3.0396e-05	1.96777e-05	3.57301e-05	3.29507e-05		1.34427e-05	4.06496e-05	4.50448e-05	2.8822e-05	4.32203e-05	1.41448e-05		2.19272e-05	1.96786e-05				6.61583e-05	14
O15530	PDPK1 PDK1	PDPK1	3-phosphoinositide-dependent protein kinase 1 (hPDK1) (EC 2.7.11.1)	63,152	2.25634e-05	3.08986e-05	2	6.39273e-05	0.00010579	3.95697e-05			0.000114986	4.57461e-05	6.81182e-05	2.20033e-05		2.81494e-05	4.01129e-05		6.02984e-05	4.78338e-05		8.28133e-06			12
P46783	RPS10	RPS10	40S ribosomal protein S10 (Small ribosomal subunit protein eS10)	18,898	0.000660399	0.00057577	2	0.000738796	0.000811788	0.00074253	0.000507907	0.000927329	0.00127099	0.00149397	0.00101559	0.000649507	0.000744923	0.000629077		0.0007338	0.00157423	0.000835567		0.0001397	9.73143e-05	0.0002503	17	0.557245
P62280	RPS11	RPS11	40S ribosomal protein S11 (Small ribosomal subunit protein uS17)	18,431	0.00090274	0.000825518	2	0.00132337	0.00146334	0.00125152	0.000738555	0.000863505	0.00204571	0.00167432	0.00159789	0.00111203	0.000954747	0.00107905	3.74844e-05	0.000866391	0.00111697	0.00115473		0.000138311	0.000368548	0.00113218	18	0.461113
P25398	RPS12	RPS12	40S ribosomal protein S12 (Small ribosomal subunit protein eS12)	14,515	0.000893526	0.000906838	2	0.00179629	0.000579601	0.00140377	0.00208001	0.00104719	0.00203962	0.00116705	0.00129947	0.00116474	0.00114767	0.00108694	0.000158658	0.00104223	0.000967404	0.000889222		0.000313938	0.000544138	0.00143093	18	0.471881
P62277	RPS13	RPS13	40S ribosomal protein S13 (Small ribosomal subunit protein uS15)	17,222	0.00101263	0.000925291	2	0.00122092	0.000991362	0.00129474	0.000739735	0.00128754	0.0020758	0.00138773	0.0014795	0.00124389	0.000851476	0.000851582		0.00136642	0.00148559	0.00112418		0.000138344	0.000194595	0.000195538	17
P62263	RPS14 PRO2640	RPS14	40S ribosomal protein S14 (Small ribosomal subunit protein uS11)	16,273	0.0006551	0.000528525	2	0.00137482	0.000304109	0.00105131	0.00104026	0.000802193	0.00193941	0.00135569	0.00118958	0.000896596	0.000612769	0.000634967	2.83035e-05	0.000903815	0.000862894	0.000852223		0.000197199	0.000166934	0.000978488	18	0.544569
P62841	RPS15 RIG	RPS15	40S ribosomal protein S15 (RIG protein) (Small ribosomal subunit protein uS19)	17,040	0.00112225	0.000458753	2	0.000266536	0.000159731	0.000439949	8.19327e-05	0.000808062	0.000901473	0.00114825	0.000456357	0.00031939	0.000357997	0.000267332		0.000123305	0.000879922	0.000483483		8.68532e-05	0.000179721	0.000612868	17
P62244	RPS15A OK/SW-cl.82	RPS15A	40S ribosomal protein S15a (Small ribosomal subunit protein uS8)	14,840	0.000557956	0.000514692	2	0.00098616	0.00105045	0.000984434	0.000834952	0.000939906	0.00175029	0.00131847	0.00109262	0.000514996	0.00041107	0.000583978	3.10366e-05	0.00110436	0.00117876	0.00084199		0.000337774	0.000351336	9.83844e-05	18	0.50381
P62249	RPS16	RPS16	40S ribosomal protein S16 (Small ribosomal subunit protein uS9)	16,445	0.00100994	0.000627598	2	0.000593275	0.000677089	0.000713022	0.00107183	0.000728559	0.00129074	0.00165293	0.00126769	0.000866094	0.00089884	0.0008175		0.000664383	0.00149789	0.00113554		0.000290903	0.000234021	0.00100376	17	0.446573
P62269	RPS18 D6S218E	RPS18	40S ribosomal protein S18 (Ke-3) (Ke3) (Small ribosomal subunit protein uS13)	17,719	0.00113149	0.00107591	2	0.00131009	0.00148024	0.00183339	0.00156601	0.00164502	0.00241164	0.0018824	0.00219435	0.00139198	0.00107256	0.00122273	5.19875e-05	0.00120951	0.00167897	0.00130962		0.000198162	0.000237573	0.00107007	18	0.476501
P39019	RPS19	RPS19	40S ribosomal protein S19 (Small ribosomal subunit protein eS19)	16,060	0.00068682	0.000768841	2	0.00127784	0.00104768	0.00175946	0.00139092	0.00111347	0.00229556	0.0015372	0.00107143	0.00126179	0.00138789	0.00122451	4.30184e-05	0.00141295	0.00232663	0.00124826		0.000245897	0.000172435	0.00123994	18	0.487675
P15880	RPS2 RPS4	RPS2	40S ribosomal protein S2 (40S ribosomal protein S4) (Protein LLRep3) (Small ribosomal subunit protein uS5)	31,324	0.000498843	0.000453419	2	0.00100958	0.00081363	0.000895948	0.000651847	0.000747856	0.00125719	0.00157626	0.00101943	0.000584082	0.000602968	0.000656192	5.88154e-05	0.000630522	0.000805382	0.000771498		0.000215894	0.000182873	0.000801645	18	0.48158
P60866	RPS20	RPS20	40S ribosomal protein S20 (Small ribosomal subunit protein uS10)	13,373	0.000718959	0.000554931	2	0.000817611	0.000388559	0.000804945	0.00108314	0.000829061	0.00112778	0.000687365	0.000779451	0.000623444	0.000456163	0.000548342	6.88826e-05	0.000565618	0.000569501	0.000544185		0.000154448	0.000146753	0.000927215	18
P63220	RPS21	RPS21	40S ribosomal protein S21 (Small ribosomal subunit protein eS21)	9,111	0.00138203	0.00140012	2	0.00142163	5.43164e-05	0.00139247	0.00208784	0.00105987	0.000521126	0.00116745	0.000726392	0.00141075	0.00115884	0.00124386	0.00020221	0.00036898	0.00134528	0.00103988		0.000298741	0.00030299	0.00122733	18
P62266	RPS23	RPS23	40S ribosomal protein S23 (Small ribosomal subunit protein uS12)	15,808	0.000624768	0.000657171	2	0.000681028	0.000579151	0.000717434	0.000154557	0.00010181	0.00157244	0.0010799	0.000847783	0.000461485	0.00053432	0.000463877	7.28402e-05	0.000558241	0.000752777	0.000755686		0.000171093	5.16153e-05	0.000495047	18	0.707377
P62847	RPS24	RPS24	40S ribosomal protein S24 (Small ribosomal subunit protein eS24)	15,423	0.00105395	0.000783178	2	0.00099251	0.00113909	0.000947222	0.00016973	0.000950755	0.00114086	0.00276715	0.000890402	0.000885945	0.000638934	0.00081404	2.98634e-05	0.00054493	0.00153542	0.00115737		0.000108786	0.000119181	0.000686557	18
P62851	RPS25	RPS25	40S ribosomal protein S25 (Small ribosomal subunit protein eS25)	13,742	0.000426086	0.000383917	2	0.000807897	0.000738246	0.000923211	0.000965163	0.000884877	0.00136171	0.000783578	0.000939121	0.000606703	0.000571967	0.000574043		0.000611589	0.00052823	0.000389685		0.00019252	0.000174014	0.000817326	17	0.399529
P62854	RPS26	RPS26	40S ribosomal protein S26 (Small ribosomal subunit protein eS26)	13,015	0.000354112	0.000184855	2	0.000129246	0.000171106	0.000576007		0.000439673	0.00105151	0.00160425	0.000915304	0.000320296	0.000324492	0.000298786	1.76943e-05		0.000960037	0.000358702		0.000221586	0.000179961		15
P42677	RPS27 MPS1	RPS27	40S ribosomal protein S27 (Metallopan-stimulin 1) (MPS-1) (Small ribosomal subunit protein eS27)	9,461		0.000429555	1	0.000551172	0.000496917	0.000690795	0.000332026	0.000472527	0.0014465	0.0013047	0.00106677	0.000709879	0.000743978	0.000869022		0.000666244	0.000855293	0.000754685		0.000173959	0.000167126	0.000532884	17
Q71UM5	RPS27L	RPS27L	40S ribosomal protein S27-like (Small ribosomal subunit protein eS27-like)	9,477	0.00048957	0.000400918	2	0.000283995	0.000339422	0.000547646	0.000276221	0.000566075	0.00114935	0.00121935	0.000803089	0.000745337	0.00066845	0.000703423		0.000399072	0.000791066	0.000666479		0.000147915	0.000156205	0.000253938	17	0.56355
P62857	RPS28	RPS28	40S ribosomal protein S28 (Small ribosomal subunit protein eS28)	7,841	0.000602356	0.00113355	2	0.000729406	0.000189342	0.0014464	0.00182507	0.000524542	0.000641152	0.00139003	0.000886247	0.00141773	0.00113707	0.00120444		0.000107186	0.00106235	0.000770514		0.00041432	0.00030883	0.000789461	17	0.618175
P62273	RPS29	RPS29	40S ribosomal protein S29 (Small ribosomal subunit protein uS14)	6,677	0.000729584	0.000250396	2	0.000806178		0.000777301	0.000679562	8.03459e-05	0.000627436	0.00151435	0.000892068	0.000901811	0.000860915	0.000998403		0.00100697	0.00124756	0.000637499		0.000157743		0.000615163	15	0.450739
P23396	RPS3 OK/SW-cl.26	RPS3	40S ribosomal protein S3 (EC 4.2.99.18) (Small ribosomal subunit protein uS3)	26,688	0.000982939	0.000832117	2	0.00139926	0.00156689	0.00146934	0.00231486	0.00154782	0.00244884	0.00109725	0.00164908	0.000872115	0.000971454	0.00089091	2.58871e-05	0.00196822	0.00115485	0.00105472		0.000714351	0.000445361	0.00095184	18	0.546892
P62861	FAU	FAU	40S ribosomal protein S30 (Small ribosomal subunit protein eS30)	6,648	0.000618397	0.000522119	2	0.000632574	0.000595519	0.000780692	0.00102379	0.000430381	0.000756208	0.00225181	0.000920847	0.000539963	0.000652915	0.000935908		0.000126421	0.0011993	0.000950093				0.00047143	15	0.63496
P61247	RPS3A FTE1 MFTL	RPS3A	40S ribosomal protein S3a (Small ribosomal subunit protein eS1) (v-fos transformation effector protein) (Fte-1)	29,945	0.00105551	0.00116312	2	0.00111787	0.00102462	0.00138013	0.00103737	0.000710635	0.00197729	0.00195143	0.00209407	0.00124903	0.00137116	0.00123183	4.61429e-05	0.00140331	0.0013869	0.000958344		0.000215699	0.000163416	0.00149251	18	0.47482
P62701	RPS4X CCG2 RPS4 SCAR	RPS4X	40S ribosomal protein S4, X isoform (SCR10) (Single copy abundant mRNA protein) (Small ribosomal subunit protein eS4)	29,598	0.000812885	0.000588219	2	0.000977526	0.000668797	0.00112355	0.00119104	0.00100293	0.00200991	0.00134874	0.00133602	0.000833318	0.000618313	0.00071698		0.000624697	0.00135893	0.000978857		0.000268284	0.000154482	0.000647826	17	0.460206
P22090	RPS4Y1 RPS4Y PRO2646	RPS4Y1	40S ribosomal protein S4, Y isoform 1 (Small ribosomal subunit protein eS4)	29,456	0.000203393	0.000181985	2	0.000479698							0.000741442		0.000362421	0.000414911						0.000120861	7.00276e-05	2.78242e-05	7
P46782	RPS5	RPS5	40S ribosomal protein S5 (Small ribosomal subunit protein uS7) [Cleaved into: 40S ribosomal protein S5, N-terminally processed]	22,876	0.000853836	0.0012276	2	0.000852982	0.000584091	0.00121001	0.000778139	0.0003205	0.0019046	0.0013949	0.00171414	0.00139708	0.0012359	0.00138421	4.02678e-05	0.00115728	0.00148775	0.00105641		0.000189641	0.000126364	0.00102931	18	0.499749
P62753	RPS6 OK/SW-cl.2	RPS6	40S ribosomal protein S6 (Phosphoprotein NP33) (Small ribosomal subunit protein eS6)	28,681	0.000529152	0.000529252	2	0.00045747	0.000509008	0.000455745	0.000170373	0.00030551	0.000964052	0.00109884	0.000715326	0.000520822	0.000478561	0.000511347	8.02941e-06	0.00027838	0.000560122	0.000421296		9.89011e-05	0.000106475	0.000584378	18	0.605187
P62081	RPS7	RPS7	40S ribosomal protein S7 (Small ribosomal subunit protein eS7)	22,127	0.00102862	0.000781686	2	0.000935071	0.000268383	0.000764482	0.000260273	0.000218205	0.00210792	0.00103263	0.000897296	0.000544258	0.000418842	0.000401702	4.16309e-05	0.00068369	0.00125307	0.000819126		0.000227461	0.000189091	0.000637801	18	0.840226
P62241	RPS8 OK/SW-cl.83	RPS8	40S ribosomal protein S8 (Small ribosomal subunit protein eS8)	24,205	0.000721681	0.000685749	2	0.000820048	0.000848477	0.00100063	0.000338867	0.000820053	0.00197311	0.00173063	0.00117571	0.000865899	0.000639756	0.000647217	1.90284e-05	0.000781244	0.000811189	0.000680731	3.96969e-05	0.000161466	0.000155196	0.00129878	19	0.647096
P46781	RPS9	RPS9	40S ribosomal protein S9 (Small ribosomal subunit protein uS4)	22,591	0.000709775	0.000543702	2	0.000930758	0.000657178	0.00108913	0.000548479	0.000926135	0.00137229	0.00155201	0.00140619	0.000748361	0.000752971	0.00058034	5.09698e-05	0.0014509	0.00111145	0.000911707		0.00013548	0.000143578	0.000913356	18	0.49369
P08865	RPSA LAMBR LAMR1	RPSA	40S ribosomal protein SA (37 kDa laminin receptor precursor) (37LRP) (37/67 kDa laminin receptor) (LRP/LR) (67 kDa laminin receptor) (67LR) (Colon carcinoma laminin-binding protein) (Laminin receptor 1) (LamR) (Laminin-binding protein precursor p40) (LBP/p40) (Multidrug resistance-associated protein MGr1-Ag) (NEM/1CHD4) (Small ribosomal subunit protein uS2)	32,854	0.000457221	0.000485214	2	0.00107009	0.000768208	0.00076061	0.00223099	0.00116479	0.000748091	0.000543587	0.000805765	0.000535734	0.000503474	0.000510652	0.000112153	0.000537205	0.000818584	0.00073139		0.000665082	0.000561191		17	0.608785
Q9BRK5	SDF4 CAB45 PSEC0034	SDF4	45 kDa calcium-binding protein (Cab45) (Stromal cell-derived factor 4) (SDF-4)	41,807	0.000126026	9.76261e-05	2	9.6566e-05	1.18372e-05	7.8164e-05	0.000112707	0.000136875	6.01247e-05	0.000122499	3.95756e-05	0.000235431	5.33151e-05	5.04941e-05	1.10169e-05	6.03089e-05	0.000136627	0.000111668					15	0.743205
P80404	ABAT GABAT	ABAT	4-aminobutyrate aminotransferase, mitochondrial (EC 2.6.1.19) ((S)-3-amino-2-methylpropionate transaminase) (EC 2.6.1.22) (GABA aminotransferase) (GABA-AT) (Gamma-amino-N-butyrate transaminase) (GABA transaminase) (GABA-T) (L-AIBAT)	56,439	1.85121e-05	9.48643e-05	2	5.96091e-06	0.000149062	2.72469e-05		9.5053e-06		3.25737e-05	1.17262e-05	0.000432909	0.0014945	3.93719e-06	2.04018e-05			2.67616e-05				3.85028e-05	12
P08195	SLC3A2 MDU1	SLC3A2	4F2 cell-surface antigen heavy chain (4F2hc) (4F2 heavy chain antigen) (Lymphocyte activation antigen 4F2 large subunit) (Solute carrier family 3 member 2) (CD antigen CD98)	67,994	0.000174479	9.40178e-05	2	0.000286979	6.91433e-05	0.000149835	0.00257435	0.000207769	2.87533e-05	0.000100427	0.000231169	0.000108994	1.72534e-05	8.82387e-05	5.4191e-05	0.000315195	0.000229268	0.000298876		0.000133183	0.000114006	7.35154e-05	18	4.6893
P32754	HPD PPD	HPD	4-hydroxyphenylpyruvate dioxygenase (EC 1.13.11.27) (4-hydroxyphenylpyruvic acid oxidase) (4HPPD) (HPD) (HPPDase)	44,934		6.05905e-06	1				0.000710744					0.000497366	0.000736241									1.92268e-06	4
Q96IR7	HPDL GLOXD1	HPDL	4-hydroxyphenylpyruvate dioxygenase-like protein (EC 1.13.-.-) (Glyoxalase domain-containing protein 1)	39,386	2.40905e-05	0	2				0.000243701			3.33408e-06						4.26774e-05	6.0427e-06	6.97248e-06					5	14.8666
P49189	ALDH9A1 ALDH4 ALDH7 ALDH9	ALDH9A1	4-trimethylaminobutyraldehyde dehydrogenase (TMABADH) (EC 1.2.1.47) (Aldehyde dehydrogenase E3 isozyme) (Aldehyde dehydrogenase family 9 member A1) (EC 1.2.1.3) (Gamma-aminobutyraldehyde dehydrogenase) (EC 1.2.1.19) (R-aminobutyraldehyde dehydrogenase) [Cleaved into: 4-trimethylaminobutyraldehyde dehydrogenase, N-terminally processed]	53,802	0.000125262	0.000331215	2	0.000218858	0.000602476	0.000282251	0.000596838	0.000229337	0.000223218	0.000209903	0.0003229	0.000669354	0.0010706	0.000384106	0.000145532	0.000164021	0.000143767	0.000232243		0.000216347	0.000204282	0.000782955	18	1.1369
Q9H816	DCLRE1B SNM1B	DCLRE1B	5' exonuclease Apollo (EC 3.1.-.-) (DNA cross-link repair 1B protein) (SNM1 homolog B) (SNMIB) (hSNM1B)	60,002	3.16389e-06		1														3.9665e-06						1	#DIV/0!
Q8TCD5	NT5C DNT1 UMPH2	NT5C	5'(3')-deoxyribonucleotidase, cytosolic type (EC 3.1.3.-) (Cytosolic 5',3'-pyrimidine nucleotidase) (Deoxy-5'-nucleotidase 1) (dNT-1)	23,383	8.31535e-05	2.71276e-05	2	9.35202e-05	0.000222221	0.00012331	9.70242e-05	0.000137656		6.17747e-05	0.000134441	0.000108947	6.02042e-05	0.000166304	0.000137881	1.79713e-05	0.000127228	7.63383e-05		9.04831e-05	0.000117705	0.000238097	17	0.469696
O43422	THAP12 DAP4 P52RIPK PRKRIR THAP0	THAP12	52 kDa repressor of the inhibitor of the protein kinase (p52rIPK) (58 kDa interferon-induced protein kinase-interacting protein) (p58IPK-interacting protein) (Death-associated protein 4) (THAP domain-containing protein 0) (THAP domain-containing protein 12)	87,704	6.50114e-06	1.5528e-06	2	1.34258e-05	3.66768e-05	1.31504e-05	3.97967e-06	1.01947e-05	3.18449e-06	1.49727e-06	3.77301e-06	3.96091e-06		3.80048e-06		4.79137e-06	4.07047e-06	3.13119e-06					13	2.36813
Q8IZH2	XRN1 SEP1	XRN1	5'-3' exoribonuclease 1 (EC 3.1.13.-) (Strand-exchange protein 1 homolog)	194,107	7.82818e-06	8.41396e-06	2	1.90653e-05	3.0594e-05	3.16895e-05		2.76378e-05	3.45326e-05	2.30015e-05	2.2162e-05	1.25277e-05	6.6481e-06	1.37375e-05	1.30506e-05	1.73192e-05	3.73966e-05	2.33438e-05				3.98722e-05	15
Q9H0D6	XRN2	XRN2	5'-3' exoribonuclease 2 (EC 3.1.13.-) (DHM1-like protein) (DHP protein)	108,582	6.99847e-05	6.60278e-05	2	0.000199845	0.00021193	0.000143395	1.76796e-05	0.000135045	0.00011832	6.89343e-05	0.000103616	9.59795e-05	3.34927e-05	0.000115626		6.96617e-05	0.000127129	9.23133e-05		1.54774e-05	2.8349e-05	0.000201864	17	0.602648
Q00013	MPP1 DXS552E EMP55	MPP1	55 kDa erythrocyte membrane protein (p55) (Membrane protein, palmitoylated 1)	52,296	1.63337e-05	3.29444e-05	2	6.43315e-05	9.46299e-06	8.45408e-05		4.78722e-05	1.60218e-05	1.50661e-05	1.89828e-05	3.09994e-05	1.7946e-05	2.12455e-05	0.00031706	0.000144638	3.64078e-05	1.05025e-05		4.57991e-05	2.94007e-05	4.36326e-06	17
P13196	ALAS1 ALAS3 ALASH OK/SW-cl.121	ALAS1	5-aminolevulinate synthase, nonspecific, mitochondrial (ALAS-H) (EC 2.3.1.37) (5-aminolevulinic acid synthase 1) (Delta-ALA synthase 1) (Delta-aminolevulinate synthase 1)	70,581	4.03901e-06	3.85889e-06	2	2.6216e-05		1.63407e-05	2.47257e-06	3.80038e-05			4.68834e-06	1.80467e-05	2.49315e-05	7.87079e-06			1.85459e-05	1.36179e-05					10
Q13131	PRKAA1 AMPK1	PRKAA1	5'-AMP-activated protein kinase catalytic subunit alpha-1 (AMPK subunit alpha-1) (EC 2.7.11.1) (Acetyl-CoA carboxylase kinase) (ACACA kinase) (EC 2.7.11.27) (Hydroxymethylglutaryl-CoA reductase kinase) (HMGCR kinase) (EC 2.7.11.31) (Tau-protein kinase PRKAA1) (EC 2.7.11.26)	64,009	2.81784e-05	4.95927e-05	2	0.000123515	0.000135299	9.00922e-05	1.09058e-05	5.30807e-05	0.000139627	8.41126e-05	6.9791e-05	0.000128443	0.000185108	0.00011109	0.000151108	5.90855e-05	7.6223e-05	6.43546e-05		2.7597e-05	2.4861e-05	0.000142931	18
Q9Y478	PRKAB1 AMPK	PRKAB1	5'-AMP-activated protein kinase subunit beta-1 (AMPK subunit beta-1) (AMPKb)	30,382	2.81003e-05	8.94906e-06	2	3.87564e-05	4.07212e-05	3.79614e-05		2.94291e-05	6.43489e-05	5.1866e-05	4.90121e-05	1.1434e-05	1.93063e-05	5.48543e-05	9.85383e-05	4.14939e-05	4.30843e-05	1.80777e-05		2.29256e-05	2.29481e-05	1.98616e-05	17
O43741	PRKAB2	PRKAB2	5'-AMP-activated protein kinase subunit beta-2 (AMPK subunit beta-2)	30,302		8.97859e-06	1	1.11025e-05		1.26872e-05		1.77041e-05	3.68679e-05	8.66716e-05		5.7321e-05	8.51721e-05	3.29995e-05	5.31992e-05	4.16034e-05	2.35626e-05	8.60957e-05		3.06682e-05	2.27794e-05		14
P54619	PRKAG1	PRKAG1	5'-AMP-activated protein kinase subunit gamma-1 (AMPK gamma1) (AMPK subunit gamma-1) (AMPKg)	37,579	1.51463e-05	3.61771e-05	2	0.000116383	0.000105352	0.000132995	7.43039e-05	4.75859e-05	7.43215e-05	3.14496e-05	0.000105668	4.31396e-05	9.67748e-05	5.0262e-05	0.000153205	0.000123006	3.4833e-05	4.01927e-05		6.00504e-05	5.65032e-05	0.000103945	18
Q9H6S1	AZI2 NAP1 TBKBP2	AZI2	5-azacytidine-induced protein 2 (NF-kappa-B-activating kinase-associated protein 1) (Nak-associated protein 1) (TILP)	44,935		1.00984e-05	1	3.36915e-05	1.65197e-05	4.27782e-06	1.5535e-05	1.59184e-05		2.63012e-05		1.28848e-05	1.30536e-05	7.41776e-06			2.91307e-05	1.83344e-05					11
Q99807	COQ7	COQ7	5-demethoxyubiquinone hydroxylase, mitochondrial (DMQ hydroxylase) (EC 1.14.13.-) (Timing protein clk-1 homolog) (Ubiquinone biosynthesis monooxygenase COQ7)	24,277	2.34362e-05	4.8514e-05	2		6.11538e-05	3.16717e-05	2.87542e-05	2.94638e-05	2.30088e-05		4.77068e-05	3.81583e-05	5.79872e-05	1.83063e-05			1.47051e-05	2.82797e-05		7.28684e-05	3.8116e-05	2.96672e-05	14	0.553976
P49914	MTHFS	MTHFS	5-formyltetrahydrofolate cyclo-ligase (EC 6.3.3.2) (5,10-methenyl-tetrahydrofolate synthetase) (MTHFS) (Methenyl-THF synthetase)	23,256	2.25018e-05	5.4723e-05	2	0.000151896	5.31988e-05	9.91867e-05	0.000127571	4.6136e-05		9.59914e-05	0.000120946	0.000263897	0.000670907	0.000143325	0.00011883	0.000108417	5.11691e-05	3.54255e-05		5.76795e-05	9.3919e-05	6.11049e-05	17	1.4972
Q96CB9	NSUN4	NSUN4	5-methylcytosine rRNA methyltransferase NSUN4 (EC 2.1.1.-) (NOL1/NOP2/Sun domain family member 4)	43,089	8.80897e-06	1.26242e-05	2	4.29426e-05	3.4455e-05	3.56887e-05	4.45516e-05	4.5651e-05		1.21902e-05	3.45583e-05	4.56853e-05	1.08903e-05	3.35207e-05			1.93319e-05	2.54931e-05				1.61463e-05	13
P21589	NT5E NT5 NTE	NT5E	5'-nucleotidase (5'-NT) (EC 3.1.3.5) (Ecto-5'-nucleotidase) (CD antigen CD73)	63,368	3.89863e-05	8.88214e-05	2	0.000127419			3.30482e-05	0.000217292		0.000364721		6.94396e-05	4.07285e-05	5.78602e-05			0.000751161	0.000277357				5.6434e-05	10	2.28073
Q5TFE4	NT5DC1 NT5C2L1 LP2642	NT5DC1	5'-nucleotidase domain-containing protein 1 (EC 3.1.3.-)	51,845	3.66474e-05	2.71351e-05	2	0.000129782	0.000243405	0.000148306	0.000148109	8.27805e-05		5.06572e-05	0.000146801	0.000107208	4.97808e-05	4.92898e-05	6.66289e-05	3.24215e-05	6.65632e-05	2.11876e-05		6.18826e-05	2.26767e-05	0.000185856	17	0.945791
Q9H857	NT5DC2	NT5DC2	5'-nucleotidase domain-containing protein 2 (EC 3.1.3.-)	60,719	7.81851e-06	7.46984e-06	2	5.54074e-05		8.23106e-05	1.43708e-05	0.000108968		2.37896e-05	2.72491e-05			9.14917e-06		2.76831e-05	3.52769e-05	2.9398e-05					10
Q86UY8	NT5DC3 GNN TU12B1-TY	NT5DC3	5'-nucleotidase domain-containing protein 3 (EC 3.1.3.-) (GRP94-neighboring nucleotidase)	63,420	1.49711e-05	3.00372e-05	2	3.18286e-05	2.34095e-05	4.24335e-05	8.25528e-06	4.51146e-05	9.24811e-05	2.07058e-05	3.13063e-05	1.64327e-05	9.24889e-06	1.7519e-05	7.26243e-06	1.98781e-05	6.192e-05	5.19618e-05					15	1.00355
O14841	OPLAH	OPLAH	5-oxoprolinase (EC 3.5.2.9) (5-oxo-L-prolinase) (5-OPase) (Pyroglutamase)	137,457	2.4869e-05	3.43199e-05	2				1.14265e-05		6.29875e-05	2.38831e-05	3.61103e-06	4.80177e-05	0.000127164	0.000107503	6.36641e-05	1.22285e-05	5.1943e-06	2.09774e-05					11
Q8IUZ5	PHYKPL AGXT2L2 PP9286	PHYKPL	5-phosphohydroxy-L-lysine phospho-lyase (EC 4.2.3.134) (Alanine--glyoxylate aminotransferase 2-like 2)	49,711	7.63917e-06	3.64925e-06	2	3.38384e-06	6.4708e-05	1.16005e-05		1.07918e-05		2.64159e-05	2.32982e-05	1.86351e-05	6.60772e-05	2.23503e-05	2.77957e-05		7.18144e-06	2.48593e-05		1.20536e-05	1.40951e-05	5.24724e-05	15
P56378	MP68 C14orf2 PRO1574	MP68	6.8 kDa mitochondrial proteolipid	6,662	4.25e-05	0	2							1.97112e-05			3.52185e-05				3.57247e-05	0.000103054					4
P10809	HSPD1 HSP60	HSPD1	60 kDa heat shock protein, mitochondrial (EC 3.6.4.9) (60 kDa chaperonin) (Chaperonin 60) (CPN60) (Heat shock protein 60) (HSP-60) (Hsp60) (HuCHA60) (Mitochondrial matrix protein P1) (P60 lymphocyte protein)	61,055	0.00311747	0.00203221	2	0.0019341	0.00173861	0.00238017	0.00439615	0.00249834	0.00158276	0.000795791	0.00353102	0.00338351	0.00340093	0.00212184	0.000663849	0.00187897	0.00110316	0.000971542		0.00123437	0.00117348	0.0014513	18	0.589007
P10155	TROVE2 RO60 SSA2	TROVE2	60 kDa SS-A/Ro ribonucleoprotein (60 kDa Ro protein) (60 kDa ribonucleoprotein Ro) (RoRNP) (Ro 60 kDa autoantigen) (Sjoegren syndrome antigen A2) (Sjoegren syndrome type A antigen) (SS-A) (TROVE domain family member 2)	60,671	5.32536e-05	7.55698e-05	2	0.000127538	0.000195761	0.000193266	2.30115e-05	0.000188635	5.06374e-05	8.65759e-05	0.000182713	0.00013551	8.70116e-05	0.000179466	5.69362e-05	0.000200861	0.000119644	9.27902e-05		3.99915e-05	3.06574e-05	0.000332717	18
P05388	RPLP0	RPLP0	60S acidic ribosomal protein P0 (60S ribosomal protein L10E) (Large ribosomal subunit protein uL10)	34,274	0.000554834	0.000534056	2	0.00104539	0.0010035	0.00100391	0.00320275	0.00100697	0.00118973	0.000739453	0.00119719	0.000402046	0.000366239	0.000346861		0.000649816	0.000683982	0.0007732		0.000716497	0.000585221		16	0.879375
P05386	RPLP1 RRP1	RPLP1	60S acidic ribosomal protein P1 (Large ribosomal subunit protein P1)	11,514	0.000961547	0.000930495	2	0.000423676	0.000429804	0.000183643	0.000818473	0.000419335	0.000315338	0.000307933	0.000890927	0.000573248	0.000112076	0.000125445	6.0003e-05	0.0010584	0.000671785	0.000977883		0.000255393	0.000240606	0.0010989	18	0.811244
P05387	RPLP2 D11S2243E RPP2	RPLP2	60S acidic ribosomal protein P2 (Large ribosomal subunit protein P2) (Renal carcinoma antigen NY-REN-44)	11,665	0.0019754	0.00163153	2	0.000995008	0.000996965	0.000939285	0.00348585	0.00150233	0.000191542	0.000731723	0.00160277	0.00157836	0.00101574	0.00114296	0.000276389	0.0013329	0.00154041	0.0017068		0.00030531	0.000191439	0.00229116	18	0.755204
Q96D46	NMD3 CGI-07	NMD3	60S ribosomal export protein NMD3 (hNMD3)	57,603	6.59144e-06	1.73181e-05	2	9.05271e-05	3.00691e-05	9.34372e-05	3.93854e-05	8.69234e-05	4.36372e-05	4.55935e-05	5.74463e-05	4.42253e-05	3.46218e-05	4.43628e-05	4.3977e-05	1.45903e-05	6.40412e-05	3.09883e-05				4.24117e-05	16	0.514525
P27635	RPL10 DXS648E QM	RPL10	60S ribosomal protein L10 (Laminin receptor homolog) (Large ribosomal subunit protein uL16) (Protein QM) (Ribosomal protein L10) (Tumor suppressor QM)	24,604	0.00108228	0.000709619	2	0.000936649	0.000945342	0.00118753	0.00037593	0.000835826	0.00206598	0.00241775	0.00140546	0.00101658	0.00101082	0.00107927		0.000666098	0.0016928	0.0010436		0.000115179	5.42321e-05	0.000184539	17	0.640734
P62906	RPL10A NEDD6	RPL10A	60S ribosomal protein L10a (CSA-19) (Large ribosomal subunit protein uL1) (Neural precursor cell expressed developmentally down-regulated protein 6) (NEDD-6)	24,831	0.000587488	0.000491813	2	0.00102293	0.000876911	0.00105281	0.000632536	0.00100823	0.00119226	0.000713934	0.000892868	0.000788109	0.000722841	0.000778558	1.85487e-05	0.000964628	0.000924924	0.000740986		0.000119752	0.000107659	0.0010826	18	0.413462
P62913	RPL11	RPL11	60S ribosomal protein L11 (CLL-associated antigen KW-12) (Large ribosomal subunit protein uL5)	20,252	0.000350064	0.000401792	2	0.000656177	0.000378757	0.00089221	0.000611825	0.000432665	0.00114464	0.000849418	0.000776127	0.000686131	0.000561888	0.000636394		0.000933736	0.000993029	0.000745803		0.000274706	0.000197665	0.000141293	17
P30050	RPL12	RPL12	60S ribosomal protein L12 (Large ribosomal subunit protein uL11)	17,819	0.000503912	0.000478892	2	0.000981775	0.000874831	0.00127293	0.00180207	0.00127451	0.00164576	0.00128228	0.00125351	0.00122171	0.000822948	0.0010787	1.29239e-05	0.00101406	0.00129557	0.000970927		0.000411133	0.000311245	0.00125962	18	0.387307
P26373	RPL13 BBC1 OK/SW-cl.46	RPL13	60S ribosomal protein L13 (Breast basic conserved protein 1) (Large ribosomal subunit protein eL13)	24,261	0.000586366	0.000638909	2	0.000728019	0.000754727	0.000522928	0.000151059	0.000611777	0.000909449	0.00194855	0.000695614	0.000768442	0.000643115	0.000709838		0.000311776	0.00117228	0.000860269	3.96969e-05	0.000122558	0.000126714	0.000754204	18	0.638517
P40429	RPL13A	RPL13A	60S ribosomal protein L13a (23 kDa highly basic protein) (Large ribosomal subunit protein uL13)	23,577	0.000587197	0.000501451	2	0.000713467	0.000955036	0.000693007	0.000266472	0.000690203	0.000580453	0.00165976	0.000771935	0.000717064	0.000706554	0.000791693		0.000552526	0.000802512	0.000675567		6.18885e-05	4.30733e-05		16	0.529244
P50914	RPL14	RPL14	60S ribosomal protein L14 (CAG-ISL 7) (Large ribosomal subunit protein eL14)	23,432	0.000269742	0.000424354	2	0.000746597	0.000464633	0.000738312	0.000208538	0.000564737	0.0006794	0.00215759	0.000903811	0.000449703	0.000565737	0.000507353	9.82808e-06	0.000699414	0.00076685	0.000802806		9.08317e-05	6.74111e-05	0.000562405	18	0.829817
P61313	RPL15 EC45 TCBAP0781	RPL15	60S ribosomal protein L15 (Large ribosomal subunit protein eL15)	24,146	0.000543506	0.000551252	2	0.000585189	0.000645598	0.000700559	0.000122869	0.000155524	0.00138802	0.00172942	0.000753745	0.000378857	0.000490707	0.000473945	9.53746e-06	0.000365471	0.00140457	0.000659648		0.000109622	9.92016e-05	0.000672342	18	0.900063
P18621	RPL17	RPL17	60S ribosomal protein L17 (60S ribosomal protein L23) (Large ribosomal subunit protein uL22) (PD-1)	21,397	0.000833848	0.000616565	2	0.000605341	0.000358489	0.000709711	0.000195747	0.000810667	0.00142277	0.00165089	0.000866048	0.00087671	0.000723714	0.000898316	1.07628e-05	0.000117836	0.00136812	0.000808569		8.5658e-05	0.000179236	0.000859686	18	0.622245
Q07020	RPL18	RPL18	60S ribosomal protein L18 (Large ribosomal subunit protein eL18)	21,634	0.000790972	0.000424031	2	0.000676464	0.000674811	0.00086187	0.000282337	0.00063647	0.000929513	0.00177241	0.00107835	0.000615538	0.000531417	0.000564927		0.000796391	0.00109461	0.000844139		0.000151312	0.000129984	0.000489151	17
Q02543	RPL18A	RPL18A	60S ribosomal protein L18a (Large ribosomal subunit protein eL20)	20,762	0.000554827	0.000427134	2	0.000858813	0.000655481	0.00101843	0.000294195	0.000654588	0.00149318	0.00208087	0.000964257	0.000686009	0.000661093	0.000733141	1.1092e-05	0.00054648	0.00116924	0.00118381		0.00015406	0.000112785	0.000778455	18	0.715964
P84098	RPL19	RPL19	60S ribosomal protein L19 (Large ribosomal subunit protein eL19)	23,466	0.000502857	0.000542173	2	0.000530463	0.00034797	0.000499687	0.000171051	0.000129549	0.00111879	0.0026693	0.000655723	0.000602025	0.000534922	0.000648661		0.000196985	0.00127285	0.000766534		6.52208e-05	6.87142e-05	0.000419033	17	1.18047
P46778	RPL21	RPL21	60S ribosomal protein L21 (Large ribosomal subunit protein eL21)	18,565	0.00112267	0.000843457	2	0.000262764	0.000199923	0.000476288	0.000112804	0.000664627	0.00138405	0.00267372	0.00100707	0.000923125	0.00072037	0.00085581	1.24046e-05	0.000339528	0.0014935	0.00124255		7.89658e-05	0.000111969	0.000581926	18
P35268	RPL22	RPL22	60S ribosomal protein L22 (EBER-associated protein) (EAP) (Epstein-Barr virus small RNA-associated protein) (Heparin-binding protein HBp15) (Large ribosomal subunit protein eL22)	14,787	0.000490617	0.000517756	2	0.000386777	0.000451805	0.000376986	0.000365863	0.000568384	0.000736621	0.000701561	0.000503511	0.000344561	0.000238006	0.000293036		0.000454694	0.000402377	0.000408575		0.000241047	0.00017338	0.000517347	17	0.380106
Q6P5R6	RPL22L1	RPL22L1	60S ribosomal protein L22-like 1 (Large ribosomal subunit protein eL22-like 1)	14,607		8.69571e-05	1	5.75799e-05			9.55798e-05	1.22423e-05	0.000172084	0.000197779	0.000135924	0.000134766					0.000203668	0.000112803					9
P62829	RPL23	RPL23	60S ribosomal protein L23 (60S ribosomal protein L17) (Large ribosomal subunit protein uL14)	14,865	0.000882279	0.000584271	2	0.00152768	0.00106532	0.00164227	0.00165536	0.00157591	0.00201038	0.00150177	0.00172522	0.00109837	0.000820756	0.00097166	1.54922e-05	0.000226154	0.00125683	0.000932944		0.000161174	0.000148606	0.00121652	18
P62750	RPL23A	RPL23A	60S ribosomal protein L23a (Large ribosomal subunit protein uL23)	17,695	0.000943804	0.000858166	2	0.000855567	0.000839011	0.00102114	0.000424087	0.00100048	0.00211502	0.00164006	0.00110334	0.000647856	0.00071601	0.000816261		0.000284977	0.00117015	0.00110189		0.00012336	0.000129078	0.00106596	17	0.59456
P83731	RPL24	RPL24	60S ribosomal protein L24 (60S ribosomal protein L30) (Large ribosomal subunit protein eL24)	17,779	0.000719874	0.000764189	2	0.000567683	0.000556698	0.000746017	0.000107975	0.000774475	0.00194793	0.00254818	0.00104229	0.000937883	0.000653241	0.000799906		0.000378174	0.00121817	0.000919049		2.9166e-05	4.85411e-05	0.000761341	17
P61254	RPL26	RPL26	60S ribosomal protein L26 (Large ribosomal subunit protein uL24)	17,258	0.0011699	0.00156588	2	0.00125737	0.000874594	0.00154822	0.000232581		0.00281591	0.00257945	0.0014093	0.00132181	0.00101964	0.00131334		0.00114442	0.00199963	0.00121731		9.47393e-05	8.13034e-05		15	0.63216
Q9UNX3	RPL26L1 RPL26P1	RPL26L1	60S ribosomal protein L26-like 1 (Large ribosomal subunit protein uL24-like 1)	17,256	0.00108713	0.00134444	2	0.000828592	0.000716963	0.00112509	0.000192154			0.00216882	0.00109305	0.00122802	0.000910983	0.00112677			0.00150335	0.00111401				5.30185e-05	12	0.50316
P61353	RPL27	RPL27	60S ribosomal protein L27 (Large ribosomal subunit protein eL27)	15,798	0.000829019	0.000608385	2	0.000990246	0.000798794	0.000949073	0.000353496	0.00157339	0.00199773	0.00271809	0.000858793	0.000850256	0.000735155	0.000921309		0.000345797	0.001273	0.00126897		9.22531e-05	0.000174166	0.000820619	17	0.768232
P46776	RPL27A	RPL27A	60S ribosomal protein L27a (Large ribosomal subunit protein uL15)	16,561	0.000397392	0.000273144	2	0.000548491	0.000612582	0.000603565	0.000147529	0.000442712	0.000792631	0.00164928	0.000569463	0.000314644	0.000332933	0.000422659	1.39057e-05	0.000507485	0.000502984	0.000572087		0.000130702	0.000119107	0.000587697	18
P46779	RPL28	RPL28	60S ribosomal protein L28 (Large ribosomal subunit protein eL28)	15,748	0.000495743	0.000877958	2	0.00103612	0.000895605	0.00140372	0.000398946	1.13553e-05	0.00148975	0.00245155	0.00162848	0.00126473	0.00140048	0.00106534	4.38706e-05	0.000693789	0.00142061	0.00106374		0.000179725	4.74454e-05	2.10146e-05	18	0.65727
P47914	RPL29	RPL29	60S ribosomal protein L29 (Cell surface heparin-binding protein HIP) (Large ribosomal subunit protein eL29)	17,752	0.00044509	0.000414994	2	0.000265322	0.000139386	0.000259879	0.000196616	5.03671e-05	4.71991e-05	0.000591781	0.000205046	0.000182644	0.000198253	0.000325456		0.000189375	0.000375391	0.000324864		5.30832e-05	0.000144176	0.000280713	17	0.683355
P39023	RPL3 OK/SW-cl.32	RPL3	60S ribosomal protein L3 (HIV-1 TAR RNA-binding protein B) (TARBP-B) (Large ribosomal subunit protein uL3)	46,109	0.000772099	0.000777009	2	0.00115647	0.000863987	0.00107974	0.000185459	0.000523567	0.0013447	0.0018768	0.00126668	0.00100705	0.000857413	0.000884334	1.9978e-05	0.000874913	0.00126976	0.000812973		7.8209e-05	9.65981e-05	0.000762027	18	0.573409
P62888	RPL30	RPL30	60S ribosomal protein L30 (Large ribosomal subunit protein eL30)	12,784	0.00044863	0.000417996	2	0.000736857	0.000580659	0.000872104	0.001174	0.000895235	0.00120159	0.000945016	0.00133305	0.000597821	0.000403768	0.000590987		0.000821774	0.000847067	0.000934441		0.000250238	0.000256644	0.00142216	17	0.408473
P62899	RPL31	RPL31	60S ribosomal protein L31 (Large ribosomal subunit protein eL31)	14,463	0.000530224	0.000447165	2	0.000825776	0.000906743	0.00104997	0.000711919	0.000160734	0.00158349	0.00213367	0.000903744	0.000584464	0.000681344	0.000583837		0.000319605	0.0013905	0.000797481		8.55969e-05	7.53714e-05	0.000444145	17	0.764166
P62910	RPL32 PP9932	RPL32	60S ribosomal protein L32 (Large ribosomal subunit protein eL32)	15,860	0.000862608	0.000507601	2	0.00072122	0.000592853	0.000618122	0.000264086	6.76506e-05	0.00260626	0.00279026	0.00114754	0.000357756	0.000658313	0.000784605		0.000635898	0.00198832	0.00130729		6.50133e-05	6.7546e-05	0.000714257	17
P49207	RPL34	RPL34	60S ribosomal protein L34 (Large ribosomal subunit protein eL34)	13,293	0.000406786	0.000392054	2	0.000240432	0.000148913	0.000347053	0.000223184		0.0010085	0.00117555	0.000522761	0.000470397	0.000555985	0.000551642		0.000189674	0.00053712	0.000444165		7.2229e-05	9.36796e-05	0.0005916	16	0.674577
P42766	RPL35	RPL35	60S ribosomal protein L35 (Large ribosomal subunit protein uL29)	14,551	0.000762607	0.00060977	2	0.000520214	0.000340098	0.000871883	0.000455751	0.000233499	0.00165069	0.00235541	0.000807314	0.000803752	0.000765908	0.000748289	1.58265e-05	0.000490948	0.00135756	0.000830403		0.00011084	7.27579e-05	0.000394638	18	0.931507
P18077	RPL35A GIG33	RPL35A	60S ribosomal protein L35a (Cell growth-inhibiting gene 33 protein) (Large ribosomal subunit protein eL33)	12,538	0.00051255	0.000500575	2	0.000858645	0.000986753	0.000996534	0.000556761	0.000499187	0.00211619	0.00166528	0.00118766	0.000960503	0.000935659	0.00107224	3.6735e-05	0.000971962	0.00108198	0.000788503		6.19695e-05	0.000120364	0.000625672	18
Q9Y3U8	RPL36	RPL36	60S ribosomal protein L36 (Large ribosomal subunit protein eL36)	12,254	0.000684645	0.000494301	2	0.000453	0.000282694	0.000360792	9.96913e-05	0.000656687	0.00177777	0.00162886	0.000702105	0.000585878	0.000804169	0.000761619		6.85854e-05	0.000951681	0.000672315		0.000122384	9.07884e-05	0.000521034	17
P83881	RPL36A RPL44 GIG15 MIG6	RPL36A	60S ribosomal protein L36a (60S ribosomal protein L44) (Cell growth-inhibiting gene 15 protein) (Cell migration-inducing gene 6 protein) (Large ribosomal subunit protein eL42)	12,441	0.000398038	0.000197457	2						0.000987773	0.00150938			0.000348893				0.000803465						4
Q969Q0	RPL36AL	RPL36AL	60S ribosomal protein L36a-like (Large ribosomal subunit protein eL42-like)	12,469		0.000239405	1							0.00163237	0.000477692	0.000408615	0.000451602	0.000454438			0.000811204	0.000473518					7
P61927	RPL37	RPL37	60S ribosomal protein L37 (G1.16) (Large ribosomal subunit protein eL37)	11,078		7.76123e-05	1	9.11071e-05		0.000104111				0.000260783	0.000134418			0.000110323			5.37096e-05	4.9579e-05					7
P61513	RPL37A	RPL37A	60S ribosomal protein L37a (Large ribosomal subunit protein eL43)	10,275	0.000414685	0.000515049	2	0.000343795	0.000553876	0.000579945	0.000475569	0.000348074	0.00111445	0.0017381	0.00135262	0.000856496	0.000719291	0.000735298		0.000572566	0.000961257	0.00106907		4.97724e-05		0.00136341	16	0.610286
P63173	RPL38	RPL38	60S ribosomal protein L38 (Large ribosomal subunit protein eL38)	8,218	0.0011228	0.00104508	2	0.000818759	0.000632295	0.000912232	0.000806965	0.000957437	0.00237898	0.00161389	0.00118785	0.0017895	0.00127049	0.00148718		0.00102269	0.00157835	0.000852125		0.000245955	0.000140643	0.00145203	17	0.549854
P62891	RPL39	RPL39	60S ribosomal protein L39 (Large ribosomal subunit protein eL39)	6,407	0.000222461	0.00033298	2	0.000315057		0.000300021				0.000799334		0.000361467											4
Q92901	RPL3L	RPL3L	60S ribosomal protein L3-like (Large ribosomal subunit protein uL3-like)	46,296	2.56255e-05	3.8193e-05	2															0.000109738					1
P36578	RPL4 RPL1	RPL4	60S ribosomal protein L4 (60S ribosomal protein L1) (Large ribosomal subunit protein uL4)	47,697	0.000744211	0.000748094	2	0.000768825	0.000824846	0.000838261	0.000182943	0.000614861	0.00108913	0.00214744	0.000974747	0.000839999	0.000897734	0.000920115	2.41411e-05	0.000599097	0.00118258	0.000883785		6.70412e-05	6.87606e-05	0.000869685	18
P46777	RPL5 MSTP030	RPL5	60S ribosomal protein L5 (Large ribosomal subunit protein uL18)	34,363	0.000998977	0.000920057	2	0.0010231	0.000864086	0.00115794	0.000187909	0.00183699	0.00161742	0.00167379	0.00103039	0.00110529	0.00106856	0.000973221	2.01052e-05	0.000538073	0.00110816	0.000978981		8.06567e-05	0.000114005	0.00109219	18	0.525612
Q02878	RPL6 TXREB1	RPL6	60S ribosomal protein L6 (Large ribosomal subunit protein eL6) (Neoplasm-related protein C140) (Tax-responsive enhancer element-binding protein 107) (TaxREB107)	32,728	0.0006023	0.000605945	2	0.000940576	0.000824089	0.00105721	0.000175967	0.00025134	0.00103258	0.00147654	0.000955475	0.000665169	0.000569933	0.000566935		0.00080891	0.000919907	0.00086007		0.000156692	0.000124524	0.000755955	17	0.458761
P18124	RPL7	RPL7	60S ribosomal protein L7 (Large ribosomal subunit protein uL30)	29,226	0.000715126	0.000580749	2	0.000811544	0.000618045	0.0010063	0.00028065	0.000991219	0.000936519	0.00141084	0.00103034	0.000633934	0.000586043	0.000650074	1.57594e-05	0.000848324	0.00115636	0.00107588		0.000141682	0.000125297	0.00100642	18	0.472143
P62424	RPL7A SURF-3 SURF3	RPL7A	60S ribosomal protein L7a (Large ribosomal subunit protein eL8) (PLA-X polypeptide) (Surfeit locus protein 3)	29,996	0.00063436	0.000467022	2	0.000902869	0.000824904	0.00117272	0.000634162	0.000709427	0.00176909	0.00151909	0.00104801	0.000887888	0.00078219	0.000725987	7.67741e-06	0.000434288	0.000860874	0.000727835		5.34109e-05	3.65933e-05	0.000891677	18	0.574805
Q6DKI1	RPL7L1	RPL7L1	60S ribosomal protein L7-like 1 (Large ribosomal subunit protein uL30-like 1)	28,661	6.30565e-05	2.85369e-05	2	9.39054e-05	4.31664e-05	0.00014755	6.089e-05	9.35888e-05	4.87235e-05	5.03987e-05	9.23646e-05	6.86833e-05	2.86518e-05	5.03951e-05		5.86473e-05	0.000103799	8.14436e-05				0.000122251	15
P62917	RPL8	RPL8	60S ribosomal protein L8 (Large ribosomal subunit protein uL2)	28,025	0.000466109	0.000508477	2	0.000852324	0.000891749	0.000850517	0.000572901	0.00052961	0.00161447	0.00107771	0.000915088	0.000681761	0.000728366	0.00065811	8.21736e-06	0.000254908	0.000666649	0.000690832		6.87623e-05	8.5304e-05	0.000599446	18	0.57779
P32969	RPL9 OK/SW-cl.103; RPL9P7; RPL9P8; RPL9P9	RPL9; RPL9P7; RPL9P8; RPL9P9	60S ribosomal protein L9 (Large ribosomal subunit protein uL6)	21,863	0.000279549	0.000273294	2	0.000530886	0.000316895	0.000650622	0.000718406	0.000474397	0.000587635	0.000462487	0.00087786	0.000317786	0.000273657	0.000330324		0.000345973	0.000391891	0.000345424		0.00014909	8.8063e-05		16	0.560637
Q9Y221	NIP7 CGI-37 HSPC031 HSPC180 OK/SW-cl.76 OK/SW-cl.78	NIP7	60S ribosome subunit biogenesis protein NIP7 homolog (KD93)	20,463	0.000137257	7.77925e-05	2	8.2204e-05	9.67359e-05	0.000159693	0.000298494	9.61274e-05	8.1892e-05	2.5669e-05	0.000121283					0.000123214	9.88605e-05	6.71011e-05		6.79817e-05	3.93998e-05	0.000178846	14	0.709174
O60825	PFKFB2	PFKFB2	6-phosphofructo-2-kinase/fructose-2,6-bisphosphatase 2 (6PF-2-K/Fru-2,6-P2ase 2) (PFK/FBPase 2) (6PF-2-K/Fru-2,6-P2ase heart-type isozyme) [Includes: 6-phosphofructo-2-kinase (EC 2.7.1.105); Fructose-2,6-bisphosphatase (EC 3.1.3.46)]	58,477	3.57563e-05	0.000125001	2	5.17785e-05	0.000169255	4.27332e-05	8.35622e-05	0.000100914	2.86567e-05	1.57192e-05	4.24407e-05	3.56436e-05	1.60491e-05	1.70999e-05	7.87631e-06	3.59306e-05	1.62798e-05	1.40885e-05		2.54462e-05	2.63419e-05		17
Q16875	PFKFB3	PFKFB3	6-phosphofructo-2-kinase/fructose-2,6-bisphosphatase 3 (6PF-2-K/Fru-2,6-P2ase 3) (PFK/FBPase 3) (6PF-2-K/Fru-2,6-P2ase brain/placenta-type isozyme) (Renal carcinoma antigen NY-REN-56) (iPFK-2) [Includes: 6-phosphofructo-2-kinase (EC 2.7.1.105); Fructose-2,6-bisphosphatase (EC 3.1.3.46)]	59,609	7.96281e-06	1.67369e-05	2	3.95074e-05	5.39633e-05	3.54722e-05	1.46385e-05	2.69994e-05		1.54207e-05	3.60835e-05	1.16556e-05	1.37763e-05	7.45563e-05	3.86337e-06	1.40993e-05	3.19412e-05					9.9357e-06	14
Q16877	PFKFB4	PFKFB4	6-phosphofructo-2-kinase/fructose-2,6-bisphosphatase 4 (6PF-2-K/Fru-2,6-P2ase 4) (PFK/FBPase 4) (6PF-2-K/Fru-2,6-P2ase testis-type isozyme) [Includes: 6-phosphofructo-2-kinase (EC 2.7.1.105); Fructose-2,6-bisphosphatase (EC 3.1.3.46)]	54,040		1.5114e-05	1	3.73532e-05		2.13424e-05	3.2294e-06	2.31636e-05	9.30287e-05	1.45799e-05	8.57274e-05	1.92851e-05			4.2615e-06	7.77614e-06	1.98185e-05						11
P52209	PGD PGDH	PGD	6-phosphogluconate dehydrogenase, decarboxylating (EC 1.1.1.44)	53,140	0.000274383	0.000358637	2	0.000329211	0.000405102	0.00041599	0.000469625	0.000471119	0.000241766	0.000308892	0.00028956	0.000372622	0.000410617	0.000393072	0.000437701	0.000846139	0.00020602	0.000304902		0.000864414	0.000563383	0.000381643	18	0.445317
O95336	PGLS	PGLS	6-phosphogluconolactonase (6PGL) (EC 3.1.1.31)	27,547	0.000188108	0.00021929	2	0.000335854	0.000790452	0.000327967	0.000456137	0.000376511	0.000263608	0.000367058	0.000234243	0.000411951	0.000332174	0.000383165	0.000501597	0.000122038	0.000155515	0.000194397		0.000495724	0.000581685	0.000778712	18	0.502107
Q03393	PTS	PTS	6-pyruvoyl tetrahydrobiopterin synthase (PTP synthase) (PTPS) (EC 4.2.3.12)	16,386		5.5295e-06	1	6.15943e-05		4.69239e-05	7.45525e-05	8.73053e-05		4.00696e-05			5.01154e-05	2.71221e-05									7
P36639	NUDT1 MTH1	NUDT1	7,8-dihydro-8-oxoguanine triphosphatase (EC 3.6.1.55) (2-hydroxy-dATP diphosphatase) (EC 3.6.1.56) (8-oxo-dGTPase) (Nucleoside diphosphate-linked moiety X motif 1) (Nudix motif 1)	22,520	1.68741e-05	4.03039e-05	2	6.72258e-05	8.78999e-05	6.82855e-05	8.52435e-05	6.35251e-05		1.74933e-05	5.87758e-05	1.02838e-05		9.86729e-06	7.15826e-05	7.46399e-05	5.81256e-05	1.82916e-05		6.35968e-05	3.80218e-05	8.89191e-05	16
P08253	MMP2 CLG4A	MMP2	72 kDa type IV collagenase (EC 3.4.24.24) (72 kDa gelatinase) (Gelatinase A) (Matrix metalloproteinase-2) (MMP-2) (TBE-1) [Cleaved into: PEX]	73,882	6.43067e-06	2.94907e-05	2	4.55359e-06						0.00010842							9.82504e-05	7.99151e-05	2.60342e-05				5
Q9UBM7	DHCR7 D7SR	DHCR7	7-dehydrocholesterol reductase (7-DHC reductase) (EC 1.3.1.21) (Putative sterol reductase SR-2) (Sterol Delta(7)-reductase)	54,489	3.48318e-06	1.58073e-05	2	3.70454e-05	4.54107e-05	4.2333e-05	2.88251e-05	1.64091e-05		1.20498e-05	6.68022e-05	9.77558e-05	8.82716e-05	2.44686e-05	1.26792e-05	3.08482e-05	2.62069e-05	3.02393e-05				6.6804e-05	15	0.862906
Q969T7	NT5C3B NT5C3L	NT5C3B	7-methylguanosine phosphate-specific 5'-nucleotidase (7-methylguanosine nucleotidase) (EC 3.1.3.91) (Cytosolic 5'-nucleotidase 3B) (Cytosolic 5'-nucleotidase III-like protein) (cN-III-like protein) (EC 3.1.3.5) (N(7)-methylguanylate 5'-phosphatase)	34,389	1.3796e-06	3.95424e-06	2	3.9132e-05	2.15858e-05	0.000100614	2.02991e-05	2.60001e-05	9.74589e-05	2.29113e-05	4.81124e-06	3.36724e-05	3.07021e-05	2.58468e-05			2.07623e-05			3.05271e-05		8.12812e-06	14	1.112
Q7L2J0	MEPCE BCDIN3	MEPCE	7SK snRNA methylphosphate capping enzyme (MePCE) (EC 2.1.1.-) (Bicoid-interacting protein 3 homolog) (Bin3 homolog)	74,355	2.36334e-05	2.92922e-05	2	4.97708e-05	9.98339e-05	8.78974e-05	4.69415e-06	5.77198e-05	1.8781e-05	3.88536e-05	5.11793e-05	4.98349e-05	1.73551e-05	4.48278e-05		3.9561e-05	5.44141e-05	4.80134e-05				1.9373e-05	15	0.527715
Q6ZVK8	NUDT18 MTH3	NUDT18	8-oxo-dGDP phosphatase NUDT18 (EC 3.6.1.58) (2-hydroxy-dADP phosphatase) (7,8-dihydro-8-oxoguanine phosphatase) (MutT homolog 3) (Nucleoside diphosphate-linked moiety X motif 18) (Nudix motif 18)	35,501	4.01056e-06	0	2	4.73829e-06	3.48495e-05	5.4146e-06				1.47958e-05	3.26238e-05	2.60941e-05		1.56482e-05	1.94607e-05					1.6793e-05	1.91826e-05	1.9893e-05	11
P58397	ADAMTS12 UNQ1918/PRO4389	ADAMTS12	A disintegrin and metalloproteinase with thrombospondin motifs 12 (ADAM-TS 12) (ADAM-TS12) (ADAMTS-12) (EC 3.4.24.-)	177,676		5.10607e-06	1							1.03471e-05							6.69752e-07	3.09122e-06					3
Q8TE58	ADAMTS15	ADAMTS15	A disintegrin and metalloproteinase with thrombospondin motifs 15 (ADAM-TS 15) (ADAM-TS15) (ADAMTS-15) (EC 3.4.24.-)	103,287		1.75744e-06	1														1.15212e-05						1	#DIV/0!
O95450	ADAMTS2 PCINP PCPNI	ADAMTS2	A disintegrin and metalloproteinase with thrombospondin motifs 2 (ADAM-TS 2) (ADAM-TS2) (ADAMTS-2) (EC 3.4.24.14) (Procollagen I N-proteinase) (PC I-NP) (Procollagen I/II amino propeptide-processing enzyme) (Procollagen N-endopeptidase) (pNPI)	134,755		3.36614e-06	1							8.77033e-06	1.22781e-06						1.76615e-05	1.42653e-05					4
O75173	ADAMTS4 KIAA0688 UNQ769/PRO1563	ADAMTS4	A disintegrin and metalloproteinase with thrombospondin motifs 4 (ADAM-TS 4) (ADAM-TS4) (ADAMTS-4) (EC 3.4.24.82) (ADMP-1) (Aggrecanase-1)	90,197	1.05346e-06	3.01944e-06	2														2.90251e-05	1.52232e-05					2
Q9UNA0	ADAMTS5 ADAMTS11 ADMP2	ADAMTS5	A disintegrin and metalloproteinase with thrombospondin motifs 5 (ADAM-TS 5) (ADAM-TS5) (ADAMTS-5) (EC 3.4.24.-) (A disintegrin and metalloproteinase with thrombospondin motifs 11) (ADAM-TS 11) (ADAMTS-11) (ADMP-2) (Aggrecanase-2)	101,718		5.79592e-06	1							6.45491e-06							1.16989e-05	3.91471e-05		4.92373e-06			4
Q9P2A4	ABI3 NESH	ABI3	ABI gene family member 3 (New molecule including SH3) (Nesh)	39,035	2.67714e-05	1.5114e-05	2		4.43722e-05			1.37433e-05			0.000122919		9.01598e-06							7.7684e-05	7.30156e-05	0.00018401	7
Q8IZP0	ABI1 SSH3BP1	ABI1	Abl interactor 1 (Abelson interactor 1) (Abi-1) (Abl-binding protein 4) (AblBP4) (Eps8 SH3 domain-binding protein) (Eps8-binding protein) (Nap1-binding protein) (Nap1BP) (Spectrin SH3 domain-binding protein 1) (e3B1)	55,081	9.31909e-05	6.43031e-05	2	4.8863e-05	0.000211136	8.37561e-05	2.85153e-05	0.000126615	0.000223106	7.39057e-05	0.000105134	6.30686e-05	2.76877e-05	9.48052e-05	0.000330296	6.86626e-05	6.48131e-05	4.73643e-05		9.01391e-06	2.15758e-05	0.000103412	18	1.15751
Q9NYB9	ABI2 ARGBPIA	ABI2	Abl interactor 2 (Abelson interactor 2) (Abi-2) (Abl-binding protein 3) (AblBP3) (Arg-binding protein 1) (ArgBP1)	55,663	1.53642e-05	1.9572e-05	2	3.92861e-05		6.21603e-05	6.27047e-06	7.38899e-05	0.000110386	3.06687e-05	4.45863e-05	2.91243e-05		3.19367e-05	0.000128255	3.7747e-05	3.63434e-05	3.94687e-05					13
Q96K21	ZFYVE19 ANCHR MPFYVE	ZFYVE19	Abscission/NoCut checkpoint regulator (ANCHR) (MLL partner containing FYVE domain) (Zinc finger FYVE domain-containing protein 19)	51,546	9.21521e-06	3.69779e-05	2	4.56873e-05	4.32031e-05	4.84792e-05	6.7713e-05	3.4692e-05		7.64266e-05	2.56786e-05	3.81898e-05	3.18624e-05	4.74202e-05	3.12738e-05		5.07891e-05	4.26211e-05		2.29937e-05	2.1252e-05	9.8905e-06	16
Q86V21	AACS ACSF1	AACS	Acetoacetyl-CoA synthetase (EC 6.2.1.16) (Acyl-CoA synthetase family member 1) (Protein sur-5 homolog)	75,144	1.32706e-05	1.69051e-05	2	4.70097e-05	6.58571e-06	4.60453e-05	5.10935e-05	2.14177e-05	2.23006e-05	3.3203e-05	3.96328e-05	2.15738e-05	1.56117e-06	4.43571e-05	1.22587e-05	7.82912e-05	3.80067e-05	2.74092e-05				3.88573e-06	16	0.673434
A1L0T0	ILVBL AHAS	ILVBL	Acetolactate synthase-like protein (EC 2.2.1.-) (IlvB-like protein)	67,868	7.69973e-05	5.21633e-05	2	5.94851e-05	1.82294e-05	5.09817e-05	4.3714e-05	7.9046e-05	1.64609e-05	4.25673e-05	7.06984e-05	8.53097e-05	0.000133098	0.000127693	3.73255e-05	3.71506e-05	7.71491e-05	7.28344e-05		1.41985e-05	1.84985e-05	2.61007e-05	18	0.751633
Q9BWD1	ACAT2 ACTL	ACAT2	Acetyl-CoA acetyltransferase, cytosolic (EC 2.3.1.9) (Acetyl-CoA transferase-like protein) (Cytosolic acetoacetyl-CoA thiolase)	41,351	0.000143639	0.000129548	2	0.00013831	0.000173532	0.000241727	0.000371393	0.000207577	0.000114821	7.62155e-05	0.000208063	0.000509658	0.00087096	0.000351983	0.000211629	0.000365844	0.000276267	0.000139464		7.98172e-05	8.77329e-05	0.000379428	18
P24752	ACAT1 ACAT MAT	ACAT1	Acetyl-CoA acetyltransferase, mitochondrial (EC 2.3.1.9) (Acetoacetyl-CoA thiolase) (T2)	45,200	0.000352788	0.000426334	2	0.000253065	0.000377727	0.000412516	0.00050579	0.000308589	7.41485e-05	0.000319575	0.000490505	0.00121688	0.00382565	0.000661226	0.000112089	9.29696e-05	0.000244843	0.000400991		0.000331713	0.000312918	0.000617145	18
Q13085	ACACA ACAC ACC1 ACCA	ACACA	Acetyl-CoA carboxylase 1 (ACC1) (EC 6.4.1.2) (ACC-alpha) [Includes: Biotin carboxylase (EC 6.3.4.14)]	265,554	1.60936e-05	1.00798e-05	2	9.12162e-05	1.49085e-05	8.03484e-05	3.2859e-06	8.75416e-05	4.73281e-05	3.31314e-05	1.74454e-05	4.84021e-05	4.46184e-05	2.97058e-05	2.77508e-05	2.84839e-05	4.79484e-05	4.13653e-05		2.92827e-06		6.81042e-07	17	0.843654
Q9NUB1	ACSS1 ACAS2L KIAA1846	ACSS1	Acetyl-coenzyme A synthetase 2-like, mitochondrial (EC 6.2.1.1) (Acetate--CoA ligase 2) (Acetyl-CoA synthetase 2) (AceCS2) (Acyl-CoA synthetase short-chain family member 1)	74,857	1.90341e-05	3.51582e-05	2		6.94151e-05	4.62218e-05		1.6722e-05		5.26268e-06	4.42053e-05		4.70148e-06	3.56217e-05	9.22926e-05	5.0523e-05		7.33714e-06		2.70218e-05	3.02667e-05	9.39036e-05	13
Q9NR19	ACSS2 ACAS2	ACSS2	Acetyl-coenzyme A synthetase, cytoplasmic (EC 6.2.1.1) (Acetate--CoA ligase) (Acetyl-CoA synthetase) (ACS) (AceCS) (Acyl-CoA synthetase short-chain family member 2) (Acyl-activating enzyme)	78,580	1.87415e-05	3.46562e-05	2	2.56881e-05	1.88932e-05	1.95697e-05	2.22088e-05	6.82705e-05	3.55425e-05	3.17512e-05	3.15832e-05	0.000193042	0.000219458	7.21098e-05	6.1544e-05	9.0911e-05	3.18017e-05	3.84423e-05		2.68042e-05	2.11624e-05	4.45898e-06	18
O00400	SLC33A1 ACATN AT1	SLC33A1	Acetyl-coenzyme A transporter 1 (AT-1) (Acetyl-CoA transporter 1) (Solute carrier family 33 member 1)	60,909	3.11713e-06	2.97812e-06	2	8.28518e-06	1.62497e-05	1.57796e-05	5.73041e-06	8.80772e-06	1.37562e-05	1.72475e-05	1.35821e-05	2.09124e-05	1.92604e-05	7.2965e-06	1.89046e-05	2.75967e-05	1.3676e-05	1.57803e-05		3.39895e-05		3.29179e-05	17
Q13510	ASAH1 ASAH HSD-33 HSD33	ASAH1	Acid ceramidase (AC) (ACDase) (Acid CDase) (EC 3.5.1.23) (Acylsphingosine deacylase) (N-acylsphingosine amidohydrolase) (Putative 32 kDa heart protein) (PHP32) [Cleaved into: Acid ceramidase subunit alpha; Acid ceramidase subunit beta]	44,660	0.000170254	0.000275508	2	6.77979e-05	0.00022162	6.88665e-05	3.12614e-05	6.80697e-05	5.62838e-05	0.000105853	6.29806e-05	0.000142606	0.000233785	0.000360733	0.000195949	0.000216416	0.00011724	0.0003382		0.000319123	0.000307049	0.000432664	18
Q92484	SMPDL3A ASML3A	SMPDL3A	Acid sphingomyelinase-like phosphodiesterase 3a (ASM-like phosphodiesterase 3a) (EC 3.1.4.-)	51,260	5.56153e-06	3.54234e-06	2							1.79324e-05		4.29209e-05	6.86576e-06	4.33498e-06			1.16074e-05	1.87508e-05					6
Q92485	SMPDL3B ASML3B ASMLPD	SMPDL3B	Acid sphingomyelinase-like phosphodiesterase 3b (ASM-like phosphodiesterase 3b) (EC 3.1.4.-)	50,814	3.08292e-05	5.35534e-06	2			2.26973e-05			1.64891e-05			4.55764e-06		5.24764e-05	9.0641e-06	2.48095e-05							6
O43427	FIBP	FIBP	Acidic fibroblast growth factor intracellular-binding protein (aFGF intracellular-binding protein) (FGF-1 intracellular-binding protein)	41,878	1.35919e-05	1.94786e-05	2	4.41844e-05	0.000159531	6.88513e-05	5.41744e-05	2.98907e-05	6.6692e-05	1.88141e-05	7.11154e-05		1.40065e-05	4.24493e-05	0.000175971	3.01033e-05	3.12572e-05	1.96727e-05		3.68496e-05	2.7237e-05	3.25924e-05	17	1.25227
P39687	ANP32A C15orf1 LANP MAPM PHAP1	ANP32A	Acidic leucine-rich nuclear phosphoprotein 32 family member A (Acidic nuclear phosphoprotein pp32) (pp32) (Leucine-rich acidic nuclear protein) (LANP) (Mapmodulin) (Potent heat-stable protein phosphatase 2A inhibitor I1PP2A) (Putative HLA-DR-associated protein I) (PHAPI)	28,585	0.000479562	0.000340857	2	0.000912128	0.00162737	0.000867478	0.0015263	0.000969655		0.000234288	0.000688788	0.000401043	0.000385776	0.00064133	0.000112789	0.000999655	0.000295572	0.000259391		0.000325048	0.00023228	0.000603344	17	0.743396
Q92688	ANP32B APRIL PHAPI2	ANP32B	Acidic leucine-rich nuclear phosphoprotein 32 family member B (Acidic protein rich in leucines) (Putative HLA-DR-associated protein I-2) (PHAPI2) (Silver-stainable protein SSP29)	28,788	0.000441626	0.000355808	2	0.000753773	0.00148697	0.000661045	0.00137004	0.000993876	0.000368665	0.000260005	0.000505764	0.000309723	0.000248579	0.000443836	0.000143992	0.00091962	0.000396828	0.000352955		0.000270088	0.000221538	0.000819663	18	0.944767
Q9BTT0	ANP32E	ANP32E	Acidic leucine-rich nuclear phosphoprotein 32 family member E (LANP-like protein) (LANP-L)	30,692	9.58442e-05	5.16927e-05	2	0.000197306	0.000274107	0.000269309	0.000602723	0.000320451	0.000291195	5.13422e-05	0.000280321	6.79111e-05	6.88007e-05	9.77405e-05		0.00034229	9.30527e-05	6.26328e-05		0.000143214	0.00012443	1.83926e-05	17	1.04873
Q99798	ACO2	ACO2	Aconitate hydratase, mitochondrial (Aconitase) (EC 4.2.1.3) (Citrate hydro-lyase)	85,425	0.000270079	0.000262282	2	0.000208729	0.000674898	0.000258774	0.000316653	0.000299347	0.000353101	0.000155258	0.000453219	0.000611343	0.000505369	0.000544961	0.000229146	0.000211526	0.00016577	0.000366479		0.000364504	0.000292351	0.000756761	18
Q8N556	AFAP1 AFAP	AFAP1	Actin filament-associated protein 1 (110 kDa actin filament-associated protein) (AFAP-110)	80,725	9.40934e-06	1.79794e-05	2	1.87541e-05		9.52487e-06	2.59424e-05	3.32282e-05	0.000103794	5.69349e-05		2.8689e-06		5.50539e-06	1.99695e-05		2.50602e-05	4.08228e-05					11
Q8TED9	AFAP1L1	AFAP1L1	Actin filament-associated protein 1-like 1 (AFAP1-like protein 1)	86,432	4.39429e-06	0	2							3.0386e-06							2.06519e-05	6.67228e-05					3
Q8N4X5	AFAP1L2 KIAA1914 XB130	AFAP1L2	Actin filament-associated protein 1-like 2 (AFAP1-like protein 2)	91,300	5.20377e-06	6.96038e-06	2	7.36973e-06				3.52554e-05				1.2683e-06		7.78835e-05	7.56708e-06								5
P68032	ACTC1 ACTC	ACTC1	Actin, alpha cardiac muscle 1 (Alpha-cardiac actin) [Cleaved into: Actin, alpha cardiac muscle 1, intermediate form]	42,019	0.00822159		1						0.0103292									0.015388		0.00664889	0.00651804		4	0.491293
P68133	ACTA1 ACTA	ACTA1	Actin, alpha skeletal muscle (Alpha-actin-1) [Cleaved into: Actin, alpha skeletal muscle, intermediate form]	42,051		0.0106899	1				0.00649079	0.00692312			0.00869153					0.0103729		0.0147428		0.00663553	0.00650745	8.33232e-06	8
P62736	ACTA2 ACTSA ACTVS GIG46	ACTA2	Actin, aortic smooth muscle (Alpha-actin-2) (Cell growth-inhibiting gene 46 protein) [Cleaved into: Actin, aortic smooth muscle, intermediate form]	42,009	0.00735491	0.0103736	2					0.00644903		0.0094121								0.0110706		0.00626057	0.00610881		5
P63261	ACTG1 ACTG	ACTG1	Actin, cytoplasmic 2 (Gamma-actin) [Cleaved into: Actin, cytoplasmic 2, N-terminally processed]	41,793	0.0115637	0.0141514	2	0.0103119	0.0189162	0.00609424	0.0108527	0.0124513	0.0147956	0.0160654	0.0141253	0.00637539	0.0065375	0.0112188	0.0303176	0.0152633	0.0116542	0.0146498		0.020117	0.0224807	4.02128e-06	18	0.520341
O14639	ABLIM1 ABLIM KIAA0059 LIMAB1	ABLIM1	Actin-binding LIM protein 1 (abLIM-1) (Actin-binding LIM protein family member 1) (Actin-binding double zinc finger protein) (LIMAB1) (Limatin)	87,688	6.01356e-05	2.89857e-05	2	3.83665e-06	5.64361e-06	6.35719e-05	9.951e-06	0.000150909		1.49754e-05		0.000101682	4.68246e-05	8.61598e-05	9.45454e-05	6.70915e-05	2.71414e-06	0.000114309				0.000141596	14
Q6H8Q1	ABLIM2 KIAA1808	ABLIM2	Actin-binding LIM protein 2 (abLIM-2) (Actin-binding LIM protein family member 2)	67,812	7.69973e-06	1.27064e-05	2									6.48889e-05						2.6323e-05					2
O94929	ABLIM3 KIAA0843 HMFN1661	ABLIM3	Actin-binding LIM protein 3 (abLIM-3) (Actin-binding LIM protein family member 3)	77,802	7.32005e-06	0	2	1.51345e-05						5.73861e-05		0.000113114	6.03136e-05	4.71259e-05	8.58391e-05		0.000104007	0.000222371					8
O96019	ACTL6A BAF53 BAF53A INO80K	ACTL6A	Actin-like protein 6A (53 kDa BRG1-associated factor A) (Actin-related protein Baf53a) (ArpNbeta) (BRG1-associated factor 53A) (BAF53A) (INO80 complex subunit K)	47,461	0.000105129	9.37449e-05	2	0.000187846	0.000250248	0.000162006	0.000378737	0.000169551	0.00010004	0.000107906	0.000153388	9.02731e-05	4.20202e-05	0.000131095	5.33745e-05	0.000141665	0.000122858	0.000107044		8.19135e-05	0.00012041	0.000289155	18	0.66456
Q9NZ32	ACTR10 ACTR11 ARP11	ACTR10	Actin-related protein 10 (Actin-related protein 11) (hARP11)	46,307	1.64003e-05	2.25241e-05	2	0.00011261	9.61818e-05	6.22661e-05	8.66799e-05	3.08935e-05	4.22193e-05	6.80586e-05	6.43136e-05	7.00172e-05	4.30673e-05	0.000112768	0.000104436		8.99424e-05	8.30253e-05		2.47214e-05	2.14648e-05	2.6063e-05	17	0.459761
P61160	ACTR2 ARP2	ACTR2	Actin-related protein 2 (Actin-like protein 2)	44,761	0.000324883	0.000417916	2	0.000330708	0.00119405	0.00019325	0.000132561	0.000439457	0.000605246	0.000492865	0.000657956	0.000199198	0.000157252	0.000521261	0.00094152	0.000938814	0.000393464	0.000319031		0.000958584	0.00105138	0.0013886	18
Q92747	ARPC1A SOP2L	ARPC1A	Actin-related protein 2/3 complex subunit 1A (SOP2-like protein)	41,569	8.69117e-05	5.24436e-05	2	7.28392e-05	6.54772e-05	3.69937e-05		3.87166e-05	4.70314e-05	9.79288e-05	5.97033e-05	3.89989e-05	7.61974e-05	6.94928e-05	9.97197e-05	8.08723e-05	0.000125958	7.26695e-05		6.07673e-05	6.28387e-05	2.06041e-05	17
O15143	ARPC1B ARC41	ARPC1B	Actin-related protein 2/3 complex subunit 1B (Arp2/3 complex 41 kDa subunit) (p41-ARC)	40,950	0.000186816	0.000252762	2	0.000127341	0.000519651	3.75529e-05	8.94957e-05	0.000205243	0.000443322	0.000355949	0.000436362	0.000192286	7.73492e-05	0.000393414	0.00113037	0.000338641	0.00025863	0.000174361		0.000541156	0.000563763	0.00140613	18	1.02957
O15144	ARPC2 ARC34 PRO2446	ARPC2	Actin-related protein 2/3 complex subunit 2 (Arp2/3 complex 34 kDa subunit) (p34-ARC)	34,333	0.000343139	0.000407152	2	0.000362562	0.00118916	0.000218353	6.60798e-05	0.000369803	0.000699595	0.000420726	0.000905989	0.0002226	0.000215266	0.000504834	0.00130798	0.000881252	0.000402059	0.000271955		0.000817844	0.000786503	0.00130402	18	0.849311
O15145	ARPC3 ARC21	ARPC3	Actin-related protein 2/3 complex subunit 3 (Arp2/3 complex 21 kDa subunit) (p21-ARC)	20,547	0.000632006	0.000745377	2	0.000319285	0.000361277	0.000205817	0.000186858	0.0002785	0.000856351	0.000645493	0.000475095	0.00037759	0.000325441	0.000805701	0.00154671	0.000224969	0.000886107	0.000481153	4.68616e-05	0.000883851	0.000724234	0.00149692	19	0.880687
P59998	ARPC4 ARC20	ARPC4	Actin-related protein 2/3 complex subunit 4 (Arp2/3 complex 20 kDa subunit) (p20-ARC)	19,667	0.000281859	0.00032683	2	0.000282253	0.000780047	0.000127061	6.21151e-05	0.000254591	0.000624848	0.000300464	0.000496353	0.000294392	0.000220704	0.000395454	0.000632315	0.000384604	0.000338839	0.000244359		0.00193794	0.00136279		17	1.40657
O15511	ARPC5 ARC16	ARPC5	Actin-related protein 2/3 complex subunit 5 (Arp2/3 complex 16 kDa subunit) (p16-ARC)	16,320	0.000812324	0.00069821	2	0.000350446	0.00124326	0.00022379	0.00040635	0.000361591	0.000770109	0.000772448	0.000841463	0.000241242	0.000172519	0.00049698	0.0015381	0.000978459	0.000576036	0.00040385		0.000745336	0.000613391	0.00115816	18	0.642195
Q9BPX5	ARPC5L	ARPC5L	Actin-related protein 2/3 complex subunit 5-like protein (Arp2/3 complex 16 kDa subunit 2) (ARC16-2)	16,941	0.000179724	0.000139514	2	0.000188659	0.000642659	0.0001702	0.000298742	0.000179446	0.000247293	0.000186033	0.000322294	6.83525e-05	7.61727e-05	0.000104934	0.000135937	0.000272856	0.000196681	0.000218839		0.000158988	0.000160927	0.000450419	18	0.742727
P61158	ACTR3 ARP3	ACTR3	Actin-related protein 3 (Actin-like protein 3)	47,371	0.000410369	0.000511894	2	0.000593016	0.00125362	0.000332743	0.000412613	0.000653066	0.00082542	0.000595997	0.000862703	0.000317778	0.000321941	0.000670795	0.00154108	0.000958055	0.000444635	0.000443484		0.00120515	0.00104013	0.00134083	18	0.577634
Q9P1U1	ACTR3B ARP11 ARP4	ACTR3B	Actin-related protein 3B (ARP3-beta) (Actin-like protein 3B) (Actin-related protein ARP4)	47,608	4.38691e-05	0	2		0.000436582	0.000104979		0.000142734	0.000193595		0.000225897	8.26975e-05	7.63884e-05	0.000149361	0.000536934		7.24872e-05			0.000186694	0.000193001	1.3902e-05	13
Q9H9F9	ACTR5 ARP5	ACTR5	Actin-related protein 5 (hARP5) (Sarcoma antigen NY-SAR-16)	68,297	2.01507e-05	9.95796e-06	2	1.72408e-05	1.44919e-05	1.40726e-05	3.83289e-05	2.61832e-05	2.04469e-05	9.61361e-06	9.69025e-06	8.47739e-06	8.58844e-06	1.6268e-05		1.23057e-05	2.09085e-05	1.40733e-05				3.36318e-05	15	0.62122
Q9GZN1	ACTR6 CDA12	ACTR6	Actin-related protein 6 (hArp6) (hARPX)	45,810	5.18104e-06	2.96999e-06	2	2.5704e-05	2.16056e-05	2.51767e-05	1.52383e-05	7.80717e-06	3.04838e-05		1.08352e-05	5.05549e-06	2.56086e-06				1.5586e-05	1.79842e-05				1.1048e-05	12
Q9H981	ACTR8 ARP8 INO80N	ACTR8	Actin-related protein 8 (hArp8) (INO80 complex subunit N)	70,484	4.04475e-06	3.86437e-06	2	2.1479e-05	3.51056e-05	8.18159e-06	2.47598e-06	6.34269e-05	1.585e-05	7.45226e-06	4.69479e-06	9.85722e-06		1.89159e-05		2.98098e-05	3.03896e-05	1.55847e-05				1.38088e-05	14
Q07912	TNK2 ACK1	TNK2	Activated CDC42 kinase 1 (ACK-1) (EC 2.7.10.2) (EC 2.7.11.1) (Tyrosine kinase non-receptor protein 2)	114,569	1.65793e-06	3.16799e-06	2	4.4047e-06	8.63893e-06	3.3556e-06		3.12167e-06	1.21888e-05	8.02323e-06	4.33242e-06	3.03213e-06	1.02395e-06	9.69771e-07	1.20604e-05		2.4928e-05	2.75651e-05					13
P53999	SUB1 PC4 RPO2TC1	SUB1	Activated RNA polymerase II transcriptional coactivator p15 (Positive cofactor 4) (PC4) (SUB1 homolog) (p14)	14,395	0.000662439	0.000699021	2	0.0011335	0.000739135	0.00106828	0.000630418	0.000658397	0.000155217	0.000647687	0.00126432	0.000619402	0.000391179	0.000463101		0.000145961	0.000719202	0.000391085		0.000418488	0.000325144	0.000934407	17	0.517219
Q9C0C7	AMBRA1 KIAA1736	AMBRA1	Activating molecule in BECN1-regulated autophagy protein 1	142,507	2.6662e-06	0	2	8.26274e-06		1.34887e-06		3.76451e-06	7.83941e-06	2.76442e-06	3.48307e-06	4.06282e-06		3.1186e-06			1.25256e-05	6.74468e-06					10
Q15650	TRIP4	TRIP4	Activating signal cointegrator 1 (ASC-1) (Thyroid receptor-interacting protein 4) (TR-interacting protein 4) (TRIP-4)	66,146	1.86674e-05	2.26367e-05	2	0.000106809	4.11487e-05	9.00876e-05	1.31918e-05	7.84004e-05	4.22237e-05	6.74984e-05	8.0043e-05	5.25184e-05	2.30561e-05	5.20708e-05	3.48157e-05	1.27059e-05	7.91575e-05	7.05789e-05				5.38547e-05	16
Q8N9N2	ASCC1 CGI-18	ASCC1	Activating signal cointegrator 1 complex subunit 1 (ASC-1 complex subunit p50) (Trip4 complex subunit p50)	45,509		5.97915e-06	1	1.84814e-05	3.26228e-05	4.22386e-05	1.91739e-05	1.9647e-05	6.13709e-06	2.3084e-05	1.81781e-05	1.52668e-05		1.70898e-05	1.01207e-05	2.77015e-05	2.87633e-05	1.20687e-05		1.35603e-05		3.30511e-05	16
Q9H1I8	ASCC2 ASC1P100	ASCC2	Activating signal cointegrator 1 complex subunit 2 (ASC-1 complex subunit p100) (Trip4 complex subunit p100)	86,360	6.59908e-06	8.40638e-06	2	3.11652e-05	1.71912e-05	1.55809e-05	2.0208e-06	2.27774e-05	1.94043e-05	5.32199e-05	1.91586e-05	1.74311e-05	1.08673e-05	2.05846e-05	1.59999e-05		3.44485e-05	3.33892e-05		9.72633e-06		1.71307e-05	16
Q8N3C0	ASCC3 HELIC1	ASCC3	Activating signal cointegrator 1 complex subunit 3 (EC 3.6.4.12) (ASC-1 complex subunit p200) (ASC1p200) (Helicase, ATP binding 1) (Trip4 complex subunit p200)	251,460	3.02162e-06	8.66061e-06	2	4.68265e-05	5.01843e-05	6.42122e-05		4.55129e-05	3.55419e-05	2.76774e-05	4.34262e-05	2.67087e-05	1.44623e-05	1.89992e-05	1.37373e-05	2.33958e-05	4.54303e-05	3.65852e-05	3.82278e-06			2.58552e-05	16
Q6VMQ6	ATF7IP MCAF MCAF1	ATF7IP	Activating transcription factor 7-interacting protein 1 (ATF-interacting protein) (ATF-IP) (ATF7-interacting protein) (ATFa-associated modulator) (hAM) (MBD1-containing chromatin-associated factor 1) (P621)	136,394	1.00975e-05	6.98591e-06	2	1.23329e-05	7.25657e-05	1.83213e-05	5.11802e-06	1.44219e-05		3.85108e-06	7.27835e-06	7.64084e-06	4.30052e-06	5.70215e-06		9.24284e-06	2.26841e-05	1.30872e-05		6.04007e-06		1.06639e-05	15	1.84123
O95433	AHSA1 C14orf3 HSPC322	AHSA1	Activator of 90 kDa heat shock protein ATPase homolog 1 (AHA1) (p38)	38,274	0.000163564	0.000111283	2	0.00031644	0.000155158	0.000306361	0.000155029	0.000177543	0.000131349	0.000106359	0.000341507	9.68144e-05	7.04969e-05	0.000116116	8.42369e-05	0.000230566	0.000177221	0.000132739		0.00011892	9.55076e-05	0.000340754	18	0.637333
Q9ULW3	ABT1	ABT1	Activator of basal transcription 1 (hABT1) (Basal transcriptional activator)	31,079	5.34097e-05	2.18691e-05	2	2.70623e-05	4.77695e-05	8.04051e-05	1.12305e-05	3.4523e-05	2.69596e-05	1.6901e-05	5.32365e-05	1.86293e-05	7.54934e-06	1.07248e-05			6.12627e-05	4.85987e-05				6.32592e-05	14	0.744829
Q12979	ABR	ABR	Active breakpoint cluster region-related protein	97,598	1.65496e-05	2.51124e-05	2	6.89416e-05	0.000121693	5.31777e-05	5.36435e-06	3.84771e-05	9.4435e-05	4.17099e-05	3.56004e-05			3.52904e-05	2.12363e-05	3.44452e-05	5.12096e-05	2.67308e-05		2.27957e-05	2.52611e-05	6.12808e-05	16
Q86WX3	RPS19BP1 AROS	RPS19BP1	Active regulator of SIRT1 (40S ribosomal protein S19-binding protein 1) (RPS19-binding protein 1) (S19BP)	15,434	5.23891e-05	1.17771e-05	2	4.35957e-05	4.80961e-05	8.7182e-05	2.26146e-05	4.63453e-05		6.80659e-05	6.43205e-05		7.60094e-06	1.43975e-05			4.62611e-05	2.66896e-05				3.02693e-05	12	0.519334
Q9H2P0	ADNP ADNP1 KIAA0784	ADNP	Activity-dependent neuroprotector homeobox protein (Activity-dependent neuroprotective protein)	123,563	3.91964e-05	3.3777e-05	2	6.67068e-05	8.21036e-05	8.24507e-05	1.41237e-06	6.94667e-05	5.42479e-05	3.08197e-05	6.15951e-05	2.81142e-05	1.1393e-05	5.39509e-05		3.06079e-05	8.08973e-05	5.44511e-05		6.20668e-06		7.37289e-05	16
Q6IQ32	ADNP2 KIAA0863 ZNF508	ADNP2	Activity-dependent neuroprotector homeobox protein 2 (ADNP homeobox protein 2) (Zinc finger protein 508)	122,833	1.54587e-06	0	2	2.73891e-06	2.01443e-06	3.12984e-06		4.36747e-06	6.82128e-06			1.88542e-06		9.04526e-07			2.90636e-06						8	0.643536
O14561	NDUFAB1	NDUFAB1	Acyl carrier protein, mitochondrial (ACP) (CI-SDAP) (NADH-ubiquinone oxidoreductase 9.6 kDa subunit)	17,417	4.90948e-05	5.21171e-05	2	0.000318715	0.000326754	0.00038628	0.000500995	0.000410687	0.000144321	3.76977e-05	0.000408481	0.000113024	0.000356984	6.37915e-05	0.000211556	0.000289526	0.00011615	0.000252276				0.000382228	16	0.462148
P13798	APEH D3F15S2 D3S48E DNF15S2	APEH	Acylamino-acid-releasing enzyme (AARE) (EC 3.4.19.1) (Acyl-peptide hydrolase) (APH) (Acylaminoacyl-peptidase) (Oxidized protein hydrolase) (OPH)	81,225	7.24733e-05	7.65005e-05	2	0.000159464	0.000161456	8.28296e-05	6.66053e-05	0.000134296	6.87702e-05	5.98178e-05	0.000134441	0.000210992	0.000183426	0.00028315	0.000102068	0.000108645	0.000102554	9.29763e-05		0.000154403	0.000151422	0.000260025	18
Q6JQN1	ACAD10	ACAD10	Acyl-CoA dehydrogenase family member 10 (ACAD-10) (EC 1.3.99.-)	118,834	2.39689e-05	9.92331e-06	2	1.55709e-05	1.874e-05	1.77934e-05	7.34288e-06			4.42016e-06	1.53154e-05	6.13894e-05	5.4296e-05	7.19923e-05			1.10153e-05	2.54203e-05				2.52171e-06	12
Q9H845	ACAD9	ACAD9	Acyl-CoA dehydrogenase family member 9, mitochondrial (ACAD-9) (EC 1.3.99.-)	68,760	9.18772e-05	4.68599e-05	2	0.000163908	0.000154739	0.00014537	0.000197968	0.000122232	6.90514e-05	6.87519e-05	0.00013475	0.000121252	0.000107486	0.000114725	6.69842e-05	0.000152786	6.92257e-05	0.000125807		0.000104287	9.4325e-05	8.32302e-05	18	0.318597
O00767	SCD	SCD	Acyl-CoA desaturase (EC 1.14.19.1) (Delta(9)-desaturase) (Delta-9 desaturase) (Fatty acid desaturase) (Stearoyl-CoA desaturase) (hSCD1)	41,523	1.14357e-06	8.74061e-06	2	1.62044e-05		4.1664e-05	7.56521e-05	0.000111972		6.32499e-06	2.39078e-05	5.57744e-05	8.47575e-06	1.0703e-05		1.01202e-05	2.29268e-05	1.65341e-05					12
Q96CM8	ACSF2 UNQ493/PRO1009	ACSF2	Acyl-CoA synthetase family member 2, mitochondrial (EC 6.2.1.-)	68,125	7.1083e-05	3.72856e-05	2	0.000130867	0.000181606	8.18274e-05	5.89194e-05	3.6749e-05		4.62619e-05	4.37162e-05	0.000118983	0.000168758	8.97e-05	4.7326e-05	4.31788e-05	2.79484e-05	5.24042e-05		3.1427e-05	3.54992e-05	4.54601e-05	17	1.02656
Q4G176	ACSF3 PSEC0197	ACSF3	Acyl-CoA synthetase family member 3, mitochondrial (EC 6.2.1.-)	64,130	4.73843e-05	2.82945e-05	2	3.40992e-05	0.000300954	6.29456e-05	2.99343e-05	8.36534e-06		3.68578e-05	5.67595e-05	6.50032e-05	8.04891e-05	5.89052e-05	3.23191e-05	1.9658e-05	2.22671e-05	4.0681e-05		5.21262e-05	5.17161e-05	0.000126576	17	1.29572
Q9H6R3	ACSS3	ACSS3	Acyl-CoA synthetase short-chain family member 3, mitochondrial (EC 6.2.1.1) (Acyl-CoA synthetase short-chain family member 3)	74,778	1.27064e-06	2.73144e-05	2			1.54236e-05		1.19569e-05		7.02432e-06		0.000174984	0.000299644				7.95681e-06	3.48882e-05					7
Q92604	LPGAT1 FAM34A KIAA0205	LPGAT1	Acyl-CoA:lysophosphatidylglycerol acyltransferase 1 (EC 2.3.1.-)	43,089	1.10112e-05	3.99766e-05	2	1.17116e-05	2.297e-05	1.78443e-05	4.05015e-06	2.90506e-05		1.82853e-05	5.37574e-05	3.76232e-05	4.90063e-05	1.80496e-05	1.60337e-05		3.03787e-05	2.86797e-05		1.57752e-05	1.91082e-05	3.34299e-05	16
Q8NC06	ACBD4 HMFT0700	ACBD4	Acyl-CoA-binding domain-containing protein 4	30,308	3.13256e-06	0	2			6.34234e-06			9.21515e-06			1.52826e-05	1.16121e-05										4
Q5T8D3	ACBD5 KIAA1996	ACBD5	Acyl-CoA-binding domain-containing protein 5	60,092	5.52759e-05	2.48966e-05	2	1.95949e-05		6.39765e-05	8.71248e-06	2.67824e-05	4.64775e-06	3.05935e-05	3.30401e-05	6.55173e-05	0.000101516	3.14317e-05		6.99299e-06	4.9507e-05	4.56996e-05		1.59561e-05		1.15883e-05	15
Q9BR61	ACBD6	ACBD6	Acyl-CoA-binding domain-containing protein 6	31,151	1.83119e-05	2.62429e-05	2	3.77997e-05	1.58864e-05	4.93657e-05	0.000106443	6.88863e-05		3.79393e-05	4.78021e-05	2.23035e-05	7.53189e-06	3.21001e-05	7.39275e-06	1.34899e-05	6.87612e-05	3.96707e-05					14
P07108	DBI	DBI	Acyl-CoA-binding protein (ACBP) (Diazepam-binding inhibitor) (DBI) (Endozepine) (EP)	10,044	0.000246783	0.000571308	2	0.000569422	0.00086224	0.000401902	0.00119889	0.0013531		0.000339926	0.000494187	0.000737848	0.00143663	0.000951323	0.00149034	0.000836763	0.000438367	0.00054683		0.000297156	0.000187793	0.000143415	17	0.766477
Q68CK6	ACSM2B ACSM2 HYST1046	ACSM2B	Acyl-coenzyme A synthetase ACSM2B, mitochondrial (EC 6.2.1.2) (Acyl-CoA synthetase medium-chain family member 2B) (Butyrate--CoA ligase 2B) (Butyryl-coenzyme A synthetase 2B) (Middle-chain acyl-CoA synthetase 2B) (Xenobiotic/medium-chain fatty acid-CoA ligase HXM-A)	64,271		2.82504e-06	1									0.000980116	0.0015953										2
Q53FZ2	ACSM3 SAH	ACSM3	Acyl-coenzyme A synthetase ACSM3, mitochondrial (EC 6.2.1.2) (Acyl-CoA synthetase medium-chain family member 3) (Butyrate--CoA ligase 3) (Butyryl-coenzyme A synthetase 3) (Middle-chain acyl-CoA synthetase 3) (Protein SA homolog)	66,153	2.72832e-05	8.23151e-06	2									0.000101525	0.000117042	9.74125e-05								4.72038e-06	4
Q6NUN0	ACSM5 MACS3	ACSM5	Acyl-coenzyme A synthetase ACSM5, mitochondrial (EC 6.2.1.2) (Acyl-CoA synthetase medium-chain family member 5)	64,760		2.10241e-06	1									3.21854e-05	0.000186585										2
Q8WXI4	ACOT11 BFIT KIAA0707 THEA	ACOT11	Acyl-coenzyme A thioesterase 11 (Acyl-CoA thioesterase 11) (EC 3.1.2.-) (Acyl-CoA thioester hydrolase 11) (Adipose-associated thioesterase) (Brown fat-inducible thioesterase) (BFIT)	68,492	1.52644e-05	1.19321e-05	2	2.45597e-06						3.8345e-06				1.9466e-05		6.13535e-06	2.25864e-05	2.80664e-05					6
Q9NPJ3	ACOT13 THEM2 HT012 PNAS-27	ACOT13	Acyl-coenzyme A thioesterase 13 (Acyl-CoA thioesterase 13) (EC 3.1.2.-) (Thioesterase superfamily member 2) [Cleaved into: Acyl-coenzyme A thioesterase 13, N-terminally processed]	14,960	0.000202489	9.37066e-05	2	0.000101198	8.27e-05	0.000115643	0.000174983	0.000131488		5.26669e-05	0.000165896	0.000332836	0.000737127	0.000148537	9.23629e-05	0.000140449	5.56813e-05	8.26057e-05		0.000165296	0.000145736	0.000279754	17	1.15179
Q8N9L9	ACOT4 PTE2B PTEIB	ACOT4	Acyl-coenzyme A thioesterase 4 (Acyl-CoA thioesterase 4) (EC 3.1.2.2) (PTE-2b) (Peroxisomal acyl coenzyme A thioester hydrolase Ib) (Peroxisomal long-chain acyl-CoA thioesterase Ib) (PTE-Ib)	46,327	1.23002e-05	0	2								7.14287e-06	4.99907e-06	5.31779e-05		9.942e-06		5.13735e-06	2.96391e-06					6
O14734	ACOT8 ACTEIII PTE1 PTE2	ACOT8	Acyl-coenzyme A thioesterase 8 (Acyl-CoA thioesterase 8) (EC 3.1.2.27) (Choloyl-coenzyme A thioesterase) (HIV-Nef-associated acyl-CoA thioesterase) (PTE-2) (Peroxisomal acyl-coenzyme A thioester hydrolase 1) (PTE-1) (Peroxisomal long-chain acyl-CoA thioesterase 1) (Thioesterase II) (hACTE-III) (hACTEIII) (hTE)	35,914	3.1727e-05	4.42052e-05	2	9.3676e-05	5.5118e-05	6.4228e-05	1.45779e-05	3.98336e-05	1.55534e-05	3.65641e-05	7.37111e-05	8.7055e-05	5.55304e-05	5.87795e-05	0.000109009	2.34016e-05	2.31941e-05	3.05862e-05		7.69224e-05	3.88463e-05		17
Q9Y305	ACOT9 CGI-16	ACOT9	Acyl-coenzyme A thioesterase 9, mitochondrial (Acyl-CoA thioesterase 9) (EC 3.1.2.-) (Acyl-CoA thioester hydrolase 9)	49,902	0.000155975	0.000130846	2	0.000192141	0.00016363	0.000181045	3.84691e-05	0.000197092	6.71619e-05	0.000171046	0.000125992	0.000271495	0.000157508	0.000400766	0.000147676	6.73676e-05	0.000183618	0.000291667		0.000116505	0.000130342	0.000345187	18
Q5T1C6	THEM4 CTMP	THEM4	Acyl-coenzyme A thioesterase THEM4 (Acyl-CoA thioesterase THEM4) (EC 3.1.2.2) (Carboxyl-terminal modulator protein) (Thioesterase superfamily member 4)	27,130	3.50246e-06	0	2	6.2003e-06	3.64819e-05	2.83411e-05	3.85957e-05			4.84026e-06	1.21971e-05	2.56091e-05	2.16205e-05	1.22859e-05		1.54892e-05	2.19312e-05	2.02446e-05				6.74472e-05	13	0.771044
Q53H12	AGK MULK	AGK	Acylglycerol kinase, mitochondrial (hAGK) (EC 2.7.1.107) (EC 2.7.1.94) (Multiple substrate lipid kinase) (HsMuLK) (MuLK) (Multi-substrate lipid kinase)	47,137	6.04565e-05	3.46562e-05	2	7.85096e-05	0.000178478	0.000175353	4.07256e-05	0.000197272	6.51764e-05	7.52177e-05	0.000224644	0.000127742	5.72416e-05	0.000117854	9.2826e-05	6.24044e-05	5.55397e-05	0.000128171		3.23064e-05	2.85199e-05	0.000451365	18
P07311	ACYP1 ACYPE	ACYP1	Acylphosphatase-1 (EC 3.6.1.7) (Acylphosphatase, erythrocyte isozyme) (Acylphosphatase, organ-common type isozyme) (Acylphosphate phosphohydrolase 1)	11,261	0.000130195	6.01884e-05	2	0.000149378	4.39461e-05	0.000204838		0.000158799		5.83057e-05	7.34632e-05	4.11317e-05		0.000167729	0.000265855	0.000186583	8.45388e-05	6.09666e-05		0.000146414			13
P14621	ACYP2 ACYP	ACYP2	Acylphosphatase-2 (EC 3.6.1.7) (Acylphosphatase, muscle type isozyme) (Acylphosphate phosphohydrolase 2)	11,140		6.53577e-05	1	4.53e-05	2.22117e-05	3.45105e-05	7.83289e-05			3.53634e-05	4.45567e-05	0.000249471	0.000242208	0.000199472	0.000186052	3.7722e-05	1.06821e-05	0.000197212		0.000103779			14
O75608	LYPLA1 APT1 LPL1	LYPLA1	Acyl-protein thioesterase 1 (APT-1) (hAPT1) (EC 3.1.2.-) (Lysophospholipase 1) (Lysophospholipase I) (LPL-I) (LysoPLA I)	24,670	0.000119126	0.000141349	2	0.000129553	0.000290868	0.00017142	0.000304184	0.000144972	4.52846e-05	4.25833e-05	0.000147547	7.97946e-05	0.000152169	9.00735e-05	0.000214702	0.000221439	5.78835e-05	4.45267e-05		0.000228792	0.000146545	0.000252239	18	0.57349
O95372	LYPLA2 APT2	LYPLA2	Acyl-protein thioesterase 2 (APT-2) (EC 3.1.2.-) (Lysophospholipase II) (LPL-II) (LysoPLA II)	24,737	8.26198e-05	0.000203763	2	0.000306004	0.000280077	0.000202038	0.000119933	0.00014458	0.00022581	0.000100861	0.000280918	0.000182562	0.000123303	0.000341352	0.00023274	8.49381e-05	0.000129885	7.77106e-05		0.000120677	0.000128661	0.000365911	18	0.559041
Q6P587	FAHD1 C16orf36 YISKL	FAHD1	Acylpyruvase FAHD1, mitochondrial (EC 3.7.1.5) (Fumarylacetoacetate hydrolase domain-containing protein 1) (FAH domain-containing protein 1) (Oxaloacetate decarboxylase) (OAA decarboxylase) (EC 4.1.1.3) (YisK-like protein)	24,843	0.000137782	0.000146264	2	0.00018959	7.96807e-05	6.96379e-05	9.8347e-05	8.63776e-05	3.37269e-05	0.000105717	0.00011988	0.000214411	0.000429718	0.000487482	7.4159e-05	8.45756e-05	8.14307e-05	0.000138177		8.14499e-05	0.000102937	0.000206073	18
Q8N6G6	ADAMTSL1 ADAMTSR1 C9orf94 UNQ528/PRO1071	ADAMTSL1	ADAMTS-like protein 1 (ADAMTSL-1) (Punctin-1)	193,409	9.82066e-07	9.3827e-07	2					9.24586e-07		1.22212e-05							2.2765e-05	6.38947e-06					4
Q86TH1	ADAMTSL2	ADAMTSL2	ADAMTS-like protein 2 (ADAMTSL-2)	104,621		1.30044e-05	1																3.67367e-05				1	#DIV/0!
Q6UY14	ADAMTSL4 TSRC1 PP1396 UNQ2803/PRO34012	ADAMTSL4	ADAMTS-like protein 4 (ADAMTSL-4) (Thrombospondin repeat-containing protein 1)	116,545	4.07368e-06	4.47581e-05	2						4.79287e-06		1.41966e-06	1.19229e-05					4.08422e-06	1.29598e-05	3.29842e-05				6
P46108	CRK	CRK	Adapter molecule crk (Proto-oncogene c-Crk) (p38)	33,831	0.000110923	0.000105977	2	0.000188943	3.65698e-05	0.000130683	0.000180547	0.000132144	0.000371499	0.000190195	7.82496e-05	0.000201944	9.0158e-05	0.000203616	0.000183792	2.48425e-05	0.000242704	0.000158288		9.65032e-05	5.81287e-05		17	0.541938
O43734	TRAF3IP2 C6orf2 C6orf4 C6orf5 C6orf6	TRAF3IP2	Adapter protein CIKS (Connection to IKK and SAPK/JNK) (Nuclear factor NF-kappa-B activator 1) (ACT1) (TRAF3-interacting protein 2)	64,666	2.9386e-06	1.40377e-06	2	2.60127e-06		2.97256e-06	5.39748e-06	2.76534e-06		6.09205e-06				1.71815e-06			1.28815e-05						7
Q8NC96	NECAP1	NECAP1	Adaptin ear-binding coat-associated protein 1 (NECAP endocytosis-associated protein 1) (NECAP-1)	29,737	3.51543e-05	2.29e-05	2	3.95971e-05	1.66418e-05	7.11054e-05	7.04241e-05	6.01349e-05	8.45289e-05	2.64955e-05	1.66917e-05	3.894e-05	2.76151e-05	4.48353e-05	3.09771e-05	1.41313e-05	3.60154e-05	9.2349e-06		1.66511e-05	2.25308e-05	4.58216e-06	18
Q9NVZ3	NECAP2	NECAP2	Adaptin ear-binding coat-associated protein 2 (NECAP endocytosis-associated protein 2) (NECAP-2)	28,339	6.87559e-05	4.96678e-05	2	7.12293e-05	8.73137e-05	6.10471e-05	2.46327e-05	0.000100962	2.95663e-05	7.8774e-05	7.00606e-05	5.31193e-05	3.72567e-05	0.00012938	4.06316e-05	1.48284e-05	7.97833e-05	4.84523e-05		0.000114563	7.15446e-05	0.000354446	18
Q9UIF7	MUTYH MYH	MUTYH	Adenine DNA glycosylase (EC 3.2.2.31) (MutY homolog) (hMYH)	60,069	4.74583e-06	0	2	5.60069e-06		3.20005e-06																4.16236e-06	3
P07741	APRT	APRT	Adenine phosphoribosyltransferase (APRT) (EC 2.4.2.7)	19,608	0.000188865	0.000321557	2	0.000334575	0.000643582	0.00064702	0.000703122	0.000191518	5.69753e-05	0.000187518	0.000388152	0.000419294	0.000179487	0.000266318	0.000505025	0.000342899	0.000127447	0.000140054		0.000480363	0.000400882	0.00138289	18	0.843572
P25054	APC DP2.5	APC	Adenomatous polyposis coli protein (Protein APC) (Deleted in polyposis 2.5)	311,646	7.61771e-07	5.8224e-07	2	4.31808e-06		2.22049e-05		1.09022e-05	1.79237e-06	3.79227e-06		3.71563e-06	3.7643e-07	8.19978e-06	2.21686e-06		1.06915e-05	7.93068e-06					11
Q8TB61	SLC35B2 PAPST1 PSEC0149	SLC35B2	Adenosine 3'-phospho 5'-phosphosulfate transporter 1 (PAPS transporter 1) (Putative MAPK-activating protein PM15) (Putative NF-kappa-B-activating protein 48) (Solute carrier family 35 member B2)	47,515	1.19895e-05	9.54566e-06	2	8.14253e-05	5.72834e-05	5.66375e-05	5.14203e-05	6.02162e-05	1.7634e-05	7.18556e-05	8.00892e-05	2.43704e-05	1.48138e-05	4.44282e-05	9.69343e-06	6.1908e-05	9.26646e-05	5.77961e-05				3.32691e-05	16	0.440886
Q9H1N7	SLC35B3 C6orf196 PAPST2 CGI-19	SLC35B3	Adenosine 3'-phospho 5'-phosphosulfate transporter 2 (3'-phosphoadenosine 5'-phosphosulfate transporter) (PAPS transporter 2) (Solute carrier family 35 member B3)	44,593	4.25635e-06	0	2	3.77221e-06	1.10976e-05			1.60405e-05	6.26315e-06	2.06134e-05	7.42062e-06	7.79019e-06		1.74408e-05	5.1643e-06		1.33428e-05	1.23166e-05					11	0.492217
P00813	ADA ADA1	ADA	Adenosine deaminase (EC 3.5.4.4) (Adenosine aminohydrolase)	40,764	5.36384e-05	2.33951e-05	2	4.53919e-05	7.28402e-05	8.48795e-05	0.000107029	0.00010967		0.000122412	0.000186706	7.66974e-05	2.87786e-05	3.81582e-05	2.82469e-05	0.000278334	1.75153e-05	7.7473e-05		6.50277e-05	9.80898e-05	0.000294631	17	1.04496
Q9NZK5	ADA2 ADGF CECR1 IDGFL	ADA2	Adenosine deaminase 2 (EC 3.5.4.4) (Cat eye syndrome critical region protein 1)	58,934	4.02872e-06	3.84906e-05	2		3.77871e-05						2.80744e-06		1.79152e-05			1.42608e-05			3.26202e-05	0.000185839	0.000162713		7
P55263	ADK	ADK	Adenosine kinase (AK) (EC 2.7.1.20) (Adenosine 5'-phosphotransferase)	40,545	7.03087e-05	0.000152259	2	0.000124465	0.000408888	0.00018964	0.00015065	0.000189651	0.000123992	0.000129551	0.000269329	0.000219911	0.000318274	0.000186341	0.000124958	0.00016583	0.000117399	9.48244e-05		0.000114154	0.00013401	0.000326469	18	0.556907
P23526	AHCY SAHH	AHCY	Adenosylhomocysteinase (AdoHcyase) (EC 3.3.1.1) (S-adenosyl-L-homocysteine hydrolase)	47,716	0.000343252	0.000518057	2	0.000528797	0.000700062	0.000809728	0.000515694	0.000854466	0.000626296	0.000352261	0.00053399	0.000468368	0.000639227	0.000493637	0.000226836	0.000678119	0.000349146	0.000299274		0.00033478	0.000286732	0.000530741	18	0.348233
Q96HN2	AHCYL2 KIAA0828	AHCYL2	Adenosylhomocysteinase 3 (AdoHcyase 3) (EC 3.3.1.1) (IP(3)Rs binding protein released with IP(3) 2) (IRBIT2) (Long-IRBIT) (S-adenosyl-L-homocysteine hydrolase 3) (S-adenosylhomocysteine hydrolase-like protein 2)	66,721	2.77493e-05	4.69054e-05	2	9.83251e-05	0.000100131	0.000132526	0.000122934	0.000125968	0.000293019	0.000120056	0.000141348	0.000152726	0.000100221	0.000179845	0.000296834	0.000151157	8.20424e-05	0.000123478		7.48876e-05	6.13597e-05	1.34464e-05	18	0.572452
O60266	ADCY3 KIAA0511	ADCY3	Adenylate cyclase type 3 (EC 4.6.1.1) (ATP pyrophosphate-lyase 3) (Adenylate cyclase type III) (AC-III) (Adenylate cyclase, olfactive type) (Adenylyl cyclase 3) (AC3)	128,960		1.40704e-06	1	5.21756e-06		1.49057e-06		4.15997e-06						2.58465e-06	5.35728e-06		9.22758e-06						6
O43306	ADCY6 KIAA0422	ADCY6	Adenylate cyclase type 6 (EC 4.6.1.1) (ATP pyrophosphate-lyase 6) (Adenylate cyclase type VI) (Adenylyl cyclase 6) (Ca(2+)-inhibitable adenylyl cyclase)	130,615	2.90932e-06	0	2			5.88673e-06		1.36909e-06	1.71063e-05	4.02147e-06		2.65963e-06	1.79632e-06	6.80508e-06	9.87354e-05	3.86071e-05	1.73103e-05	9.46125e-06					11
O60503	ADCY9 KIAA0520	ADCY9	Adenylate cyclase type 9 (EC 4.6.1.1) (ATP pyrophosphate-lyase 9) (Adenylate cyclase type IX) (ACIX) (Adenylyl cyclase 9) (AC9)	150,701	1.26051e-06	1.80645e-06	2	3.34863e-06			5.79016e-06	1.30527e-05		5.22821e-06		1.07574e-05	4.67069e-06	5.16081e-06			1.34238e-05	2.91563e-05					9
P54819	AK2 ADK2	AK2	Adenylate kinase 2, mitochondrial (AK 2) (EC 2.7.4.3) (ATP-AMP transphosphorylase 2) (ATP:AMP phosphotransferase) (Adenylate monophosphate kinase) [Cleaved into: Adenylate kinase 2, mitochondrial, N-terminally processed]	26,478	0.00113184	0.000737448	2	0.000883063	0.00083171	0.00112526	0.000902968	0.000445741	0.000411376	0.000486026	0.00108728	0.00206419	0.00263176	0.00165748	0.000774075	0.00147597	0.000539311	0.00114606		0.00088694	0.000678352	0.000945563	18
P27144	AK4 AK3 AK3L1	AK4	Adenylate kinase 4, mitochondrial (AK 4) (EC 2.7.4.10) (EC 2.7.4.6) (Adenylate kinase 3-like) (GTP:AMP phosphotransferase AK4)	25,268	0.000121929	0.000191762	2	0.000246316		0.000235829	0.000179572	6.36936e-05	3.31597e-05	0.000129923	0.000333946	0.00042161	0.00104462	0.000373753		0.000133045	0.000277859	0.000163023		3.1579e-05	2.77847e-05		15
P00568	AK1	AK1	Adenylate kinase isoenzyme 1 (AK 1) (EC 2.7.4.3) (EC 2.7.4.6) (ATP-AMP transphosphorylase 1) (ATP:AMP phosphotransferase) (Adenylate monophosphate kinase) (Myokinase)	21,635	0.000120843	0.000233007	2	0.000365429	9.14956e-05	0.000133273	0.000258125	0.000132247	0.000167821	0.000370247	3.059e-05	0.000374658	0.000238584	0.000503275	0.000425776	0.000155386	0.000258514	0.00045061		9.85693e-05	0.000106129		17
Q9Y3D8	AK6 CINAP AD-004 CGI-137	AK6	Adenylate kinase isoenzyme 6 (AK6) (EC 2.7.4.3) (Adrenal gland protein AD-004) (Coilin-interacting nuclear ATPase protein) (hCINAP) (Dual activity adenylate kinase/ATPase) (AK/ATPase)	20,061	1.42375e-05	4.08077e-05	2	6.7081e-05	3.70029e-05	0.000114984	0.000278378	0.000142624	1.39222e-05	3.27292e-05	4.94852e-05	2.8861e-05		1.10768e-05	1.14796e-05	2.09472e-05	0.000100842	2.73783e-05					14	2.11064
P30566	ADSL AMPS	ADSL	Adenylosuccinate lyase (ADSL) (ASL) (EC 4.3.2.2) (Adenylosuccinase) (ASase)	54,889	3.02558e-05	3.96432e-05	2	0.000168554	0.000139747	0.000182106	0.000130357	0.000149864	6.10598e-05	7.8949e-05	0.000165788	6.11796e-05	5.77064e-05	9.51368e-05	8.39117e-05	9.18703e-05	9.32237e-05	9.50599e-05		8.91057e-05	8.7073e-05	5.99337e-05	18
Q8N142	ADSSL1 ADSS1	ADSSL1	Adenylosuccinate synthetase isozyme 1 (AMPSase 1) (AdSS 1) (EC 6.3.4.4) (Adenylosuccinate synthetase, basic isozyme) (Adenylosuccinate synthetase, muscle isozyme) (M-type adenylosuccinate synthetase) (IMP--aspartate ligase 1)	50,208		2.61935e-05	1	3.35034e-05		2.29713e-05	6.95175e-05	2.49315e-05				8.76404e-05	0.000100471				7.11036e-06	8.20441e-06					8
P30520	ADSS ADSS2	ADSS	Adenylosuccinate synthetase isozyme 2 (AMPSase 2) (AdSS 2) (EC 6.3.4.4) (Adenylosuccinate synthetase, acidic isozyme) (Adenylosuccinate synthetase, liver isozyme) (L-type adenylosuccinate synthetase) (IMP--aspartate ligase 2)	50,097	9.66218e-05	0.000102268	2	0.000141026	8.39661e-05	0.000203363	0.000418029	0.000107086	0.000395828	0.000128441	0.000145317	7.62774e-05	7.96183e-05	0.000192949	8.27445e-05	0.000109046	0.000123519	8.22259e-05		0.000126699	0.000161042	0.000285203	18	0.809513
Q01518	CAP1 CAP	CAP1	Adenylyl cyclase-associated protein 1 (CAP 1)	51,901	0.000985744	0.00102565	2	0.000602836	0.00129676	0.000429625	0.000605249	0.000465138	0.000462788	0.00108796	0.000867102	0.000394904	0.000314185	0.000695735	0.00208102	0.00106066	0.000907951	0.000582031	7.40396e-05	0.00176022	0.00124737	6.11338e-05	19	0.883419
P40123	CAP2	CAP2	Adenylyl cyclase-associated protein 2 (CAP 2)	52,824	2.1572e-05	3.52087e-05	2	0.000143299		8.00568e-05	0.000122238	7.44758e-05		6.2148e-05		6.13791e-05	1.77666e-05	3.15498e-05			0.000105879	0.000220946		6.1765e-05	7.27235e-05		12	0.742932
O95396	MOCS3 UBA4	MOCS3	Adenylyltransferase and sulfurtransferase MOCS3 (Molybdenum cofactor synthesis protein 3) (Molybdopterin synthase sulfurylase) (MPT synthase sulfurylase) [Includes: Molybdopterin-synthase adenylyltransferase (EC 2.7.7.80) (Adenylyltransferase MOCS3) (Sulfur carrier protein MOCS2A adenylyltransferase); Molybdopterin-synthase sulfurtransferase (EC 2.8.1.11) (Sulfur carrier protein MOCS2A sulfurtran…	49,669	3.15751e-05	3.01063e-05	2	0.000101601	5.47992e-05	9.67524e-05	5.97311e-05	6.48054e-05		4.4945e-05	2.6649e-05	7.69347e-05	5.43236e-05	4.47384e-05	4.63653e-06		3.59376e-05	3.31738e-05		1.17916e-05	0.000115675	3.80151e-05	16
Q96PE1	ADGRA2 GPR124 KIAA1531 TEM5	ADGRA2	Adhesion G protein-coupled receptor A2 (G-protein coupled receptor 124) (Tumor endothelial marker 5)	142,647	3.32807e-06	6.04135e-06	2							6.44397e-06								2.88774e-06					2
Q9UHX3	ADGRE2 EMR2	ADGRE2	Adhesion G protein-coupled receptor E2 (EGF-like module receptor 2) (EGF-like module-containing mucin-like hormone receptor-like 2) (CD antigen CD312)	90,472	1.62744e-05	1.80565e-05	2					7.90623e-06			1.09727e-05					1.85791e-05	2.49909e-05	9.10618e-06		3.77506e-05	4.53452e-05		7
Q8IZF2	ADGRF5 GPR116 KIAA0758	ADGRF5	Adhesion G protein-coupled receptor F5 (G-protein coupled receptor 116)	149,457	1.27064e-06	3.64192e-06	2									7.74778e-07	7.84928e-07		1.54086e-06				6.43015e-06				4
Q86Y34	ADGRG3 GPR97 PGR26	ADGRG3	Adhesion G protein-coupled receptor G3 (G-protein coupled receptor 97) (G-protein coupled receptor PGR26)	60,861	6.24452e-06	7.45755e-06	2										5.78266e-06										1
Q9Y653	ADGRG1 GPR56 TM7LN4 TM7XN1 UNQ540/PRO1083	ADGRG1	Adhesion G-protein coupled receptor G1 (G-protein coupled receptor 56) (Protein TM7XN1) [Cleaved into: ADGRG1 N-terminal fragment (ADGRG1 NT) (GPR56 N-terminal fragment) (GPR56 NT) (GPR56(N)) (GPR56 extracellular subunit) (GPR56 subunit alpha); ADGRG1 C-terminal fragment (ADGRG1 CT) (GPR56 C-terminal fragment) (GPR56 CT) (GPR56(C)) (GPR56 seven-transmembrane subunit) (GPR56 7TM) (GPR56 subunit be…	77,738	8.55105e-06	3.61802e-05	2	4.32772e-06			2.24493e-06							3.00139e-05	8.88722e-06	1.08113e-05	1.83692e-05	2.2962e-05					7
Q86SQ4	ADGRG6 DREG GPR126 VIGR	ADGRG6	Adhesion G-protein coupled receptor G6 (Developmentally regulated G-protein-coupled receptor) (G-protein coupled receptor 126) (Vascular inducible G protein-coupled receptor) [Cleaved into: ADGRG6 N-terminal fragment (ADGRG6-NTF); ADGRG6 C-terminal fragment (ADGRG6-CTF)]	136,695		2.32352e-06	1				1.27669e-06		6.12955e-06			4.23556e-06	3.43284e-06				1.04465e-05						5
Q8IUX7	AEBP1 ACLP	AEBP1	Adipocyte enhancer-binding protein 1 (AE-binding protein 1) (Aortic carboxypeptidase-like protein)	130,929	3.70088e-05	0.000286333	2							2.10621e-05							3.63553e-06	1.04873e-05					3
Q9HDC9	APMAP C20orf3 UNQ1869/PRO4305	APMAP	Adipocyte plasma membrane-associated protein (Protein BSCv)	46,480	0.000196978	0.00020672	2	0.00030762	0.000239559	0.000239866	7.13386e-05	0.000288549	7.21066e-05	0.00012431	0.000202902	0.000543105	0.000451786	0.000136253	0.000104047	0.000298351	0.000128011	0.000144754	0.000103297	0.000314991	0.000294073	0.00057459	19	0.628594
Q15847	ADIRF AFRO APM2 C10orf116	ADIRF	Adipogenesis regulatory factor (Adipogenesis factor rich in obesity) (Adipose most abundant gene transcript 2 protein) (Adipose-specific protein 2) (apM-2)	7,855	0.000540665	0.000252537	2				6.66518e-05			0.000100305			1.49348e-05				0.000196943	6.99219e-05					5
Q15848	ADIPOQ ACDC ACRP30 APM1 GBP28	ADIPOQ	Adiponectin (30 kDa adipocyte complement-related protein) (Adipocyte complement-related 30 kDa protein) (ACRP30) (Adipocyte, C1q and collagen domain-containing protein) (Adipose most abundant gene transcript 1 protein) (apM-1) (Gelatin-binding protein)	26,414	1.0786e-05	1.374e-05	2															2.07934e-05	0.000109166				2
Q96A54	ADIPOR1 PAQR1 TESBP1A CGI-45	ADIPOR1	Adiponectin receptor protein 1 (Progestin and adipoQ receptor family member 1) (Progestin and adipoQ receptor family member I)	42,616	6.68427e-06	4.25746e-06	2	3.9472e-06		1.35318e-05	4.0951e-06			6.16276e-06		1.08688e-05	2.75279e-06	2.60713e-06			1.95465e-05	1.2888e-05					9	0.969453
P12235	SLC25A4 ANT1	SLC25A4	ADP/ATP translocase 1 (ADP,ATP carrier protein 1) (ADP,ATP carrier protein, heart/skeletal muscle isoform T1) (Adenine nucleotide translocator 1) (ANT 1) (Solute carrier family 25 member 4)	33,064	0.000470269	0.000509753	2	0.000808917	0.000778296	0.000616251	0.000723106	0.000767992	0.000929174	0.000325669	0.000915741	0.000823012	0.000588977	0.000702307	0.000494517		0.000521862	0.000776579		0.000662753	0.000546947	0.000120689	17	0.297754
P05141	SLC25A5 ANT2	SLC25A5	ADP/ATP translocase 2 (ADP,ATP carrier protein 2) (ADP,ATP carrier protein, fibroblast isoform) (Adenine nucleotide translocator 2) (ANT 2) (Solute carrier family 25 member 5) [Cleaved into: ADP/ATP translocase 2, N-terminally processed]	32,852	0.000774092	0.000722982	2	0.00114696	0.000979148	0.000895234	0.00116869	0.000968907	0.00129224	0.000459679	0.0011785	0.00146278	0.00102843	0.00112959	0.000939336	0.00131751	0.000757055	0.000944596		0.000892312	0.000774365	0.000304559	18	0.295563
P12236	SLC25A6 ANT3 CDABP0051	SLC25A6	ADP/ATP translocase 3 (ADP,ATP carrier protein 3) (ADP,ATP carrier protein, isoform T2) (ANT 2) (Adenine nucleotide translocator 3) (ANT 3) (Solute carrier family 25 member 6) [Cleaved into: ADP/ATP translocase 3, N-terminally processed]	32,866	0.000622167	0.000645569	2	0.00098269	0.000956145	0.000783727	0.000939861	0.000990258	0.000985759	0.000543388	0.00116793	0.00103937	0.00069247	0.00104459	0.000819817	0.00104845	0.000753112	0.00093166		0.000868529	0.000740628	0.000134446	18	0.25301
Q9BRR6	ADPGK PSEC0260	ADPGK	ADP-dependent glucokinase (ADP-GK) (ADPGK) (EC 2.7.1.147) (RbBP-35)	54,089	3.33349e-05	2.84958e-05	2	4.66492e-05	0.000123516	4.97538e-05	3.87177e-05	0.000102489	5.16358e-06	4.12723e-05	9.78854e-05	3.42535e-05	2.60266e-05	3.69743e-05	3.40611e-05	3.88455e-05	5.94016e-05	3.80787e-05		8.58598e-05	0.000116793	0.000114716	18
Q9BW91	NUDT9 NUDT10 PSEC0099 UNQ3012/PRO9771	NUDT9	ADP-ribose pyrophosphatase, mitochondrial (EC 3.6.1.13) (ADP-ribose diphosphatase) (ADP-ribose phosphohydrolase) (Adenosine diphosphoribose pyrophosphatase) (ADPR-PPase) (Nucleoside diphosphate-linked moiety X motif 9) (Nudix motif 9)	39,125	3.64131e-05	3.71085e-05	2	6.01916e-05	2.52972e-05	7.86091e-05	0.000187341	9.59818e-05	8.56617e-05	6.37702e-05	5.07462e-05	0.000153901	7.79587e-05	0.000210142	2.35442e-05	1.07405e-05	6.69131e-05	0.000101775				1.26794e-05	16
P28907	CD38	CD38	ADP-ribosyl cyclase/cyclic ADP-ribose hydrolase 1 (EC 3.2.2.6) (2'-phospho-ADP-ribosyl cyclase) (2'-phospho-ADP-ribosyl cyclase/2'-phospho-cyclic-ADP-ribose transferase) (EC 2.4.99.20) (2'-phospho-cyclic-ADP-ribose transferase) (ADP-ribosyl cyclase 1) (ADPRC 1) (Cyclic ADP-ribose hydrolase 1) (cADPr hydrolase 1) (T10) (CD antigen CD38)	34,328	1.38363e-05	7.93153e-06	2								6.26573e-05		6.83482e-06		4.696e-05					3.93436e-05	4.01849e-05	5.6705e-06	6
Q10588	BST1	BST1	ADP-ribosyl cyclase/cyclic ADP-ribose hydrolase 2 (EC 3.2.2.6) (ADP-ribosyl cyclase 2) (Bone marrow stromal antigen 1) (BST-1) (Cyclic ADP-ribose hydrolase 2) (cADPr hydrolase 2) (CD antigen CD157)	35,724	4.91865e-05	4.82631e-05	2							3.30827e-05			1.31355e-05		2.57856e-05	4.70521e-05	1.33243e-05	4.22797e-05	2.69093e-05	0.000125563	0.000150626		9
P84077	ARF1	ARF1	ADP-ribosylation factor 1	20,697	0.000314096	0	2	0.000910275			0.000615535										0.000747445			0.00234062	0.00192928	1.69291e-05	6	1.05103
P18085	ARF4 ARF2	ARF4	ADP-ribosylation factor 4	20,511	0.000115752	0.000274263	2	0.00084472	0.000868586	0.00059042	0.000340338	0.00103749	0.000476586	0.000390536	0.000645327	0.000146784	0.000160146	0.000216675	0.000348059	0.00118828	0.00044093	0.000361498		0.00146144	0.00105738	0.000140457	18	0.860905
P84085	ARF5	ARF5	ADP-ribosylation factor 5	20,530	0.000138902	0.000298593	2	0.000737421	0.00107267	0.000636689	0.00029752	0.000888454	0.000652998	0.000249456	0.00083009	0.000293297	0.000177141	0.000416714	0.000594518	0.00110531	0.00041154	0.000287593		0.00165329	0.0012842	0.000325234	18	0.668145
P62330	ARF6	ARF6	ADP-ribosylation factor 6	20,082	0.000177083	0.000139861	2	0.000167527	0.000357321	0.000162723	2.60706e-05	0.000293853	0.00023643	7.8468e-05	0.000164778	0.000161452	0.000286243	0.000171511	0.000298157	0.000188328	0.000171844	0.00018461		0.000433503	0.000341148	0.00042165	18
Q8N6T3	ARFGAP1 ARF1GAP	ARFGAP1	ADP-ribosylation factor GTPase-activating protein 1 (ARF GAP 1) (ADP-ribosylation factor 1 GTPase-activating protein) (ARF1 GAP) (ARF1-directed GTPase-activating protein)	44,668	6.27812e-05	7.42143e-05	2	9.41468e-05	9.41715e-05	8.60678e-05	0.000101581	0.000116098	3.75158e-05	0.000114653	6.66734e-05	3.37008e-05	4.20213e-05	0.000106957	5.67119e-05	9.40769e-06	0.000109227	6.14798e-05		4.44734e-05	3.98238e-05	8.62875e-05	18	0.429233
Q8N6H7	ARFGAP2 ZNF289 Nbla10535	ARFGAP2	ADP-ribosylation factor GTPase-activating protein 2 (ARF GAP 2) (GTPase-activating protein ZNF289) (Zinc finger protein 289)	56,720	5.18945e-05	6.95722e-05	2	0.000100834	0.000104699	8.13359e-05	3.99985e-05	6.30547e-05	7.38609e-05	5.32488e-05	7.87598e-05	5.51215e-05	5.1707e-05	8.03126e-05	3.65413e-05	4.44523e-05	7.55282e-05	5.56789e-05		1.23324e-05	1.18925e-05	0.000109202	18	0.475609
Q9NP61	ARFGAP3 ARFGAP1	ARFGAP3	ADP-ribosylation factor GTPase-activating protein 3 (ARF GAP 3)	56,928	3.33626e-05	5.97652e-05	2	8.56908e-05	6.95442e-05	0.000101298	5.21147e-05	5.02595e-05	9.81214e-06	0.000129176	0.000113348	8.94995e-05	8.2429e-05	0.000132715	2.42719e-05		0.00012542	7.23593e-05		8.87416e-06		2.6329e-05	16
Q9UJY5	GGA1	GGA1	ADP-ribosylation factor-binding protein GGA1 (Gamma-adaptin-related protein 1) (Golgi-localized, gamma ear-containing, ARF-binding protein 1)	70,384	2.09276e-05	2.12843e-05	2	3.34593e-05	0.000105466	8.73943e-05	1.73565e-05	6.09763e-05	6.74582e-05	3.35828e-05	4.23132e-05	1.48068e-05	1.66676e-05	3.6307e-05	0.000107974	2.98521e-05	5.41027e-05	5.07223e-05		3.06223e-05	4.49287e-05	2.63934e-05	18
Q9UJY4	GGA2 KIAA1080	GGA2	ADP-ribosylation factor-binding protein GGA2 (Gamma-adaptin-related protein 2) (Golgi-localized, gamma ear-containing, ARF-binding protein 2) (VHS domain and ear domain of gamma-adaptin) (Vear)	67,150	1.13164e-05	2.16236e-05	2	3.75757e-05	0.000191613	8.30155e-05	1.55935e-05	5.32608e-05	4.15924e-05	1.76001e-05	8.6238e-05	1.20711e-05	6.98811e-06	2.97826e-05	1.71476e-05	3.12898e-05	3.54427e-05	4.2941e-05		2.22441e-05	2.34783e-05	6.66732e-06	18
Q9NZ52	GGA3 KIAA0154	GGA3	ADP-ribosylation factor-binding protein GGA3 (Golgi-localized, gamma ear-containing, ARF-binding protein 3)	78,315	1.45466e-05	1.04234e-05	2	4.72541e-05	7.89882e-05	7.11803e-05	2.45123e-05	5.25178e-05	1.78314e-05	2.01212e-05	5.07041e-05	1.47859e-05	7.48981e-06	2.55366e-05	4.99899e-05	2.6829e-05	3.34288e-05	2.9806e-05		2.90827e-05	5.61566e-05	2.68444e-05	18
P40616	ARL1	ARL1	ADP-ribosylation factor-like protein 1	20,418	7.44445e-05	8.44604e-05	2	0.000131816	9.69491e-05	0.000160045	8.5472e-06	0.000227711	9.57513e-05	6.43139e-05	0.000105343	9.07403e-05	8.61835e-05	8.16233e-05	7.8952e-05	8.23239e-05	0.000215641	0.000127773		0.000147622	0.000115968	7.86386e-05	18	0.545612
Q9NXU5	ARL15 ARFRP2	ARL15	ADP-ribosylation factor-like protein 15 (ADP-ribosylation factor-related protein 2) (ARF-related protein 2)	22,876	8.28967e-06	2.37599e-05	2		2.1633e-05	4.20143e-05	5.34017e-05	3.90853e-05	1.2209e-05	2.29614e-05		4.55571e-05	2.05128e-05	1.94275e-05	4.02678e-05	3.67392e-05	3.12115e-05	1.8007e-05				4.25461e-06	14
P36404	ARL2	ARL2	ADP-ribosylation factor-like protein 2	20,878	4.76854e-05	4.55588e-05	2	0.000209482	9.4813e-05	0.000138105	0.000183895	0.000239824	8.02642e-05	0.000125794	0.000126797	8.31948e-05	1.68569e-05	9.04682e-05	4.41214e-05	0.000140893	7.97962e-05	0.000111804		7.0156e-05	9.42245e-05	0.000140785	18
Q9Y2Y0	ARL2BP BART BART1	ARL2BP	ADP-ribosylation factor-like protein 2-binding protein (ARF-like 2-binding protein) (ARL2-binding protein) (Binder of ARF2 protein 1)	18,822	1.51463e-05	0	2	8.04339e-05	0.000118316	0.000153191	0.000185439	6.65053e-05		1.39535e-05	2.63713e-05	1.84565e-05	6.23275e-06	1.77089e-05		2.23261e-05	2.52893e-05	2.18854e-05		2.80924e-05		0.000120898	15	2.19099
P36405	ARL3 ARFL3	ARL3	ADP-ribosylation factor-like protein 3	20,456	9.30556e-05	0.000102242	2	0.000279589	0.000120961	0.000357084	0.000307128	0.000463318	0.000232107	0.000224681	0.00018603	0.000209447	8.60234e-05	0.000222689	0.000168868	6.16283e-05	0.000285048	0.000174523		8.81921e-05	5.45372e-05	0.000109438	18	0.553041
P56559	ARL4C ARL7	ARL4C	ADP-ribosylation factor-like protein 4C (ADP-ribosylation factor-like protein 7) (ADP-ribosylation factor-like protein LAK)	21,487	4.41473e-06	0	2						3.89947e-05	1.22229e-05				1.55125e-05			5.53818e-06	1.9171e-05					5
Q15041	ARL6IP1 ARL6IP ARMER KIAA0069	ARL6IP1	ADP-ribosylation factor-like protein 6-interacting protein 1 (ARL-6-interacting protein 1) (Aip-1) (Apoptotic regulator in the membrane of the endoplasmic reticulum)	23,363	4.07368e-06	1.1676e-05	2	7.20002e-06		2.46831e-05	2.98792e-05	1.53082e-05	8.36814e-05	5.05862e-05	3.54094e-05	5.45202e-05	4.01705e-05	2.85337e-05		7.19467e-05	6.11217e-05	2.9386e-05		2.6675e-05	3.6596e-05		15
Q66PJ3	ARL6IP4	ARL6IP4	ADP-ribosylation factor-like protein 6-interacting protein 4 (ARL-6-interacting protein 4) (Aip-4) (HSP-975) (HSVI-binding protein) (SR-15) (SRp25) (SR-25) (Splicing factor SRrp37)	44,915	1.69117e-05	1.21181e-05	2	2.2471e-05	2.75452e-05	1.71189e-05		7.96274e-06	6.21825e-06	4.38549e-05	7.36742e-06	2.3203e-05	2.08951e-05	3.71053e-05		2.80679e-05	2.38448e-05	2.44567e-05		2.98172e-05		3.59713e-05	15
Q8N6S5	ARL6IP6 PFAAP1	ARL6IP6	ADP-ribosylation factor-like protein 6-interacting protein 6 (ARL-6-interacting protein 6) (Aip-6) (Phosphonoformate immuno-associated protein 1)	24,676	9.60695e-06	7.34282e-06	2	3.40845e-05		3.11596e-05	4.2434e-05	2.17405e-05			3.35253e-05	1.87706e-05	4.75413e-06	3.60206e-05			2.89347e-05	3.33869e-05		4.52061e-05	2.2269e-05	4.96976e-05	13
Q96BM9	ARL8A ARL10B GIE2	ARL8A	ADP-ribosylation factor-like protein 8A (ADP-ribosylation factor-like protein 10B) (Novel small G protein indispensable for equal chromosome segregation 2)	21,416	8.42718e-05	0.000135602	2	0.000109964	0.000196416	8.97571e-05	6.51911e-05			0.000104239	0.000139063	8.65118e-05	9.31229e-05	0.000150451	0.000236572		0.000116687	0.000160288		0.000448331	0.000262336	8.90753e-05	15
Q9NVJ2	ARL8B ARL10C GIE1	ARL8B	ADP-ribosylation factor-like protein 8B (ADP-ribosylation factor-like protein 10C) (Novel small G protein indispensable for equal chromosome segregation 1)	21,539	8.82946e-05	0.00013708	2	0.000140575	0.000241246	0.000124942	7.29212e-05	8.3023e-05	0.000350105	0.000140223	0.000168995	0.000123651	0.00012527	0.000144434	0.000245912	0.000253628	0.00014917	0.000159373		0.000531385	0.00029364	0.000116583	18	0.767869
Q9UKK9	NUDT5 NUDIX5 HSPC115	NUDT5	ADP-sugar pyrophosphatase (EC 3.6.1.13) (8-oxo-dGDP phosphatase) (EC 3.6.1.58) (Nuclear ATP-synthesis protein NUDIX5) (EC 2.7.7.96) (Nucleoside diphosphate-linked moiety X motif 5) (Nudix motif 5) (hNUDT5) (YSA1H)	24,328	0.000205067	0.000173531	2	0.000366464	0.000559401	0.000434574	0.000358675	0.000301371	0.000126283	0.000307671	0.000360451	0.000299866	0.000352016	0.000182679	0.000141992	0.000328191	0.000308161	0.000220119		0.000149274	0.000134687	0.000530711	18	0.415966
Q96AP0	ACD PIP1 PTOP TINT1 TPP1	ACD	Adrenocortical dysplasia protein homolog (POT1 and TIN2-interacting protein)	57,733		7.85822e-06	1	2.03956e-05	3.00014e-05	6.65906e-06	6.04565e-06	9.29225e-06		4.54909e-06	8.59754e-06						1.23672e-05	9.51339e-06				9.91461e-06	10
P10109	FDX1 ADX	FDX1	Adrenodoxin, mitochondrial (Adrenal ferredoxin) (Ferredoxin-1) (Hepatoredoxin)	19,393	2.93557e-05	8.18024e-05	2	6.07177e-05	1.27592e-05	6.93841e-05	9.89885e-05	8.29892e-05		4.06279e-05	2.55949e-05	0.000113449	0.000356905	7.44791e-05		6.50063e-05	9.20427e-05	6.37231e-05		5.62787e-05		3.21199e-05	15	1.24068
Q9Y6U3	SCIN KIAA1905	SCIN	Adseverin (Scinderin)	80,489	1.53472e-05	5.75233e-05	2	2.0899e-06		7.40342e-05			2.08197e-05	4.0787e-05		1.15093e-05		0.000383746									6	4.76305
P51825	AFF1 AF4 FEL MLLT2 PBM1	AFF1	AF4/FMR2 family member 1 (ALL1-fused gene from chromosome 4 protein) (Protein AF-4) (Protein FEL) (Proto-oncogene AF4)	131,422	2.1687e-06	1.38132e-06	2	1.27995e-06		5.85058e-06				2.99758e-06	1.25895e-06	2.6433e-06		1.01449e-05									6
Q9UHB7	AFF4 AF5Q31 MCEF HSPC092	AFF4	AF4/FMR2 family member 4 (ALL1-fused gene from chromosome 5q31 protein) (Protein AF-5q31) (Major CDK9 elongation factor-associated protein)	127,459	7.45029e-07	8.89755e-06	2	2.1116e-05	2.52371e-05	2.413e-05		1.40299e-05	8.76495e-06	1.33934e-05		7.26797e-06	9.20397e-07	1.30755e-05		3.29692e-06	2.2407e-05	1.72365e-05				8.85776e-06	13
P55196	AFDN AF6 MLLT4	AFDN	Afadin (ALL1-fused gene from chromosome 6 protein) (Protein AF-6) (Afadin adherens junction formation factor)	206,804	4.27056e-05	4.76013e-05	2	2.92823e-05	2.39297e-05	8.08663e-05		5.10172e-05	9.31858e-05	2.73041e-05	3.28021e-05	7.67106e-05	5.61594e-05	7.03799e-05			3.79776e-05	2.39025e-05					12
P43652	AFM ALB2 ALBA	AFM	Afamin (Alpha-albumin) (Alpha-Alb)	69,069	5.15852e-05	7.6227e-05	2							5.7037e-06	3.11413e-05	8.38263e-06	5.43516e-05		3.0008e-05				0.00263138				6
Q9Y4W6	AFG3L2	AFG3L2	AFG3-like protein 2 (EC 3.4.24.-) (Paraplegin-like protein)	88,584	0.000111541	8.24864e-05	2	0.000150015	0.000178769	0.000132368	0.000139875	9.48782e-05	0.000122961	5.92957e-05	0.000188644	0.000295425	0.000198647	0.00023078	0.000119586	8.53879e-05	7.92574e-05	0.000167405		5.7336e-05	4.7061e-05	0.000167006	18	0.480558
O43488	AKR7A2 AFAR AFAR1 AKR7	AKR7A2	Aflatoxin B1 aldehyde reductase member 2 (EC 1.1.1.n11) (AFB1 aldehyde reductase 1) (AFB1-AR 1) (Aldoketoreductase 7) (Succinic semialdehyde reductase) (SSA reductase)	39,589	0.00012344	0.000170605	2	0.000148715	0.000381261	0.000208786	0.00019837	0.000121959		0.000235506	0.000142096	0.000435818	0.000574874	0.000230131	0.000424645	0.000116761	0.00021041	0.000145671		0.000206505	0.000224113	0.000304359	17
O95154	AKR7A3 AFAR2	AKR7A3	Aflatoxin B1 aldehyde reductase member 3 (EC 1.-.-.-) (AFB1 aldehyde reductase 2) (AFB1-AR 2)	37,206	4.59274e-05	7.92264e-05	2									0.000473069	0.00122339				3.83806e-05			2.24711e-05	4.87673e-05		5
Q8NHP1	AKR7L AFAR3 AKR7A4	AKR7L	Aflatoxin B1 aldehyde reductase member 4 (EC 1.-.-.-) (AFB1 aldehyde reductase 3) (AFB1-AR 3) (Aldoketoreductase 7-like)	36,964	4.24424e-05	0	2		0.000220903															0.000112899	0.000100246		3
Q6ULP2	AFTPH AFTH	AFTPH	Aftiphilin	102,113	2.04522e-05	1.95401e-05	2	3.29466e-05	0.000101774	2.25895e-05	3.58901e-05	1.05074e-05		2.18618e-05	4.53684e-05	1.8144e-05	4.59542e-06	6.96362e-05	2.48079e-05	2.05763e-05	2.21419e-05	1.21021e-05		2.05715e-05	4.25912e-05	1.11658e-05	17	1.09387
P16112	ACAN AGC1 CSPG1 MSK16	ACAN	Aggrecan core protein (Cartilage-specific proteoglycan core protein) (CSPCP) (Chondroitin sulfate proteoglycan core protein 1) (Chondroitin sulfate proteoglycan 1) [Cleaved into: Aggrecan core protein 2]	261,329	3.417e-06	1.99504e-06	2														2.2768e-06	1.57628e-06					2
Q9BSE5	AGMAT	AGMAT	Agmatinase, mitochondrial (EC 3.5.3.11) (Agmatine ureohydrolase) (AUH)	37,660	3.53413e-05	4.34125e-05	2		5.25626e-05		9.26801e-06				1.31801e-05	0.000245982	0.000669736									1.7057e-05	6
O00468	AGRN AGRIN	AGRN	Agrin [Cleaved into: Agrin N-terminal 110 kDa subunit; Agrin C-terminal 110 kDa subunit; Agrin C-terminal 90 kDa fragment (C90); Agrin C-terminal 22 kDa fragment (C22)]	217,232	6.4706e-05	0.00012385	2	2.78767e-05		1.94673e-05	1.44606e-05	3.12812e-05	1.28569e-06	9.06746e-06	3.88439e-05	8.31562e-05	4.86032e-06	6.39326e-05	7.42083e-06		1.15037e-05	2.78117e-05		3.50629e-06	7.82333e-06		15	1.62416
O00170	AIP XAP2	AIP	AH receptor-interacting protein (AIP) (Aryl-hydrocarbon receptor-interacting protein) (HBV X-associated protein 2) (XAP-2) (Immunophilin homolog ARA9)	37,636	9.59264e-05	9.64721e-05	2	0.000277109	0.000486514	0.000250265	0.000171568	0.000213812	0.000215206	0.000150032	0.000307731	0.000126146	7.4809e-05	0.000212552	0.000104022	0.00024564	0.000142283	9.48569e-05		0.000119439	9.64967e-05	0.00057824	18
Q92667	AKAP1 AKAP149 PRKA1	AKAP1	A-kinase anchor protein 1, mitochondrial (A-kinase anchor protein 149 kDa) (AKAP 149) (Dual specificity A-kinase-anchoring protein 1) (D-AKAP-1) (Protein kinase A-anchoring protein 1) (PRKA1) (Spermatid A-kinase anchor protein 84) (S-AKAP84)	97,342	3.36549e-05	4.38041e-05	2	5.52983e-05	2.28775e-05	8.88627e-05	3.04779e-05	4.77636e-05		8.09411e-06	1.69972e-05	6.7806e-05	6.62839e-05	3.53832e-05	4.7316e-06	8.63394e-06	1.71148e-05	4.79599e-05				1.13986e-05	15	0.850248
O43572	AKAP10	AKAP10	A-kinase anchor protein 10, mitochondrial (AKAP-10) (Dual specificity A kinase-anchoring protein 2) (D-AKAP-2) (Protein kinase A-anchoring protein 10) (PRKA10)	73,818	3.8584e-06	6.14389e-06	2	2.9624e-05	1.3408e-05	1.30201e-05		4.84497e-06	3.02683e-05	8.89459e-06	4.48275e-06	6.27468e-06		1.50513e-05	2.18381e-05	5.69268e-06	1.45085e-05	7.44041e-06		6.91702e-06		4.30968e-06	15
Q9UKA4	AKAP11 AKAP220 KIAA0629	AKAP11	A-kinase anchor protein 11 (AKAP-11) (A-kinase anchor protein 220 kDa) (AKAP 220) (hAKAP220) (Protein kinase A-anchoring protein 11) (PRKA11)	210,512	2.25562e-06	2.15503e-06	2	2.79675e-05	1.29295e-05	4.56562e-06		1.18926e-05	3.98019e-06	1.87138e-05	6.28767e-06	3.30041e-06	2.78637e-06	4.75009e-06			2.996e-05	1.95679e-05				4.16111e-06	13
Q02952	AKAP12 AKAP250	AKAP12	A-kinase anchor protein 12 (AKAP-12) (A-kinase anchor protein 250 kDa) (AKAP 250) (Gravin) (Myasthenia gravis autoantigen)	191,482	2.10761e-05	3.69558e-05	2	0.000131773	4.13513e-05	0.000135523		0.000153158		9.46388e-05		1.93515e-05	8.57721e-06	7.19498e-05		2.41404e-05	0.000274065	0.000135529					11
Q12802	AKAP13 BRX HT31 LBC	AKAP13	A-kinase anchor protein 13 (AKAP-13) (AKAP-Lbc) (Breast cancer nuclear receptor-binding auxiliary protein) (Guanine nucleotide exchange factor Lbc) (Human thyroid-anchoring protein 31) (Lymphoid blast crisis oncogene) (LBC oncogene) (Non-oncogenic Rho GTPase-specific GTP exchange factor) (Protein kinase A-anchoring protein 13) (PRKA13) (p47)	307,550	2.94878e-05	2.22727e-05	2	3.44578e-05	9.01092e-05	1.68754e-05	1.13488e-06	5.69815e-05	1.99787e-05	3.24501e-05	4.30379e-05	3.01209e-05	1.29691e-05	4.55188e-05	5.99035e-06	1.36636e-06	4.02402e-05	4.73249e-05		1.92754e-05	7.87995e-06	8.82485e-05	18
Q02040	AKAP17A CXYorf3 DXYS155E SFRS17A XE7	AKAP17A	A-kinase anchor protein 17A (AKAP-17A) (721P) (B-lymphocyte antigen) (Protein XE7) (Protein kinase A-anchoring protein 17A) (PRKA17A) (Splicing factor, arginine/serine-rich 17A)	80,735	1.52902e-05	1.1799e-05	2	3.95871e-05	4.59723e-05	4.99994e-05		1.55046e-05		7.80724e-05	3.07402e-05	1.29085e-05	1.16245e-05	2.61474e-05		3.12298e-05	3.83226e-05	4.25184e-05				2.16995e-05	13	0.583343
Q9Y2D5	AKAP2 KIAA0920 PRKA2	AKAP2	A-kinase anchor protein 2 (AKAP-2) (AKAP-KL) (Protein kinase A-anchoring protein 2) (PRKA2)	94,661	5.51841e-05	6.71022e-05	2	9.06278e-05	0.000175134	3.85824e-05		4.53382e-05	7.37613e-05	0.000178952	8.5645e-05	7.09497e-05	4.95718e-05	7.98131e-05			0.000165938	0.000102988					12
P24588	AKAP5 AKAP79	AKAP5	A-kinase anchor protein 5 (AKAP-5) (A-kinase anchor protein 79 kDa) (AKAP 79) (H21) (cAMP-dependent protein kinase regulatory subunit II high affinity-binding protein)	47,088		6.73871e-06	1	3.57233e-06	2.6274e-05			1.89882e-05						2.12358e-05									4
Q9P0M2	AKAP7 AKAP18	AKAP7	A-kinase anchor protein 7 isoform gamma (AKAP-7 isoform gamma) (A-kinase anchor protein 18 kDa) (AKAP 18) (Protein kinase A-anchoring protein 7 isoform gamma) (PRKA7 isoform gamma)	39,518	9.61182e-06	4.59159e-06	2	1.27699e-05	1.25228e-05	4.86421e-06		4.52511e-06				8.79063e-06	1.18744e-05	3.09267e-05			3.01126e-06	6.94919e-06				9.35921e-06	10
O43823	AKAP8 AKAP95	AKAP8	A-kinase anchor protein 8 (AKAP-8) (A-kinase anchor protein 95 kDa) (AKAP 95)	76,108	3.61706e-05	2.62161e-05	2	5.08346e-05	9.10321e-05	6.56674e-05	1.83441e-05	5.40407e-05	3.30272e-05	2.76063e-05	4.13048e-05	2.2822e-05		4.37953e-05		6.07354e-05	4.06524e-05	5.95364e-05				4.34804e-05	14
Q9ULX6	AKAP8L NAKAP NAKAP95 HRIHFB2018	AKAP8L	A-kinase anchor protein 8-like (AKAP8-like protein) (Helicase A-binding protein 95) (HAP95) (Homologous to AKAP95 protein) (HA95) (Neighbor of A-kinase-anchoring protein 95) (Neighbor of AKAP95)	71,649	2.78387e-05	8.23247e-06	2	5.86938e-05	9.66974e-05	0.000101948		5.49081e-05	1.94903e-05	3.29899e-05	5.31122e-05	3.0707e-05	2.29226e-05	3.72166e-05		3.51901e-05	3.65389e-05	5.94088e-05				5.67822e-05	14
Q99996	AKAP9 AKAP350 AKAP450 KIAA0803	AKAP9	A-kinase anchor protein 9 (AKAP-9) (A-kinase anchor protein 350 kDa) (AKAP 350) (hgAKAP 350) (A-kinase anchor protein 450 kDa) (AKAP 450) (AKAP 120-like protein) (Centrosome- and Golgi-localized PKN-associated protein) (CG-NAP) (Protein hyperion) (Protein kinase A-anchoring protein 9) (PRKA9) (Protein yotiao)	452,987	1.57008e-05	2.00008e-05	2	5.01314e-05	3.33205e-05	4.1586e-05	6.20265e-05	4.38189e-05	1.29477e-05	2.23215e-05	1.68015e-05	3.34872e-05	2.27899e-05	2.84517e-05	5.08385e-07	2.31918e-05	2.99476e-05	4.88022e-05		7.61794e-06	7.04675e-06	1.60536e-05	18
Q9H8T0	AKTIP FTS	AKTIP	AKT-interacting protein (Ft1) (Fused toes protein homolog)	33,128	8.60272e-06	8.21908e-06	2	1.01554e-05		2.90123e-05		1.61938e-05	8.43072e-06	1.18917e-05		3.49541e-06	7.0824e-06	6.70766e-06			2.51447e-05	4.1448e-06				7.63867e-06	11
Q9NRG9	AAAS ADRACALA GL003	AAAS	Aladin (Adracalin)	59,574	3.9881e-05	2.43856e-05	2	3.38834e-05	6.23019e-05	7.74393e-05	9.96e-05	4.80272e-05	5.15698e-05	3.30638e-05	9.99822e-05	3.10997e-05	1.37844e-05	3.357e-05		1.41076e-05	6.19224e-05	3.68776e-05		2.13837e-05	2.92598e-05	4.60722e-05	17
P24298	GPT AAT1 GPT1	GPT	Alanine aminotransferase 1 (ALT1) (EC 2.6.1.2) (Glutamate pyruvate transaminase 1) (GPT 1) (Glutamic--alanine transaminase 1) (Glutamic--pyruvic transaminase 1)	54,637		3.32175e-06	1						1.53354e-05			0.000298831	0.000227596										3
Q8TD30	GPT2 AAT2 ALT2	GPT2	Alanine aminotransferase 2 (ALT2) (EC 2.6.1.2) (Glutamate pyruvate transaminase 2) (GPT 2) (Glutamic--alanine transaminase 2) (Glutamic--pyruvic transaminase 2)	57,904		3.91554e-06	1	7.55313e-05	2.13663e-05	0.00010623	3.31529e-05	5.86771e-05	2.89403e-05	2.94817e-05		6.39934e-05	0.000103325	1.91879e-05			1.8496e-05	4.74265e-05					12
P49588	AARS	AARS	Alanine--tRNA ligase, cytoplasmic (EC 6.1.1.7) (Alanyl-tRNA synthetase) (AlaRS) (Renal carcinoma antigen NY-REN-42)	106,810	0.000197039	0.000199725	2	0.000414196	0.000275678	0.000358136	0.000503241	0.000380047	0.000164736	0.000245887	0.0004074	0.000258023	0.000297648	0.000266296	0.00025873	0.000460313	0.000188286	0.000146552		7.3236e-05	7.14083e-05	0.000205391	18	0.47688
Q5JTZ9	AARS2 AARSL KIAA1270	AARS2	Alanine--tRNA ligase, mitochondrial (EC 6.1.1.7) (Alanyl-tRNA synthetase) (AlaRS)	107,340	4.24604e-05	2.3664e-05	2	5.4849e-05	6.22399e-05	0.000134309	7.15366e-05	4.16488e-05	1.04078e-05	3.79244e-05	3.69936e-05	2.80482e-05	3.38802e-05	4.76137e-05	1.71635e-05	1.95744e-05	3.21499e-05	2.81423e-05		2.60214e-05	1.31704e-05	4.08029e-05	18
Q9BTE6	AARSD1	AARSD1	Alanyl-tRNA editing protein Aarsd1 (Alanyl-tRNA synthetase domain-containing protein 1)	45,480	8.86585e-05	2.19236e-05	2	8.50686e-05	7.07277e-05	9.72108e-05	8.8256e-05	7.07743e-05	9.2115e-05	5.19721e-05	0.000112776	7.38365e-05	4.1271e-05	0.000100161		2.77192e-05	7.58788e-05	3.92484e-05					14
P14550	AKR1A1 ALDR1 ALR	AKR1A1	Alcohol dehydrogenase [NADP(+)] (EC 1.1.1.2) (Aldehyde reductase) (Aldo-keto reductase family 1 member A1)	36,573	0.000414936	0.000444747	2	0.000326558	0.00061567	0.000367912	0.000434228	0.000386269	0.000381829	0.000473949	0.000447869	0.000655395	0.00141778	0.000537711	0.000188903	0.000241289	0.000266806	0.000251544		0.000399221	0.000377351	0.000648803	18
P07327	ADH1A ADH1	ADH1A	Alcohol dehydrogenase 1A (EC 1.1.1.1) (Alcohol dehydrogenase subunit alpha)	39,859	7.39301e-05	0.000191393	2									0.00129279	0.00487099										2
P00325	ADH1B ADH2	ADH1B	Alcohol dehydrogenase 1B (EC 1.1.1.1) (Alcohol dehydrogenase subunit beta)	39,855	8.94316e-05	0.000254051	2							1.31794e-05		0.00215293	0.00631085	4.73917e-05									4
P00326	ADH1C ADH3	ADH1C	Alcohol dehydrogenase 1C (EC 1.1.1.1) (Alcohol dehydrogenase subunit gamma)	39,868	7.63149e-05	0	2									0.00144353	0.00448736	6.40973e-05									3
P08319	ADH4	ADH4	Alcohol dehydrogenase 4 (EC 1.1.1.1) (Alcohol dehydrogenase class II pi chain)	40,222	1.88889e-05	9.70001e-05	2									0.000564269	0.00489703										2
P28332	ADH6	ADH6	Alcohol dehydrogenase 6 (EC 1.1.1.1)	39,089	3.64131e-06	1.39157e-05	2									0.000195516	0.00110743	0.000187597									3
P11766	ADH5 ADHX FDH	ADH5	Alcohol dehydrogenase class-3 (EC 1.1.1.1) (Alcohol dehydrogenase 5) (Alcohol dehydrogenase class chi chain) (Alcohol dehydrogenase class-III) (Glutathione-dependent formaldehyde dehydrogenase) (FALDH) (FDH) (GSH-FDH) (EC 1.1.1.-) (S-(hydroxymethyl)glutathione dehydrogenase) (EC 1.1.1.284)	39,724	0.000200831	0.000252407	2	0.000338765	0.00041111	0.000261305	0.000237234	0.000216079	0.000189832	0.000280986	0.000295721	0.000463487	0.000823943	0.000503449	0.000336243	0.000476035	0.000239651	0.000197025		0.000158868	9.67695e-05	0.000686523	18
P47895	ALDH1A3 ALDH6	ALDH1A3	Aldehyde dehydrogenase family 1 member A3 (EC 1.2.1.5) (Aldehyde dehydrogenase 6) (Retinaldehyde dehydrogenase 3) (RALDH-3) (RalDH3)	56,108	5.32955e-05	4.8494e-05	2	2.99804e-05		5.82413e-05	6.84282e-05	7.33039e-05		8.65955e-05		7.22332e-05	0.000108724	7.32678e-05			5.30223e-05	5.13918e-05		4.83947e-05	4.99424e-05		12	0.325647
Q8IZ83	ALDH16A1	ALDH16A1	Aldehyde dehydrogenase family 16 member A1	85,127	4.51719e-05	5.00839e-05	2	2.76645e-05	0.000171495	4.74197e-05	0.000125055	4.20133e-05	1.64045e-05	2.00537e-05	8.74625e-05	2.31247e-05	4.68552e-05	7.17846e-05	0.0001028	8.88555e-05	3.35496e-05	3.87118e-05		8.56097e-05	0.000110286	0.000134686	18	0.756979
P43353	ALDH3B1 ALDH7	ALDH3B1	Aldehyde dehydrogenase family 3 member B1 (EC 1.2.1.5) (Aldehyde dehydrogenase 7)	51,840	2.74855e-05	1.66312e-05	2	5.84076e-05			4.37638e-05		5.92635e-05	1.77317e-05		0.00017423	0.000119938	6.64405e-05			5.73876e-05	5.82716e-05		9.37504e-05	0.000103316		11
Q9H2A2	ALDH8A1 ALDH12	ALDH8A1	Aldehyde dehydrogenase family 8 member A1 (EC 1.2.1.-) (Aldehyde dehydrogenase 12)	53,401		3.3964e-06	1								1.54916e-05	1.08421e-05	0.000514058										3
P30837	ALDH1B1 ALDH5 ALDHX	ALDH1B1	Aldehyde dehydrogenase X, mitochondrial (EC 1.2.1.3) (Aldehyde dehydrogenase 5) (Aldehyde dehydrogenase family 1 member B1)	57,206	0.000407378	0.000554091	2	0.000102917	5.19047e-05	0.000181451	0.000155584	0.000128164		9.64109e-05	7.80906e-05	0.000362331	0.000873602	0.000165087	1.61026e-05	4.40747e-05	0.000101929	0.000420045		7.49223e-05	8.42761e-05	0.000106506	17
P30838	ALDH3A1 ALDH3	ALDH3A1	Aldehyde dehydrogenase, dimeric NADP-preferring (EC 1.2.1.5) (ALDHIII) (Aldehyde dehydrogenase 3) (Aldehyde dehydrogenase family 3 member A1)	50,395	5.6498e-06	1.61935e-05	2	6.67582e-05			2.77038e-05		0.000238309			0.000845579						5.72178e-05		1.10532e-05	2.16928e-05		7
P05091	ALDH2 ALDM	ALDH2	Aldehyde dehydrogenase, mitochondrial (EC 1.2.1.3) (ALDH class 2) (ALDH-E2) (ALDHI)	56,381	0.000350669	0.000471137	2	0.000256583	2.19434e-05	0.000313662		0.000183958	0.000272452	0.000114125	6.45605e-05	0.00134525	0.00320847	0.000291652	2.45074e-05	0.000141612	8.44248e-05	0.000148558		0.000908757	0.000977826	6.21455e-06	17	4.33929
Q06278	AOX1 AO	AOX1	Aldehyde oxidase (EC 1.2.3.1) (Aldehyde oxidase 1) (Azaheterocycle hydroxylase) (EC 1.17.3.-)	147,918		3.06779e-06	1						9.4408e-06	1.06532e-05		0.00074448	0.000954885										4
O60218	AKR1B10 AKR1B11	AKR1B10	Aldo-keto reductase family 1 member B10 (EC 1.1.1.-) (ARL-1) (Aldose reductase-like) (Aldose reductase-related protein) (ARP) (hARP) (Small intestine reductase) (SI reductase)	36,020	9.09618e-05	1.0076e-05	2	0.000392281				1.98582e-05	0.000682337			0.00204138	4.23395e-05	1.23382e-05				5.71803e-05					7
Q04828	AKR1C1 DDH DDH1	AKR1C1	Aldo-keto reductase family 1 member C1 (EC 1.1.1.-) (20-alpha-hydroxysteroid dehydrogenase) (20-alpha-HSD) (EC 1.1.1.149) (Chlordecone reductase homolog HAKRC) (Dihydrodiol dehydrogenase 1/2) (DD1/DD2) (High-affinity hepatic bile acid-binding protein) (HBAB) (Indanol dehydrogenase) (EC 1.1.1.112) (Trans-1,2-dihydrobenzene-1,2-diol dehydrogenase) (EC 1.3.1.20)	36,788		5.54453e-05	1									0.00466168	0.00173795				0.000249074	0.000507612					4
P52895	AKR1C2 DDH2	AKR1C2	Aldo-keto reductase family 1 member C2 (EC 1.-.-.-) (3-alpha-HSD3) (Chlordecone reductase homolog HAKRD) (Dihydrodiol dehydrogenase 2) (DD-2) (DD2) (Dihydrodiol dehydrogenase/bile acid-binding protein) (DD/BABP) (Trans-1,2-dihydrobenzene-1,2-diol dehydrogenase) (EC 1.3.1.20) (Type III 3-alpha-hydroxysteroid dehydrogenase) (EC 1.1.1.357)	36,735	8.40543e-05	0	2	0.000370909						0.000253803		0.00378894	0.00104427	0.000235912			0.000191124	0.000317715					7
P42330	AKR1C3 DDH1 HSD17B5 KIAA0119 PGFS	AKR1C3	Aldo-keto reductase family 1 member C3 (EC 1.-.-.-) (17-beta-hydroxysteroid dehydrogenase type 5) (17-beta-HSD 5) (3-alpha-HSD type II, brain) (3-alpha-hydroxysteroid dehydrogenase type 2) (3-alpha-HSD type 2) (EC 1.1.1.357) (Chlordecone reductase homolog HAKRb) (Dihydrodiol dehydrogenase 3) (DD-3) (DD3) (Dihydrodiol dehydrogenase type I) (HA1753) (Indanol dehydrogenase) (EC 1.1.1.112) (Prostagla…	36,853	0.000336593	8.62482e-05	2	0.000383415						0.000306439		0.00402504	0.00154388	0.000482373			0.000213115	0.000473184					7
Q96C23	GALM BLOCK25	GALM	Aldose 1-epimerase (EC 5.1.3.3) (Galactose mutarotase)	37,766	8.81189e-05	7.57703e-05	2	2.67247e-05	7.20707e-05	7.12581e-05	9.242e-06	3.31452e-05		5.56336e-05	7.00964e-05	8.58521e-05	0.000121146	0.000102968	3.65871e-05	5.5635e-05	3.78114e-05	2.54505e-05		3.18426e-05	5.12697e-05	0.000240712	17	0.965375
P15121	AKR1B1 ALDR1	AKR1B1	Aldose reductase (AR) (EC 1.1.1.21) (Aldehyde reductase) (Aldo-keto reductase family 1 member B1)	35,853	0.00010075	0.000208978	2	0.000670923	0.000531413	0.000423554	0.000404008	0.000314224	0.000560876	0.000703225	0.000341494		0.000219228	0.000653872	0.00016058	0.000316459	0.000278803	0.000252765		0.000220501	0.000212632	0.000749787	17	0.569243
P05187	ALPP PLAP	ALPP	Alkaline phosphatase, placental type (EC 3.1.3.1) (Alkaline phosphatase Regan isozyme) (Placental alkaline phosphatase 1) (PLAP-1)	57,954	2.95078e-05	0	2				0.000129486	1.85136e-05				0.00011389											3	0.527491
P10696	ALPPL2 ALPPL	ALPPL2	Alkaline phosphatase, placental-like (EC 3.1.3.1) (ALP-1) (Alkaline phosphatase Nagao isozyme) (Germ cell alkaline phosphatase) (GCAP) (Placental alkaline phosphatase-like) (PLAP-like)	57,377	4.30687e-05	0	2									6.86175e-05											1
P05186	ALPL	ALPL	Alkaline phosphatase, tissue-nonspecific isozyme (AP-TNAP) (TNSALP) (EC 3.1.3.1) (Alkaline phosphatase liver/bone/kidney isozyme)	57,305	4.30687e-05	1.58261e-06	2					3.43261e-05		3.4373e-05		2.0207e-06	3.27547e-05				0.000282416	0.000189293					6
O00116	AGPS AAG5	AGPS	Alkyldihydroxyacetonephosphate synthase, peroxisomal (Alkyl-DHAP synthase) (EC 2.5.1.26) (Aging-associated gene 5 protein) (Alkylglycerone-phosphate synthase)	72,912	7.29127e-05	6.90391e-05	2	0.000133811	7.80541e-05	0.000147637	0.000126857	0.000161871	3.83055e-05	8.1046e-05	9.30383e-05	0.000109583	8.04483e-05	0.000115811	0.000132656	0.000109505	0.000112614	0.000152541		5.15555e-05	4.12518e-05	6.88805e-05	18
Q7Z6M3	MILR1 C17orf60 MCA32	MILR1	Allergin-1 (Allergy inhibitory receptor 1) (Mast cell antigen 32) (MCA-32) (Mast cell immunoglobulin-like receptor 1)	38,735	4.90526e-06	4.6865e-06	2									2.98944e-06		5.73671e-06			3.07213e-06						3
P55008	AIF1 G1 IBA1	AIF1	Allograft inflammatory factor 1 (AIF-1) (Ionized calcium-binding adapter molecule 1) (Protein G1)	16,703	0.000170509	0.000287799	2								2.97169e-05		3.51173e-05		8.27246e-05	0.000276744				0.000322106	0.000182977	7.55404e-06	7
Q6NUM9	RETSAT PPSIG UNQ439/PRO872	RETSAT	All-trans-retinol 13,14-reductase (EC 1.3.99.23) (All-trans-13,14-dihydroretinol saturase) (RetSat) (PPAR-alpha-regulated and starvation-induced gene protein)	66,820	2.69973e-05	2.17207e-05	2	7.30052e-05	2.96245e-05	5.17813e-05	0.000109693	4.54953e-05	3.34382e-05	4.52001e-05	2.72372e-05	8.14489e-05	0.000138697	7.48242e-05			0.000108634	0.00012535				7.28299e-06	14	0.647743
Q6PD74	AAGAB	AAGAB	Alpha- and gamma-adaptin-binding protein p34	34,594	1.0973e-05	1.57255e-05	2	1.94501e-05	2.14579e-05	3.33394e-05	4.03577e-05	1.55076e-05		1.51837e-05	3.82619e-05	1.67364e-05		2.24819e-05	2.66279e-05		1.71994e-05			2.64928e-05	4.22307e-05	8.44059e-06	14
Q495W5	FUT11	FUT11	Alpha-(1,3)-fucosyltransferase 11 (EC 2.4.1.-) (Fucosyltransferase XI) (Fuc-TXI) (FucT-XI) (Galactoside 3-L-fucosyltransferase 11) (Fucosyltransferase 11)	55,816	1.02061e-05	8.12579e-06	2	1.50686e-05				2.88342e-05	1.50114e-05	1.4116e-05				3.98114e-06		7.52871e-06	3.62438e-05	1.72202e-05					8	0.704156
P22083	FUT4 ELFT FCT3A	FUT4	Alpha-(1,3)-fucosyltransferase 4 (EC 2.4.1.-) (ELAM-1 ligand fucosyltransferase) (Fucosyltransferase 4) (Fucosyltransferase IV) (Fuc-TIV) (FucT-IV) (Galactoside 3-L-fucosyltransferase)	59,084	1.12613e-05	4.61104e-06	2							4.44507e-06				7.52188e-06			2.01406e-06						3
Q9BYC5	FUT8	FUT8	Alpha-(1,6)-fucosyltransferase (Alpha1-6FucT) (EC 2.4.1.68) (Fucosyltransferase 8) (GDP-L-Fuc:N-acetyl-beta-D-glucosaminide alpha1,6-fucosyltransferase) (GDP-fucose--glycoprotein fucosyltransferase) (Glycoprotein 6-alpha-L-fucosyltransferase)	66,516	3.21147e-05	1.6364e-05	2	5.56364e-05	1.11599e-05	2.02292e-05		2.95727e-05	3.77899e-05	4.34325e-05	9.45223e-05	1.21861e-05		2.83961e-05	6.57818e-05	0.000120035	6.08269e-05	2.68359e-05					13	0.856669
Q96GS6	ABHD17A C19orf27 FAM108A1	ABHD17A	Alpha/beta hydrolase domain-containing protein 17A (Abhydrolase domain-containing protein 17A) (EC 3.1.2.22)	33,990	1.39583e-05	0	2	1.97957e-05	2.9119e-05			2.10442e-05	1.64338e-05	1.15901e-05		1.36271e-05			3.38764e-05		3.1509e-05	1.21191e-05		2.95424e-05		2.74899e-05	11
Q5VST6	ABHD17B C9orf77 FAM108B1 CGI-67	ABHD17B	Alpha/beta hydrolase domain-containing protein 17B (Abhydrolase domain-containing protein 17B) (EC 3.1.2.22)	32,215	8.84317e-06	8.4488e-06	2				1.08345e-05		8.66965e-05	1.6305e-05	2.56796e-05			3.44888e-06	0.000107229	1.30443e-05	4.80207e-05	4.6885e-05		2.26098e-05	1.28976e-05		11	1.48896
Q6PCB6	ABHD17C FAM108C1	ABHD17C	Alpha/beta hydrolase domain-containing protein 17C (Abhydrolase domain-containing protein 17C) (EC 3.1.2.22)	35,831	2.12104e-05	2.27976e-05	2	1.87786e-05										3.10082e-06			9.96335e-06	3.83213e-06					4
Q9H6U8	ALG9 DIBD1	ALG9	Alpha-1,2-mannosyltransferase ALG9 (EC 2.4.1.259) (EC 2.4.1.261) (Asparagine-linked glycosylation protein 9 homolog) (Disrupted in bipolar disorder protein 1) (Dol-P-Man:Man(6)GlcNAc(2)-PP-Dol alpha-1,2-mannosyltransferase) (Dol-P-Man:Man(8)GlcNAc(2)-PP-Dol alpha-1,2-mannosyltransferase)	69,863	2.71968e-06	9.09436e-06	2	3.37088e-05	1.77088e-05	1.65086e-05	2.49798e-06	2.0477e-05	3.99772e-05	1.69166e-05	1.89461e-05	4.97242e-06	2.18294e-05	2.3855e-05	1.9778e-05		2.38465e-05	2.16195e-05				3.44989e-06	15
Q9H553	ALG2 UNQ666/PRO1298	ALG2	Alpha-1,3/1,6-mannosyltransferase ALG2 (EC 2.4.1.132) (EC 2.4.1.257) (Asparagine-linked glycosylation protein 2 homolog) (GDP-Man:Man(1)GlcNAc(2)-PP-Dol alpha-1,3-mannosyltransferase) (GDP-Man:Man(1)GlcNAc(2)-PP-dolichol mannosyltransferase) (GDP-Man:Man(2)GlcNAc(2)-PP-Dol alpha-1,6-mannosyltransferase)	47,092	1.81369e-05	3.75443e-05	2	4.28644e-05	3.15262e-05	1.22456e-05	1.85293e-05	5.31624e-05		3.3462e-05	8.08086e-05	3.19661e-05	6.9752e-05	3.06713e-05	6.35732e-05	3.56938e-05	3.28503e-05	4.9568e-05				1.32276e-05	15
P26572	MGAT1 GGNT1 GLCT1 GLYT1 MGAT	MGAT1	Alpha-1,3-mannosyl-glycoprotein 2-beta-N-acetylglucosaminyltransferase (EC 2.4.1.101) (N-glycosyl-oligosaccharide-glycoprotein N-acetylglucosaminyltransferase I) (GNT-I) (GlcNAc-T I)	50,878	1.30791e-05	7.0512e-05	2	5.28996e-05	5.3497e-05	3.77813e-06	6.8602e-06	1.75737e-05	1.64684e-05	4.9039e-05	3.57717e-05	3.64153e-05	5.76442e-05	4.36753e-06	3.62108e-05	2.47782e-05	6.54894e-05	3.77831e-05		2.02412e-05	2.77661e-05	1.95124e-05	18
Q9UM21	MGAT4A	MGAT4A	Alpha-1,3-mannosyl-glycoprotein 4-beta-N-acetylglucosaminyltransferase A (EC 2.4.1.145) (N-glycosyl-oligosaccharide-glycoprotein N-acetylglucosaminyltransferase IVa) (GlcNAc-T IVa) (GnT-IVa) (N-acetylglucosaminyltransferase IVa) (UDP-N-acetylglucosamine: alpha-1,3-D-mannoside beta-1,4-N-acetylglucosaminyltransferase IVa) [Cleaved into: Alpha-1,3-mannosyl-glycoprotein 4-beta-N-acetylglucosaminyltr…	61,544	4.63008e-06	5.89813e-06	2											7.22122e-06								9.80512e-06	2
Q9UQ53	MGAT4B UNQ906/PRO1927	MGAT4B	Alpha-1,3-mannosyl-glycoprotein 4-beta-N-acetylglucosaminyltransferase B (EC 2.4.1.145) (N-glycosyl-oligosaccharide-glycoprotein N-acetylglucosaminyltransferase IVb) (GlcNAc-T IVb) (GnT-IVb) (N-acetylglucosaminyltransferase IVb) (UDP-N-acetylglucosamine: alpha-1,3-D-mannoside beta-1,4-N-acetylglucosaminyltransferase IVb)	63,198	1.50185e-05	1.29138e-05	2	1.06468e-05		9.12483e-06	2.76143e-06	8.48871e-06	4.41933e-06	1.4545e-05	2.61802e-06	1.09936e-05	1.48502e-05	1.58225e-05	1.82198e-05	6.6493e-06	2.25954e-05	1.52088e-05					14
Q10469	MGAT2	MGAT2	Alpha-1,6-mannosyl-glycoprotein 2-beta-N-acetylglucosaminyltransferase (EC 2.4.1.143) (Beta-1,2-N-acetylglucosaminyltransferase II) (GlcNAc-T II) (GNT-II) (Mannoside acetylglucosaminyltransferase 2) (N-glycosyl-oligosaccharide-glycoprotein N-acetylglucosaminyltransferase II)	51,550	1.65874e-05	8.80425e-06	2	7.8315e-05	3.83997e-05	6.71198e-05	6.77077e-06	5.89718e-05	3.79253e-05	3.05683e-05	8.66587e-05	4.26794e-05	2.50328e-05	1.93977e-05	4.91408e-05	3.2607e-05	6.23273e-05	4.52814e-05				4.9089e-06	16
Q09328	MGAT5 GGNT5	MGAT5	Alpha-1,6-mannosylglycoprotein 6-beta-N-acetylglucosaminyltransferase A (EC 2.4.1.155) (Alpha-mannoside beta-1,6-N-acetylglucosaminyltransferase) (GlcNAc-T V) (GNT-V) (Mannoside acetylglucosaminyltransferase 5) (N-acetylglucosaminyl-transferase V)	84,543	1.06711e-05	2.03904e-05	2	1.19381e-05	8.78032e-06		4.12847e-06			9.31948e-06	3.91408e-06	4.10901e-06		5.25676e-06	1.08958e-05	4.97052e-06	1.40756e-05	6.49653e-06					11
P02763	ORM1 AGP1	ORM1	Alpha-1-acid glycoprotein 1 (AGP 1) (Orosomucoid-1) (OMD 1)	23,512	0.000551325	0.000916485	2									0.000187149	0.000319327		8.81518e-05				0.00498728				4
P19652	ORM2 AGP2	ORM2	Alpha-1-acid glycoprotein 2 (AGP 2) (Orosomucoid-2) (OMD 2)	23,603	0.000253379	0.000672443	2									0.000103026	0.000268394		6.82981e-05				0.00378567				4
P01011	SERPINA3 AACT GIG24 GIG25	SERPINA3	Alpha-1-antichymotrypsin (ACT) (Cell growth-inhibiting gene 24/25 protein) (Serpin A3) [Cleaved into: Alpha-1-antichymotrypsin His-Pro-less]	47,651	0.000201399	0.000225757	2									5.83221e-05	0.000169872		8.2159e-05			2.88156e-06	0.00312821	7.22544e-05	9.4332e-05	0.000135218	8
P01009	SERPINA1 AAT PI PRO0684 PRO2209	SERPINA1	Alpha-1-antitrypsin (Alpha-1 protease inhibitor) (Alpha-1-antiproteinase) (Serpin A1) [Cleaved into: Short peptide from AAT (SPAAT)]	46,737	0.00248877	0.00359725	2	1.07975e-05	1.05885e-05							0.000304746	0.00077059	1.42635e-05	0.000482885			2.64412e-05	0.0203858	0.000325213	0.000310585	0.000286138	11
P04217	A1BG	A1BG	Alpha-1B-glycoprotein (Alpha-1-B glycoprotein)	54,254	0.000153233	0.000158111	2										0.000108115		6.36704e-05				0.00478559				3
P08913	ADRA2A ADRA2R ADRAR	ADRA2A	Alpha-2A adrenergic receptor (Alpha-2 adrenergic receptor subtype C10) (Alpha-2A adrenoreceptor) (Alpha-2A adrenoceptor) (Alpha-2AAR)	48,957	9.70518e-06		1												1.41119e-05		4.86137e-06						2
P08697	SERPINF2 AAP PLI	SERPINF2	Alpha-2-antiplasmin (Alpha-2-AP) (Alpha-2-plasmin inhibitor) (Alpha-2-PI) (Serpin F2)	54,566	6.53097e-05	0.000126458	2		4.53466e-06			3.27719e-06	1.02369e-05	1.20328e-05	4.24505e-05	2.54655e-05	4.94483e-05		1.68817e-05		1.52658e-05	2.51639e-06	0.00142778				11
P02765	AHSG FETUA PRO2743	AHSG	Alpha-2-HS-glycoprotein (Alpha-2-Z-globulin) (Ba-alpha-2-glycoprotein) (Fetuin-A) [Cleaved into: Alpha-2-HS-glycoprotein chain A; Alpha-2-HS-glycoprotein chain B]	39,325	0.000223404	0.000423422	2	3.42203e-05	0.000163596	0.000107538	9.31939e-05	4.54732e-06	0.000184656	0.000591048	0.00121172		8.05454e-05		0.000187396		0.000293526	2.44415e-05	0.00865331				13
P01023	A2M CPAMD5 FWP007	A2M	Alpha-2-macroglobulin (Alpha-2-M) (C3 and PZP-like alpha-2-macroglobulin domain-containing protein 5)	163,291	0.000249796	0.000205039	2		3.18217e-05	9.41748e-06	3.20624e-06	8.76096e-06	6.67056e-05	9.73064e-05	0.00011247	2.26924e-05	0.000221994		3.66682e-05	2.57346e-05	0.000189476	0.000183313	0.00764057	1.50261e-05	1.63511e-05	8.34465e-07	17	57.7815
P30533	LRPAP1 A2MRAP	LRPAP1	Alpha-2-macroglobulin receptor-associated protein (Alpha-2-MRAP) (Low density lipoprotein receptor-related protein-associated protein 1) (RAP)	41,466	0.000110048	9.85694e-05	2	0.00017038		0.000176156	9.25907e-05	0.000237189		0.000294516	7.98022e-05	0.00027367	0.000192381	9.64598e-05	1.11075e-05	0.000131744	0.000261151	0.00024173		5.18758e-05	3.01976e-05	1.45529e-05	16
P12814	ACTN1	ACTN1	Alpha-actinin-1 (Alpha-actinin cytoskeletal isoform) (F-actin cross-linking protein) (Non-muscle alpha-actinin-1)	103,058	0.000888807	0.0012929	2	0.00099729	0.000276111	0.000365579	0.00080605	0.000805119	0.00134961	0.00129713	0.000260082	0.000560677	0.000706896	0.00113846	0.00469486	0.00233235	0.00115122	0.00132968	6.52878e-05	0.00102799	0.00125939	0.000515068	19	1.01918
Q08043	ACTN3	ACTN3	Alpha-actinin-3 (Alpha-actinin skeletal muscle isoform 3) (F-actin cross-linking protein)	103,241	8.0017e-05	9.97346e-05	2					0.000129907		0.000218773				0.000248597	0.000640188		0.000161369			0.000194291	0.000191893	1.69693e-06	8
O43707	ACTN4	ACTN4	Alpha-actinin-4 (Non-muscle alpha-actinin 4)	104,854	0.00104789	0.0010375	2	0.00122727	0.000646595	0.000689303	0.00139142	0.000840787	0.00139308	0.00140391	0.000667471	0.00109	0.000989038	0.00207474	0.00238519	0.00123838	0.0012813	0.00121393		0.00102905	0.00120163	0.000354597	18	0.404707
P35611	ADD1 ADDA	ADD1	Alpha-adducin (Erythrocyte adducin subunit alpha)	80,955	6.86357e-05	5.10026e-05	2	0.00012675	0.000275084	0.000137718	4.31145e-05	0.000128117	0.000137999	0.000102192	3.47442e-05	5.43543e-05	3.9126e-05	8.50911e-05	0.00018206	6.22898e-05	0.000104366	0.000118728		6.28118e-05	7.54871e-05	0.000345939	18	0.792853
P49419	ALDH7A1 ATQ1	ALDH7A1	Alpha-aminoadipic semialdehyde dehydrogenase (Alpha-AASA dehydrogenase) (EC 1.2.1.31) (Aldehyde dehydrogenase family 7 member A1) (EC 1.2.1.3) (Antiquitin-1) (Betaine aldehyde dehydrogenase) (EC 1.2.1.8) (Delta1-piperideine-6-carboxylate dehydrogenase) (P6c dehydrogenase)	58,487	0.000136291	0.000143389	2	0.000287609	1.2692e-05	0.000410826	0.000474433	0.000394416	0.000109832	0.000172882	9.05248e-05	0.000637515	0.000790283	0.000474916	2.75624e-05	7.18489e-05	0.00021567	0.000255898		2.92128e-05	2.81562e-05	4.92215e-06	18	1.2097
Q9UDR5	AASS	AASS	Alpha-aminoadipic semialdehyde synthase, mitochondrial (LKR/SDH) [Includes: Lysine ketoglutarate reductase (LKR) (LOR) (EC 1.5.1.8); Saccharopine dehydrogenase (SDH) (EC 1.5.1.9)]	102,132	2.78893e-06	2.66456e-06	2	8.89394e-05		7.52844e-05		3.15162e-05		3.47152e-05		0.000387755	0.000207904	4.13388e-05	4.50969e-06		1.86424e-05	7.93212e-05					10
P61163	ACTR1A CTRN1	ACTR1A	Alpha-centractin (Centractin) (ARP1) (Actin-RPV) (Centrosome-associated actin homolog)	42,614	0.000116975	0.000189457	2	0.000311844	0.00023226	0.000193965	0.000212955	0.00031053	0.000314593	0.000203381	0.000201896	0.000138583	9.08463e-05	0.000198152	0.000318844	0.000216945	0.000276456	0.000196552		0.00021705	0.000207201	0.000304687	18	0.29804
P02511	CRYAB CRYA2 HSPB5	CRYAB	Alpha-crystallin B chain (Alpha(B)-crystallin) (Heat shock protein beta-5) (HspB5) (Renal carcinoma antigen NY-REN-27) (Rosenthal fiber component)	20,159	0.000129861	7.44419e-05	2				9.52271e-05	1.77413e-05	9.69815e-05	0.000338729	3.28298e-05	0.000183812	1.16388e-05	0.000672399			0.00113338	0.00240439					10
O43768	ENSA	ENSA	Alpha-endosulfine (ARPP-19e)	13,389	0.000269167	0.00026393	2	0.000251272	0.000110884	0.000516846	0.000547442	0.000333899	0.000166879	0.000196155	0.000222434	0.000354592	0.000148952	0.000265545	0.000498802	0.000125543	0.000328849	0.000143575		0.000268513		0.000334928	17
P06733	ENO1 ENO1L1 MBPB1 MPB1	ENO1	Alpha-enolase (EC 4.2.1.11) (2-phospho-D-glycerate hydro-lyase) (C-myc promoter-binding protein) (Enolase 1) (MBP-1) (MPB-1) (Non-neural enolase) (NNE) (Phosphopyruvate hydratase) (Plasminogen-binding protein)	47,169	0.00240012	0.00277635	2	0.0038194	0.00162095	0.00305234	0.00511685	0.00323382	0.0020487	0.0020824	0.0035638	0.00354736	0.00162655	0.00428226	0.00183085	0.00184414	0.00214187	0.0010596	2.03963e-05	0.00631499	0.00503265	0.0006017	19	0.770717
P06280	GLA	GLA	Alpha-galactosidase A (EC 3.2.1.22) (Alpha-D-galactosidase A) (Alpha-D-galactoside galactohydrolase) (Melibiase) (Agalsidase)	48,767	2.53371e-05	9.31045e-05	2	2.75947e-05	5.07389e-06	6.30668e-05	5.72573e-05	5.86702e-05		1.88491e-05	1.69637e-05	4.9864e-05	2.8867e-05	2.73395e-05	8.97234e-05	5.17017e-05	1.46409e-05	1.68937e-05		2.9997e-05	2.42191e-05	1.63658e-05	17
Q12800	TFCP2 LSF SEF	TFCP2	Alpha-globin transcription factor CP2 (SAA3 enhancer factor) (Transcription factor LSF)	57,256	2.48907e-05	2.53661e-05	2	1.17517e-05	3.88945e-05	4.02872e-05	1.8288e-05	3.74787e-05	2.43898e-05	1.60544e-05	4.62355e-05	8.0897e-06	6.14676e-06	2.71671e-05	4.82657e-05	3.66968e-05	3.11755e-05	2.63798e-05		4.87664e-05	3.36852e-05	1.9039e-05	18	0.463775
Q16352	INA NEF5	INA	Alpha-internexin (Alpha-Inx) (66 kDa neurofilament protein) (NF-66) (Neurofilament-66) (Neurofilament 5)	55,391		0.000180058	1			0.000170045		0.000981427		0.00104311				0.000136397			0.000595091	0.000617248		0.000142135	0.000130841		8
Q96Q83	ALKBH3 ABH3 DEPC1	ALKBH3	Alpha-ketoglutarate-dependent dioxygenase alkB homolog 3 (EC 1.14.11.54) (Alkylated DNA repair protein alkB homolog 3) (hABH3) (DEPC-1) (Prostate cancer antigen 1)	33,375		8.14525e-06	1	3.02407e-05		1.1519e-05		5.358e-06	1.67366e-05	2.7542e-05	1.48723e-05	3.46954e-06		3.32901e-06			3.56551e-05	1.23424e-05					10
Q9NXW9	ALKBH4 ABH4	ALKBH4	Alpha-ketoglutarate-dependent dioxygenase alkB homolog 4 (EC 1.14.11.-) (Alkylated DNA repair protein alkB homolog 4)	33,838	9.82865e-06	5.36591e-06	2	3.47981e-05		5.11264e-05	1.54723e-05	4.22775e-05		1.94037e-05	2.93375e-05	3.42207e-06		3.6118e-05			1.75836e-05	2.02892e-05					10
Q3KRA9	ALKBH6 ABH6	ALKBH6	Alpha-ketoglutarate-dependent dioxygenase alkB homolog 6 (EC 1.14.11.-) (Alkylated DNA repair protein alkB homolog 6)	26,483	7.16352e-06	6.84406e-06	2	1.27035e-05					4.21845e-05	1.9834e-05		1.74899e-05		1.25861e-05			4.04407e-05	2.07392e-05					7
Q9BT30	ALKBH7 ABH7 SPATA11 UNQ6002/PRO34564	ALKBH7	Alpha-ketoglutarate-dependent dioxygenase alkB homolog 7, mitochondrial (EC 1.14.11.-) (Alkylated DNA repair protein alkB homolog 7) (Spermatogenesis cell proliferation-related protein) (Spermatogenesis-associated protein 11)	24,516	9.68538e-06	5.55207e-06	2	1.37228e-05			4.27109e-05	2.18824e-05					3.82813e-05	2.26598e-05				2.8004e-05					6
Q9C0B1	FTO KIAA1752	FTO	Alpha-ketoglutarate-dependent dioxygenase FTO (EC 1.14.11.-) (Fat mass and obesity-associated protein)	58,282	2.44631e-05	2.33721e-05	2	0.000129879	0.000127366	0.000155014	4.19209e-05	9.81837e-05	2.87526e-05	5.63279e-05	7.38101e-05	4.96706e-05	2.41542e-05	5.14713e-05	3.95133e-06	3.60508e-05	7.96294e-05	4.47629e-05		1.54793e-05	2.44271e-05	0.000190044	18	1.02979
P35475	IDUA	IDUA	Alpha-L-iduronidase (EC 3.2.1.76)	72,670	5.22957e-06	9.36816e-06	2	1.62034e-05	1.02149e-05					5.05966e-05		6.21446e-05	6.4573e-06	8.71477e-05	9.50702e-06		6.5501e-06	3.40108e-05				2.35467e-05	10	1.39142
Q16706	MAN2A1 MANA2	MAN2A1	Alpha-mannosidase 2 (EC 3.2.1.114) (Golgi alpha-mannosidase II) (AMan II) (Man II) (Mannosidase alpha class 2A member 1) (Mannosyl-oligosaccharide 1,3-1,6-alpha-mannosidase)	131,141	1.62901e-05	1.17592e-05	2	3.33501e-05	3.0189e-05	1.3192e-05	1.0646e-05	1.90903e-05	1.4908e-05	3.10414e-05	1.00932e-05	2.20747e-05	4.11496e-05	3.13472e-05	4.91697e-05	5.12697e-05	7.07781e-05	4.50225e-05		7.18134e-06	1.48782e-05	2.43432e-05	18	0.633266
Q9NTJ4	MAN2C1 MANA MANA1	MAN2C1	Alpha-mannosidase 2C1 (EC 3.2.1.24) (Alpha mannosidase 6A8B) (Alpha-D-mannoside mannohydrolase) (Mannosidase alpha class 2C member 1)	115,835	5.32779e-06	5.8733e-06	2	1.74262e-05	2.34974e-05	1.82541e-05		4.63133e-06	2.65224e-05	4.53459e-06	1.85687e-05	1.39953e-05	3.44338e-05	1.91834e-05	6.75954e-05	1.81388e-05	8.21851e-06	8.2977e-06		3.31277e-05	2.46394e-05	2.14455e-05	17	0.796242
P49641	MAN2A2 MANA2X	MAN2A2	Alpha-mannosidase 2x (EC 3.2.1.114) (Alpha-mannosidase IIx) (Man IIx) (Mannosidase alpha class 2A member 2) (Mannosyl-oligosaccharide 1,3-1,6-alpha-mannosidase)	130,539	3.63666e-06	8.68619e-06	2	5.15444e-06	3.79102e-06	7.36269e-06		6.84942e-06		6.03572e-06	2.66168e-05	2.66118e-06	4.4934e-06	3.40452e-06	4.58681e-05	6.43827e-06	6.38118e-06	1.05186e-05					13
Q9UHK6	AMACR	AMACR	Alpha-methylacyl-CoA racemase (EC 5.1.99.4) (2-methylacyl-CoA racemase)	42,387	3.13404e-05	4.49141e-05	2	1.98426e-05	1.75128e-05	9.06994e-06	2.05861e-05	1.26565e-05		1.85882e-05		9.01519e-05	0.000168827	5.24244e-05			1.12298e-05	2.26759e-05					11
P17050	NAGA	NAGA	Alpha-N-acetylgalactosaminidase (EC 3.2.1.49) (Alpha-galactosidase B)	46,565	1.22473e-05	2.43774e-05	2	3.25121e-05	4.78244e-05	2.47684e-05	4.49737e-05	7.29655e-05	1.79937e-05	3.66608e-05	6.04041e-05	0.000104444	0.000100773	9.78274e-05	3.46192e-05	9.02443e-05	1.02222e-05	2.06413e-05		0.000188503	0.000202847	9.86578e-05	18	1.01748
Q969X2	ST6GALNAC6 SIAT7F UNQ708/PRO1359	ST6GALNAC6	Alpha-N-acetylgalactosaminide alpha-2,6-sialyltransferase 6 (EC 2.4.99.-) (GalNAc alpha-2,6-sialyltransferase VI) (ST6GalNAc VI) (ST6GalNAcVI) (hST6GalNAc VI) (Sialyltransferase 7F) (SIAT7-F)	38,068		9.54566e-06	1										3.08167e-06				3.12596e-06						2
P54802	NAGLU UFHSD1	NAGLU	Alpha-N-acetylglucosaminidase (EC 3.2.1.50) (N-acetyl-alpha-glucosaminidase) (NAG) [Cleaved into: Alpha-N-acetylglucosaminidase 82 kDa form; Alpha-N-acetylglucosaminidase 77 kDa form]	82,266	0.000116625	1.87546e-05	2	3.47609e-05	3.00778e-06	3.50492e-05	5.93984e-05	1.08686e-05		3.19248e-05	1.40784e-05	2.6744e-05	2.56683e-05	7.158e-05	3.07929e-05		3.03768e-05	4.17272e-05	1.16869e-05	2.46276e-05	2.55629e-05	3.95158e-05	17	0.560125
Q9NVD7	PARVA MXRA2	PARVA	Alpha-parvin (Actopaxin) (CH-ILKBP) (Calponin-like integrin-linked kinase-binding protein) (Matrix-remodeling-associated protein 2)	42,244	7.30994e-05	0.000131083	2	0.000131405		5.91542e-05	0.000173509	8.88952e-05	0.000218177	0.000220705		0.000101422	7.22028e-05	0.000134135			0.000135213	0.00016902		3.65745e-05	4.51678e-05		13	0.468171
Q96QP1	ALPK1 KIAA1527 LAK	ALPK1	Alpha-protein kinase 1 (EC 2.7.11.-) (Chromosome 4 kinase) (Lymphocyte alpha-protein kinase)	138,861	1.36768e-06	6.53342e-07	2											8.00121e-07									1
P54920	NAPA SNAPA	NAPA	Alpha-soluble NSF attachment protein (SNAP-alpha) (N-ethylmaleimide-sensitive factor attachment protein alpha)	33,233	0.000144376	0.00025539	2	0.000141726	0.00026804	0.00019666	0.000467366	0.000166808	0.000386588	0.000276597	0.000363438	0.000240421	0.000257691	0.000190564	0.000512791	0.000581658	0.00033659	0.000264429		0.000523346	0.00058416	0.00066307	18	0.526837
P37840	SNCA NACP PARK1	SNCA	Alpha-synuclein (Non-A beta component of AD amyloid) (Non-A4 component of amyloid precursor) (NACP)	14,460	2.61839e-05	9.38108e-05	2		6.84477e-05	0.000212696	0.000205172	0.000160768		1.81627e-05		0.000176177	8.11293e-06		0.00160854	0.000900892				0.000192459	0.000123956		11	2.76484
P40222	TXLNA TXLN	TXLNA	Alpha-taxilin	61,891	8.43363e-05	6.29952e-05	2	0.000146767	6.39675e-05	0.000142869	9.58713e-05	8.37904e-05	6.31772e-05	0.000116695	8.55459e-05	9.72903e-05	7.77145e-05	8.25784e-05	1.48837e-05	0.000156164	0.000136513	7.98683e-05				7.23398e-05	16	0.438924
P49638	TTPA TPP1	TTPA	Alpha-tocopherol transfer protein (Alpha-TTP)	31,750	8.98265e-06	0	2									2.18827e-05	0.000136711										2
Q9BTX7	TTPAL C20orf121	TTPAL	Alpha-tocopherol transfer protein-like	38,515	1.10942e-05	4.71085e-06	2	3.49399e-05	1.92734e-05	9.98176e-06	4.07802e-05	4.17865e-05		1.36379e-05	2.14791e-05	1.20261e-05	1.82754e-05	1.15389e-05	2.98964e-05		1.85381e-05	1.06952e-05					13
Q5SQI0	ATAT1 C6orf134 MEC17 Nbla00487	ATAT1	Alpha-tubulin N-acetyltransferase 1 (Alpha-TAT) (Alpha-TAT1) (TAT) (EC 2.3.1.108) (Acetyltransferase mec-17 homolog)	46,810	6.0844e-06	0	2	1.07806e-05		3.28517e-05				2.24424e-05		4.94749e-06		1.42413e-05			1.27108e-05	2.64e-05					7
Q96Q42	ALS2 ALS2CR6 KIAA1563	ALS2	Alsin (Amyotrophic lateral sclerosis 2 chromosomal region candidate gene 6 protein) (Amyotrophic lateral sclerosis 2 protein)	183,634	1.55177e-06	0	2	3.66411e-06		2.09355e-06		8.76422e-06		5.00568e-06		3.78348e-06	5.11073e-06	6.65542e-06	1.25408e-05		1.29604e-05	1.71978e-05					10
Q8TCU4	ALMS1 KIAA0328	ALMS1	Alstrom syndrome protein 1	461,062	1.03014e-06	0	2	5.83745e-06	4.29336e-06	8.3383e-06	7.57021e-07	3.1028e-06		2.84812e-07		5.02301e-07		4.09662e-06			1.21306e-05	2.9781e-07					10
Q06203	PPAT GPAT	PPAT	Amidophosphoribosyltransferase (ATase) (EC 2.4.2.14) (Glutamine phosphoribosylpyrophosphate amidotransferase) (GPAT)	57,399	3.88596e-05	2.52777e-05	2	0.000137739	0.000107771	0.00018419	7.29699e-05	0.000115271	0.000111914	6.177e-05	0.000170069	5.64868e-05	5.10954e-05	5.41988e-05	5.61697e-05	5.12475e-05	3.3171e-05	2.39219e-05				0.000142776	16
P19801	AOC1 ABP1 DAO1	AOC1	Amiloride-sensitive amine oxidase [copper-containing] (DAO) (Diamine oxidase) (EC 1.4.3.22) (Amiloride-binding protein 1) (Amine oxidase copper domain-containing protein 1) (Histaminase) (Kidney amine oxidase) (KAO)	85,378	2.44803e-05	3.61459e-05	2														5.57516e-06						1
P21397	MAOA	MAOA	Amine oxidase [flavin-containing] A (EC 1.4.3.4) (Monoamine oxidase type A) (MAO-A)	59,682	0.000128998	0.000111833	2	2.53665e-05		5.79744e-05		4.19477e-05	5.14765e-05	4.40053e-06		0.00128248	0.000780356	0.000126591			3.98777e-06	2.30068e-05					10
P27338	MAOB	MAOB	Amine oxidase [flavin-containing] B (EC 1.4.3.4) (Monoamine oxidase type B) (MAO-B)	58,763	2.10207e-05	3.47596e-05	2						2.37643e-05			0.00141683	0.00134156		0.000470279					1.23561e-05			5
Q12904	AIMP1 EMAP2 SCYE1	AIMP1	Aminoacyl tRNA synthase complex-interacting multifunctional protein 1 (Multisynthase complex auxiliary component p43) [Cleaved into: Endothelial monocyte-activating polypeptide 2 (EMAP-2) (Endothelial monocyte-activating polypeptide II) (EMAP-II) (Small inducible cytokine subfamily E member 1)]	34,353	0.000199242	0.000219439	2	0.000411317	0.000165665	0.000453239	0.000558811	0.000406026	0.000333333	0.000221708	0.000279345	0.000303369	0.00023563	0.000355766	0.000288258	0.00014679	0.000204376	0.000223832		9.03294e-05	6.64333e-05	0.000285027	18
Q13155	AIMP2 JTV1 PRO0992	AIMP2	Aminoacyl tRNA synthase complex-interacting multifunctional protein 2 (Multisynthase complex auxiliary component p38) (Protein JTV-1)	35,349	7.79769e-05	0.000105327	2	0.000218899	0.000153997	0.000212077	0.000301155	6.07055e-05	9.48121e-05	0.000144879	0.000229348	9.17222e-05	8.9605e-05	7.85776e-05	5.21184e-05	0.000225869	0.000185152	0.000205872		0.000128526	0.000128982	0.000263779	18	0.494841
Q03154	ACY1	ACY1	Aminoacylase-1 (ACY-1) (EC 3.5.1.14) (N-acyl-L-amino-acid amidohydrolase)	45,885	8.06482e-05	0.000112614	2	0.000113646	7.01035e-05	8.3785e-05	3.04268e-05	0.000113019	7.91284e-05	7.15464e-05	0.000122598	0.000797462	0.00114283	0.000198554	4.01511e-05	7.32653e-05	7.78025e-05	5.98492e-05		1.32721e-05	9.10416e-06		17
P48728	AMT GCST	AMT	Aminomethyltransferase, mitochondrial (EC 2.1.2.10) (Glycine cleavage system T protein) (GCVT)	43,946	2.16211e-06	0	2										0.000317668		3.1442e-05								2
Q9H4A4	RNPEP APB	RNPEP	Aminopeptidase B (AP-B) (EC 3.4.11.6) (Arginine aminopeptidase) (Arginyl aminopeptidase)	72,596	0.000133538	0.000166358	2	0.000222444	0.000354477	0.000214476	0.000375015	0.000214304	3.07778e-05	0.000218872	0.000141304	0.000178648	0.000105038	0.000240283	6.66169e-05	0.000162078	0.000147527	0.000102136		0.000405266	0.000430403	0.000285838	18	0.540466
P15144	ANPEP APN CD13 PEPN	ANPEP	Aminopeptidase N (AP-N) (hAPN) (EC 3.4.11.2) (Alanyl aminopeptidase) (Aminopeptidase M) (AP-M) (Microsomal aminopeptidase) (Myeloid plasma membrane glycoprotein CD13) (gp150) (CD antigen CD13)	109,540	4.16073e-05	6.83234e-05	2	1.99633e-05					1.27484e-05	0.000682115		0.000671266	0.000173495	6.89719e-05	2.10235e-06	0.000471858	0.000491031	0.00043246	8.77319e-06	0.000132994	0.000223328		13
Q08117	AES GRG GRG5	AES	Amino-terminal enhancer of split (Amino enhancer of split) (Gp130-associated protein GAM) (Grg-5) (Groucho-related protein 5) (Protein ESP1) (Protein GRG)	21,970	2.1572e-05	0	2	3.06261e-05		8.74937e-05	0.000119151	1.62789e-05	6.35623e-05		7.5309e-06	2.63532e-05		2.52858e-05		1.91271e-05	3.24986e-05	2.49994e-05				8.15131e-05	12	1.22403
Q01433	AMPD2	AMPD2	AMP deaminase 2 (EC 3.5.4.6) (AMP deaminase isoform L)	100,688	2.35876e-05	2.97472e-05	2	7.68497e-05	5.1607e-05	9.54551e-05	4.50643e-05	0.000115441	0.000105406	7.95555e-05	9.36643e-05	4.14017e-05	5.24301e-05	5.62767e-05	0.000263026	0.000141899	4.1365e-05	5.04572e-05		4.62006e-05	3.57435e-05	0.000101688	18	0.817066
Q01432	AMPD3	AMPD3	AMP deaminase 3 (EC 3.5.4.6) (AMP deaminase isoform E) (Erythrocyte AMP deaminase)	88,812	1.8171e-05	5.4635e-05	2	7.57618e-06	8.35827e-05				6.91848e-05	3.99218e-05	8.19706e-05		3.96274e-06	2.50204e-06			6.69948e-06	1.54606e-06		1.58747e-05	4.84289e-06	6.07131e-05	12
Q86SJ2	AMIGO2 ALI1	AMIGO2	Amphoterin-induced protein 2 (AMIGO-2) (Alivin-1) (Differentially expressed in gastric adenocarcinomas) (DEGA)	57,934	3.27864e-06	1.56621e-06	2	6.3878e-05				9.26001e-06						3.83559e-06			4.9297e-05	2.13309e-05					5	1.21998
Q96FJ0	STAMBPL1 AMSHLP KIAA1373	STAMBPL1	AMSH-like protease (AMSH-LP) (EC 3.4.19.-) (STAM-binding protein-like 1)	49,783	8.57681e-06	0	2	4.05473e-05	0.000129229	2.70286e-05		7.18411e-06		2.90155e-05	2.6588e-05			4.4636e-06			2.62939e-05	1.65489e-05				7.82021e-06	10
Q7Z5R6	APBB1IP PREL1 RARP1 RIAM	APBB1IP	Amyloid beta A4 precursor protein-binding family B member 1-interacting protein (APBB1-interacting protein 1) (Proline-rich EVH1 ligand 1) (PREL-1) (Proline-rich protein 73) (Rap1-GTP-interacting adapter molecule) (RIAM) (Retinoic acid-responsive proline-rich protein 1) (RARP-1)	73,183	1.81783e-05	2.85325e-05	2		0.000175817					1.43548e-05	8.13896e-05	1.26582e-05	1.76331e-05			5.16787e-05	3.25209e-06			5.22576e-05	4.47076e-05	0.000250563	10
Q02410	APBA1 MINT1 X11	APBA1	Amyloid-beta A4 precursor protein-binding family A member 1 (Adapter protein X11alpha) (Neuron-specific X11 protein) (Neuronal Munc18-1-interacting protein 1) (Mint-1)	92,865	4.60264e-06	3.42019e-06	2			2.06993e-06				7.07027e-06		1.12224e-05	1.01061e-05				1.28142e-05						5
O96018	APBA3 MINT3 X11L2	APBA3	Amyloid-beta A4 precursor protein-binding family A member 3 (Adapter protein X11gamma) (Neuron-specific X11L2 protein) (Neuronal Munc18-1-interacting protein 3) (Mint-3)	61,454		4.4308e-06	1	8.2117e-06	4.0264e-06	6.25586e-06	2.83979e-06	5.81974e-06			5.38464e-06	1.88427e-06	1.90895e-06	3.6159e-06			5.80917e-06	8.93736e-06					11
Q92870	APBB2 FE65L FE65L1	APBB2	Amyloid-beta A4 precursor protein-binding family B member 2 (Protein Fe65-like 1)	83,374		5.44321e-06	1	2.4211e-05		2.075e-05		6.43449e-06	6.69976e-06	1.10252e-05		2.2222e-05	5.62827e-06	9.32832e-06			2.71185e-05	2.47036e-05					10
P05067	APP A4 AD1	APP	Amyloid-beta A4 protein (ABPP) (APPI) (APP) (Alzheimer disease amyloid protein) (Amyloid precursor protein) (Amyloid-beta precursor protein) (Cerebral vascular amyloid peptide) (CVAP) (PreA4) (Protease nexin-II) (PN-II) [Cleaved into: N-APP; Soluble APP-alpha (S-APP-alpha); Soluble APP-beta (S-APP-beta); C99 (Beta-secretase C-terminal fragment) (Beta-CTF); Amyloid-beta protein 42 (Abeta42) (Beta-…	86,943	6.9358e-05	7.82657e-05	2	5.03038e-05		4.86402e-05	4.41596e-05	7.81579e-05	7.70968e-05	6.64563e-05	3.04482e-05	2.26416e-05	1.34931e-06	0.000108623	0.000648948	0.000125666	0.000511894	0.000178461	1.10548e-05	1.95106e-05	3.8095e-05		17	3.58147
Q06481	APLP2 APPL2	APLP2	Amyloid-like protein 2 (APLP-2) (APPH) (Amyloid protein homolog) (CDEI box-binding protein) (CDEBP)	86,956	2.07528e-05	4.17417e-05	2	2.70826e-05		1.10529e-05	5.01739e-05	4.31861e-05	1.92713e-05	2.86928e-05		3.72865e-05	8.09464e-06	5.23866e-05	8.20994e-05	5.31585e-05	0.00036402	9.9481e-05					13
Q8TCF1	ZFAND1	ZFAND1	AN1-type zinc finger protein 1	30,787	2.31128e-05	2.50264e-05	2	2.18552e-05	8.0371e-06	1.8731e-05	4.53482e-05	3.48504e-05		3.83878e-05	3.7619e-05	1.12836e-05	7.62094e-06	2.52619e-05	0.000142123		1.54609e-05	8.91994e-06				1.95642e-06	14	1.72608
Q8WV99	ZFAND2B AIRAPL	ZFAND2B	AN1-type zinc finger protein 2B (Arsenite-inducible RNA-associated protein-like protein) (AIRAP-like protein)	28,023	1.35595e-05	1.61935e-05	2	3.60163e-05		4.1157e-05	1.24552e-05	5.10504e-05	7.97324e-05	2.81161e-05	1.77126e-05	3.71896e-05	4.18631e-05	5.55072e-05	6.57436e-05		3.82183e-05	1.95995e-05				0.000103051	14
Q9H8U3	ZFAND3 TEX27	ZFAND3	AN1-type zinc finger protein 3 (Testis-expressed protein 27)	25,184	7.53307e-06	3.59856e-06	2	2.67176e-05	9.82522e-06		6.92967e-06		2.21802e-05	2.60714e-05	6.5698e-06			4.41176e-06			2.83511e-05	1.09045e-05					9
O76080	ZFAND5 ZA20D2 ZNF216	ZFAND5	AN1-type zinc finger protein 5 (Zinc finger A20 domain-containing protein 2) (Zinc finger protein 216)	23,132	8.2179e-06	1.96285e-05	2	4.36315e-05		8.30986e-06	6.78995e-05		3.62216e-05	2.83841e-05		5.00588e-05		5.28343e-05		3.63326e-05	7.20208e-05	4.74871e-05					10
Q6FIF0	ZFAND6 AWP1 ZA20D3 HT032	ZFAND6	AN1-type zinc finger protein 6 (Associated with PRK1 protein) (Zinc finger A20 domain-containing protein 3)	22,555	2.10926e-05	4.23191e-05	2	5.22056e-05	1.09704e-05	4.26122e-05	5.41617e-05	4.75699e-05	0.000111445	3.49323e-05	2.93423e-05	3.08036e-05	5.20119e-06	4.43339e-05			6.85873e-05	4.8702e-05					13	0.597569
Q6FI81	CIAPIN1 CUA001 PRO0915	CIAPIN1	Anamorsin (Cytokine-induced apoptosis inhibitor 1) (Fe-S cluster assembly protein DRE2 homolog)	33,582	0.000120058	0.000116054	2	0.000245444	0.000206309	0.000354889	0.000400148	0.000207674	4.15837e-05	8.99372e-05	0.000192148	0.000127582	5.23999e-05	0.000181967	0.000157725	0.00015016	0.000141741	0.000134929		5.9466e-05	3.05701e-05	0.00021273	18	0.650567
Q9H1A4	ANAPC1 TSG24	ANAPC1	Anaphase-promoting complex subunit 1 (APC1) (Cyclosome subunit 1) (Mitotic checkpoint regulator) (Testis-specific gene 24 protein)	216,500	9.21095e-06	4.81915e-06	2	2.4863e-05	2.97155e-05	3.90663e-05	8.06082e-07	2.14753e-05	1.67705e-05	8.49158e-06	3.20973e-05	9.09253e-06	3.79303e-06	1.53957e-05	4.25481e-06	7.76393e-06	2.30852e-05	1.39529e-05		1.11261e-05	7.31161e-06	7.64242e-06	18
Q9UM13	ANAPC10 APC10	ANAPC10	Anaphase-promoting complex subunit 10 (APC10) (Cyclosome subunit 10)	21,252	1.1193e-05	6.41631e-06	2	3.9576e-05		2.71349e-05	1.64236e-05	1.68288e-05		6.179e-06		5.44871e-06		1.0456e-05			2.23977e-05	1.9383e-05		2.47517e-05		3.48059e-05	11
Q9BS18	ANAPC13	ANAPC13	Anaphase-promoting complex subunit 13 (APC13) (Cyclosome subunit 13)	8,521	1.675e-05	0	2	7.89644e-05		6.76765e-05	0.000122885	2.09862e-05			1.94172e-05	2.7179e-05	1.37675e-05	3.91171e-05	2.70264e-05		2.79307e-05	3.22284e-05					11	1.18967
Q96DE5	ANAPC16 C10orf104 CENP-27	ANAPC16	Anaphase-promoting complex subunit 16 (APC16) (Cyclosome subunit 16)	11,667	8.11254e-06	3.1003e-05	2	2.88359e-05		8.23793e-05	0.000104707	1.53273e-05		5.62768e-05	2.83627e-05			9.52307e-06		3.6018e-05	5.09981e-05	2.3538e-05					10	0.937864
Q9UJX6	ANAPC2 APC2 KIAA1406	ANAPC2	Anaphase-promoting complex subunit 2 (APC2) (Cyclosome subunit 2)	93,828	5.05953e-06	0	2	3.04774e-05	2.10972e-05	3.68763e-05	7.43986e-06	3.81172e-05	3.27431e-05	8.39725e-06	2.29239e-05	1.23413e-05	3.75089e-06	9.47313e-06	4.9088e-06	1.79146e-05	2.15605e-05	1.46341e-05		1.42444e-05		5.62303e-06	17
Q9UJX5	ANAPC4 APC4	ANAPC4	Anaphase-promoting complex subunit 4 (APC4) (Cyclosome subunit 4)	92,116	6.1835e-06	4.92312e-06	2	2.55655e-05	1.88031e-05	2.92146e-05	5.6836e-06	2.52367e-05	3.63836e-05	5.70221e-06	8.98073e-06	5.02827e-06	2.54707e-06	7.2369e-06	1.00001e-05	1.36857e-05	1.80857e-05	1.19249e-05		7.57222e-06	8.61568e-06	8.66409e-06	18
Q9UJX4	ANAPC5 APC5	ANAPC5	Anaphase-promoting complex subunit 5 (APC5) (Cyclosome subunit 5)	85,077	1.005e-05	5.32807e-06	2	4.34983e-05	4.07177e-05	5.19664e-05	2.05128e-05	1.89171e-05	9.84847e-06	1.2348e-05	2.91713e-05	1.36107e-05	5.51561e-06	1.56713e-05		4.93932e-06	2.79744e-05	9.68363e-06		1.13803e-05		1.23298e-05	16	0.973246
Q9UJX3	ANAPC7 APC7	ANAPC7	Anaphase-promoting complex subunit 7 (APC7) (Cyclosome subunit 7)	66,855	7.10454e-06	6.78771e-06	2	8.30314e-05	5.18157e-05	7.47561e-05	0.000130519	4.27967e-05	3.75983e-05	2.55345e-05	6.92949e-05	2.77128e-05	7.01895e-06	3.65616e-05	3.10018e-05	6.28558e-05	4.62788e-05	3.28613e-05		1.95475e-05	2.22081e-05	3.66592e-05	18	0.783604
Q8NHZ8	CDC26 ANAPC12 C9orf17	CDC26	Anaphase-promoting complex subunit CDC26 (Anaphase-promoting complex subunit 12) (APC12) (Cell division cycle protein 26 homolog)	9,777	9.20111e-05	9.25345e-05	2	0.000120436		9.83041e-05	5.35492e-05	9.14509e-05	5.71326e-05	6.71557e-05	1.69228e-05	5.92186e-05	1.19989e-05	7.95479e-05	0.000117772		0.000170398	7.02205e-05				1.39369e-05	14
Q9Y679	AUP1	AUP1	Ancient ubiquitous protein 1	53,028	5.37264e-05	4.10644e-05	2	4.12383e-05	3.26633e-05	3.98744e-05	4.27834e-05	4.38391e-05	3.68683e-05	3.96217e-05	4.68018e-05	0.000100449	4.42456e-05	0.000113142	6.07996e-05	4.75472e-05	0.000116692	0.000113932				4.50654e-05	16
Q13685	AAMP	AAMP	Angio-associated migratory cell protein	46,751	1.42273e-05	3.88367e-06	2	0.000104344	4.23415e-05	9.04563e-05	1.11987e-05	1.1475e-05	5.97405e-05	3.08973e-05	6.01637e-05	5.44911e-05	2.25838e-05	3.56481e-05		2.69656e-05	3.81807e-05	3.52444e-05		3.98228e-05	2.55709e-05	5.09584e-05	17
Q8N302	AGGF1 GPATC7 GPATCH7 VG5Q	AGGF1	Angiogenic factor with G patch and FHA domains 1 (Angiogenic factor VG5Q) (hVG5Q) (G patch domain-containing protein 7) (Vasculogenesis gene on 5q protein)	80,977	1.17326e-06	2.24187e-06	2	3.32369e-05	9.16698e-06	2.61119e-05		1.32499e-05		4.86494e-06		7.14993e-06	1.44872e-06	9.60445e-06			8.81724e-06	5.08697e-06				2.16349e-06	11	1.13114
P03950	ANG RNASE5	ANG	Angiogenin (EC 3.1.27.-) (Ribonuclease 5) (RNase 5)	16,550	1.72576e-05	0.000131904	2										4.25304e-05		6.95745e-05				5.8222e-05				3
Q4VCS5	AMOT KIAA1071	AMOT	Angiomotin	118,085	4.02189e-06	3.45828e-06	2			5.53466e-05		7.5718e-06	4.73037e-06		1.40114e-06			4.70448e-06									5
Q8IY63	AMOTL1	AMOTL1	Angiomotin-like protein 1	106,574	2.67371e-06	8.08917e-06	2	2.20973e-05		1.98403e-05		6.7117e-06	7.86194e-06	1.10894e-05			6.60459e-06	1.45953e-05	6.48258e-06	1.5772e-05	1.22824e-05	1.41723e-05					11
Q9Y2J4	AMOTL2 KIAA0989	AMOTL2	Angiomotin-like protein 2 (Leman coiled-coil protein) (LCCP)	85,764		4.23262e-06	1	4.11885e-05			4.0697e-06	1.04253e-05	1.30261e-05	1.83736e-05		1.6202e-05	1.36786e-06	9.06837e-06			2.49753e-05	1.44091e-05					10
O15123	ANGPT2	ANGPT2	Angiopoietin-2 (ANG-2)	56,919	9.17472e-06	9.56244e-06	2					6.28343e-06															1
O95841	ANGPTL1 ANG3 ANGPT3 ARP1 PSEC0154 UNQ162/PRO188	ANGPTL1	Angiopoietin-related protein 1 (Angiopoietin-3) (ANG-3) (Angiopoietin-like protein 1)	56,720		3.19872e-06	1															4.84165e-06					1	#DIV/0!
Q9UKU9	ANGPTL2 ARP2 UNQ170/PRO196	ANGPTL2	Angiopoietin-related protein 2 (Angiopoietin-like protein 2)	57,104	4.98687e-06	2.62046e-05	2					6.26307e-06		1.1498e-05							1.66712e-05	4.32818e-05					4
Q9Y5C1	ANGPTL3 ANGPT5 UNQ153/PRO179	ANGPTL3	Angiopoietin-related protein 3 (Angiopoietin-5) (ANG-5) (Angiopoietin-like protein 3) [Cleaved into: ANGPTL3(17-221); ANGPTL3(17-224)]	53,637		3.38372e-06	1								3.0847e-06	1.94299e-05	2.84331e-05										3
Q9BY76	ANGPTL4 ARP4 HFARP PGAR PP1158 PSEC0166 UNQ171/PRO197	ANGPTL4	Angiopoietin-related protein 4 (Angiopoietin-like protein 4) (Hepatic fibrinogen/angiopoietin-related protein) (HFARP)	45,214	8.39971e-06	2.60816e-05	2									5.12213e-06	2.59461e-06				4.21105e-05						3
Q8NI99	ANGPTL6 AGF ARP5 UNQ152/PRO178	ANGPTL6	Angiopoietin-related protein 6 (Angiopoietin-like protein 6) (Angiopoietin-related growth factor) (Angiopoietin-related protein 5)	51,694		1.75404e-06	1								3.20064e-06								3.7163e-05				2
P12821	ACE DCP DCP1	ACE	Angiotensin-converting enzyme (ACE) (EC 3.2.1.-) (EC 3.4.15.1) (Dipeptidyl carboxypeptidase I) (Kininase II) (CD antigen CD143) [Cleaved into: Angiotensin-converting enzyme, soluble form]	149,715	4.44129e-06	8.48645e-06	2			5.13572e-06		3.58327e-06		8.77108e-07						2.80682e-06			1.28431e-05				5
P01019	AGT SERPINA8	AGT	Angiotensinogen (Serpin A8) [Cleaved into: Angiotensin-1 (Angiotensin 1-10) (Angiotensin I) (Ang I); Angiotensin-2 (Angiotensin 1-8) (Angiotensin II) (Ang II); Angiotensin-3 (Angiotensin 2-8) (Angiotensin III) (Ang III) (Des-Asp[1]-angiotensin II); Angiotensin-4 (Angiotensin 3-8) (Angiotensin IV) (Ang IV); Angiotensin 1-9; Angiotensin 1-7; Angiotensin 1-5; Angiotensin 1-4]	53,154	4.11127e-05	5.20877e-05	2									4.13915e-05	3.31056e-05		3.89928e-05			1.03329e-05	0.000669389	2.64955e-05	3.02404e-05		7
Q9NQW6	ANLN	ANLN	Anillin	124,199	1.30023e-05	1.38839e-05	2	0.000109706		6.03606e-05	7.02569e-06	0.000119504	2.6985e-05	9.51574e-06	1.33217e-06	6.5264e-06					0.000101562	4.42223e-06					10
P04920	SLC4A2 AE2 EPB3L1 HKB3 MPB3L	SLC4A2	Anion exchange protein 2 (AE 2) (Anion exchanger 2) (Non-erythroid band 3-like protein) (BND3L) (Solute carrier family 4 member 2)	137,009	9.35994e-06	7.94891e-06	2	1.10498e-05	2.1672e-05	4.209e-06	1.40114e-05	1.30519e-05	3.6693e-05	1.62936e-05		1.85938e-05	1.71248e-06	3.32484e-05	3.02553e-05		3.73476e-05	4.71029e-05		1.37318e-05	8.83201e-06	3.15815e-06	16
Q9P0K7	RAI14 KIAA1334 NORPEG	RAI14	Ankycorbin (Ankyrin repeat and coiled-coil structure-containing protein) (Novel retinal pigment epithelial cell protein) (Retinoic acid-induced protein 14)	110,041	2.76121e-05	0.00010676	2	0.000143693		8.03545e-05	0.000101499	8.2878e-05	3.80712e-05	0.000210028		8.20793e-05	5.43703e-05	0.000179722			0.000160048	0.000158471					11	0.548475
Q8N961	ABTB2	ABTB2	Ankyrin repeat and BTB/POZ domain-containing protein 2	113,656	3.34214e-06	7.58359e-06	2			3.38255e-06	1.07484e-05	1.10136e-05	2.45735e-06			7.1318e-06	2.06435e-06	4.8878e-06				1.32892e-05					8
Q9P2G1	ANKIB1 KIAA1386	ANKIB1	Ankyrin repeat and IBR domain-containing protein 1 (EC 2.3.2.31)	122,002	7.78644e-07	2.23176e-06	2	1.10302e-05	6.08445e-06			1.02602e-05	1.60247e-05	1.82979e-05	1.35616e-06	3.79653e-06		1.00176e-05	7.55042e-06		1.56062e-05	2.02584e-05					11
Q8IWZ3	ANKHD1 KIAA1085 MASK VBARP PP2500	ANKHD1	Ankyrin repeat and KH domain-containing protein 1 (HIV-1 Vpr-binding ankyrin repeat protein) (Multiple ankyrin repeats single KH domain) (hMASK)	269,458	1.92089e-05	1.0944e-05	2	4.86929e-05	3.94861e-05	5.35029e-05	2.07251e-05	5.57458e-05	5.07884e-05	2.29047e-05	2.5789e-05	2.10571e-05	1.08842e-05	2.59768e-05		9.35706e-06	3.70964e-05	1.73256e-05		6.42037e-06	5.23315e-06	7.87441e-06	17	0.759711
Q86XL3	ANKLE2 KIAA0692 LEM4	ANKLE2	Ankyrin repeat and LEM domain-containing protein 2 (LEM domain-containing protein 4)	104,114	2.50741e-05	1.56802e-05	2	8.88619e-05	2.85193e-05	6.83124e-05	1.00572e-05	4.29393e-05	5.36513e-06	5.04509e-05	2.70157e-05	1.00098e-05	5.63387e-06	3.30818e-05	6.63575e-06	1.61447e-05	9.25804e-05	5.93475e-05				6.91797e-06	16
Q8IV38	ANKMY2	ANKMY2	Ankyrin repeat and MYND domain-containing protein 2	49,299	2.31035e-05	2.02337e-05	2	8.87151e-05	4.51722e-05	4.28906e-05	3.53996e-05	6.16644e-05	0.000135967	3.72914e-05		2.58374e-05	2.14166e-05	5.85965e-05	9.34265e-05	5.11437e-05	7.24146e-05	1.67114e-05				2.88246e-05	15
Q92625	ANKS1A ANKS1 KIAA0229 ODIN	ANKS1A	Ankyrin repeat and SAM domain-containing protein 1A (Odin)	123,108	5.36318e-05	1.25335e-05	2	2.45951e-05	8.03971e-06	4.99656e-05		1.88834e-05	4.53736e-06	1.38668e-05	1.34397e-06	1.31685e-05	2.85878e-06	2.79777e-05	4.86368e-05		2.22323e-05	3.01146e-05		1.13319e-05		3.16232e-07	15
Q8N8V4	ANKS4B HARP	ANKS4B	Ankyrin repeat and SAM domain-containing protein 4B (Harmonin-interacting ankyrin repeat-containing protein) (Harp)	46,597	4.07368e-05	2.91901e-05	2									4.97011e-06											1
Q68DC2	ANKS6 ANKRD14 PKDR1 SAMD6	ANKS6	Ankyrin repeat and SAM domain-containing protein 6 (Ankyrin repeat domain-containing protein 14) (SamCystin) (Sterile alpha motif domain-containing protein 6) (SAM domain-containing protein 6)	92,219	2.05893e-06	0	2	7.29628e-06		6.25328e-06		5.81734e-06		1.42396e-06		3.76699e-06		4.81921e-06			2.58079e-06	1.48895e-06					8
Q96DX5	ASB9	ASB9	Ankyrin repeat and SOCS box protein 9 (ASB-9)	31,858	2.68632e-05	2.85169e-05	2	5.28012e-06			3.28677e-05			4.12192e-06		7.26951e-06	3.31413e-05	1.74376e-05									6	1.09194
Q9H8Y5	ANKZF1 ZNF744	ANKZF1	Ankyrin repeat and zinc finger domain-containing protein 1 (Zinc finger protein 744)	80,927	1.75989e-05	1.7935e-05	2	6.02791e-05	3.97481e-05	4.51302e-05		3.09356e-05		3.2453e-05	6.3379e-05	2.43248e-05	7.24807e-06	2.05937e-05			3.38203e-05	2.71472e-05				6.97557e-06	12
Q9NXR5	ANKRD10	ANKRD10	Ankyrin repeat domain-containing protein 10	44,768	2.12342e-06	0	2	2.25448e-05			1.5593e-05							4.96362e-06			1.32906e-05	2.14699e-05					5
Q6UB99	ANKRD11 ANCO1	ANKRD11	Ankyrin repeat domain-containing protein 11 (Ankyrin repeat-containing cofactor 1)	297,913	1.27533e-06	7.61537e-07	2	1.52453e-05	1.49503e-05	6.45235e-06		4.20177e-06	1.875e-06	3.08551e-06	3.88763e-06			1.86473e-06			7.18995e-06	3.68723e-06					10
Q6UB98	ANKRD12 ANCO2 KIAA0874	ANKRD12	Ankyrin repeat domain-containing protein 12 (Ankyrin repeat-containing cofactor 2) (GAC-1 protein)	235,652	1.61217e-06	7.70138e-07	2		1.68003e-05					1.11449e-06		9.82771e-07		1.88593e-06			3.53484e-06	1.74803e-06					6
Q8IZ07	ANKRD13A ANKRD13	ANKRD13A	Ankyrin repeat domain-containing protein 13A (Protein KE03)	67,619	1.40409e-05	1.34148e-05	2	2.73644e-05	0.00015735	2.55847e-05	5.16177e-06	1.32229e-05	2.47823e-05	6.0202e-05	3.67028e-05	1.54123e-05	1.21444e-05	2.62898e-05	5.44916e-05	2.48583e-05	6.15946e-05	2.63982e-05		5.48582e-05	7.51869e-05	7.71511e-05	18
Q6ZTN6	ANKRD13D	ANKRD13D	Ankyrin repeat domain-containing protein 13D	58,476		3.10561e-06	1	2.87663e-06	2.96202e-05			1.83484e-05		6.73693e-06				7.60008e-06			1.221e-05			1.17289e-05	1.85583e-05	1.03196e-05	9
Q6P6B7	ANKRD16	ANKRD16	Ankyrin repeat domain-containing protein 16	39,284	7.24555e-06	0	2	1.2846e-05	1.25974e-05	2.44659e-05	1.77697e-05	3.18644e-05			1.26352e-05	2.94766e-06	2.98628e-06				3.0292e-06						9
O75179	ANKRD17 GTAR KIAA0697	ANKRD17	Ankyrin repeat domain-containing protein 17 (Gene trap ankyrin repeat protein) (Serologically defined breast cancer antigen NY-BR-16)	274,258	1.80068e-05	8.27105e-06	2	3.86406e-05	1.80442e-05	4.41559e-05	1.71807e-05	3.97735e-05	4.58261e-05	2.53767e-05	2.23213e-05	2.36441e-05	6.4162e-06	2.75477e-05		7.66108e-06	3.60132e-05	2.15282e-05		4.43375e-06		1.25704e-06	16	0.622553
Q9UPS8	ANKRD26 KIAA1074	ANKRD26	Ankyrin repeat domain-containing protein 26	196,324	4.83775e-07	0	2	2.57046e-06		8.81203e-06	1.77784e-06	6.376e-06		2.00662e-06		2.35928e-06		2.82965e-06			9.09203e-06	3.497e-06					9
Q96NW4	ANKRD27 PP12899	ANKRD27	Ankyrin repeat domain-containing protein 27 (VPS9 domain-containing protein)	116,984	1.09613e-05	8.53312e-06	2	1.29413e-05		1.47885e-05		7.64306e-06		8.98011e-06	1.13146e-05	5.93907e-06		7.59801e-06	9.84287e-06	1.07764e-05	6.10334e-06	4.69497e-06				2.32963e-06	12
Q86W74	ANKRD46	ANKRD46	Ankyrin repeat domain-containing protein 46 (Ankyrin repeat small protein) (ANK-S)	25,967	7.30128e-06	0	2			7.40262e-06	1.34414e-05	6.88656e-06	0.000118313			8.91871e-06	4.51777e-06	4.27872e-06			9.1654e-06						8
Q9ULJ7	ANKRD50 KIAA1223	ANKRD50	Ankyrin repeat domain-containing protein 50	155,859	2.7415e-06	5.82053e-07	2	3.45367e-05		4.93327e-06		9.17872e-06	8.95979e-06	1.01104e-05		2.97181e-06		6.41574e-06			1.06891e-05	7.92884e-06					9
Q6NXT1	ANKRD54 LIAR	ANKRD54	Ankyrin repeat domain-containing protein 54 (Lyn-interacting ankyrin repeat protein)	32,505	1.46026e-05	1.11611e-05	2	1.55251e-05	2.28369e-05	5.91367e-06	5.36892e-06	5.50141e-06		8.07975e-06		7.12481e-06	3.60907e-06	6.83622e-06	7.08481e-06		2.19657e-05						11
A6NEL2	SOWAHB ANKRD56	SOWAHB	Ankyrin repeat domain-containing protein SOWAHB (Ankyrin repeat domain-containing protein 56) (Protein sosondowah homolog B)	85,742	3.32264e-06	0	2									4.05155e-06	6.84104e-06										2
Q53LP3	SOWAHC ANKRD57 C2orf26	SOWAHC	Ankyrin repeat domain-containing protein SOWAHC (Ankyrin repeat domain-containing protein 57) (Protein sosondowah homolog C)	55,672	3.67034e-05	2.85426e-05	2	2.71937e-05		6.5603e-05	1.88084e-05	0.000105999	1.00335e-05	2.8305e-05	2.08036e-05	3.74394e-05	5.05732e-05	6.3863e-05			4.48875e-05	1.47984e-05					12
A6NJG2	SOWAHD ANKRD58	SOWAHD	Ankyrin repeat domain-containing protein SOWAHD (Ankyrin repeat domain-containing protein 58) (Protein sosondowah homolog D)	33,803	8.42456e-06	5.36591e-06	2		2.196e-05						4.89465e-06									4.8704e-05	4.07595e-05		4
P16157	ANK1 ANK	ANK1	Ankyrin-1 (ANK-1) (Ankyrin-R) (Erythrocyte ankyrin)	206,265	9.21074e-06	1.496e-05	2	2.28347e-05	2.1593e-05	1.39789e-05		6.06871e-05				1.01051e-05	4.54999e-06		0.000129512	6.51934e-05		1.26482e-05	4.66115e-06	2.10919e-05	3.9713e-05		12
Q01484	ANK2 ANKB	ANK2	Ankyrin-2 (ANK-2) (Ankyrin-B) (Brain ankyrin) (Non-erythroid ankyrin)	433,715	3.94209e-06	0	2	7.75689e-06		1.81713e-05	2.41426e-06	1.73168e-05	1.28791e-06	7.56927e-06	4.19629e-06	8.54357e-06	1.6229e-06	8.1975e-06	5.30974e-06	9.68891e-07	9.32862e-06	3.03925e-05		5.42836e-06	2.92095e-06		16
Q12955	ANK3	ANK3	Ankyrin-3 (ANK-3) (Ankyrin-G)	480,410	7.11727e-06	9.5387e-06	2	1.40059e-05	5.15057e-07	1.6005e-05		8.18907e-06	2.32545e-06	1.91339e-06		8.19522e-06	1.70935e-06	3.16843e-05	3.83492e-06	2.62415e-06	2.97243e-06	2.68667e-05		3.10376e-06		2.30963e-06	15
P04083	ANXA1 ANX1 LPC1	ANXA1	Annexin A1 (Annexin I) (Annexin-1) (Calpactin II) (Calpactin-2) (Chromobindin-9) (Lipocortin I) (Phospholipase A2 inhibitory protein) (p35)	38,714	0.000817951	0.000861145	2	0.00129482	2.55658e-05	0.000248261	0.00135235	0.000974627	0.00209213	0.002025	0.000128212	0.00118147	0.00024545	0.00223853	0.000118971	0.000672981	0.0012203	0.000766099		0.00191669	0.0016514	0.00222593	18	0.648351
P50995	ANXA11 ANX11	ANXA11	Annexin A11 (56 kDa autoantigen) (Annexin XI) (Annexin-11) (Calcyclin-associated annexin 50) (CAP-50)	54,390	0.000244271	0.000275052	2	0.000272161	0.000550469	0.000229721	0.000298401	0.00022357	0.000241345	0.000330765	0.000404585	0.000364058	0.000224316	0.000443279	0.00020747	0.000324496	0.000229728	0.000270124		0.000341133	0.000330079	0.000721008	18	0.422505
P27216	ANXA13 ANX13	ANXA13	Annexin A13 (Annexin XIII) (Annexin-13) (Intestine-specific annexin) (ISA)	35,415	8.04379e-06	4.0987e-05	2				1.9711e-05			1.48317e-05		3.59666e-05	4.30628e-05							3.64687e-05	1.98852e-05		6
P07355	ANXA2 ANX2 ANX2L4 CAL1H LPC2D	ANXA2	Annexin A2 (Annexin II) (Annexin-2) (Calpactin I heavy chain) (Calpactin-1 heavy chain) (Chromobindin-8) (Lipocortin II) (Placental anticoagulant protein IV) (PAP-IV) (Protein I) (p36)	38,604	0.00196841	0.0031986	2	0.0020262	0.00107682	0.000627401	0.00342668	0.00186216	0.00422513	0.00505141	0.000484309	0.00521328	0.000872158	0.00453586	7.75513e-05	0.000489846	0.00403815	0.00292018		0.00342224	0.00263252		17	0.658172
P12429	ANXA3 ANX3	ANXA3	Annexin A3 (35-alpha calcimedin) (Annexin III) (Annexin-3) (Inositol 1,2-cyclic phosphate 2-phosphohydrolase) (Lipocortin III) (Placental anticoagulant protein III) (PAP-III)	36,375	0.000777065	0.000364977	2	0.00012486		0.000121544	0.000369424	6.39093e-05	3.07126e-05	4.69309e-05	9.09712e-06	0.000130519	0.000167705	0.00119124	0.000329214	0.000311918	1.30858e-05	3.39734e-05		9.45682e-05	0.00015007		16
P09525	ANXA4 ANX4	ANXA4	Annexin A4 (35-beta calcimedin) (Annexin IV) (Annexin-4) (Carbohydrate-binding protein p33/p41) (Chromobindin-4) (Endonexin I) (Lipocortin IV) (P32.5) (PP4-X) (Placental anticoagulant protein II) (PAP-II) (Protein II)	35,883	0.000674199	0.000812113	2	0.000248456	0.000413742	0.000241063	0.000442578	0.000254159	0.000358038	0.000523318	0.000691639	0.00120369	0.00118349	0.00352362	0.000192535	0.000199085	0.000338263	0.000352045		0.000633124	0.00057384	0.000100903	18	2.0307
P08758	ANXA5 ANX5 ENX2 PP4	ANXA5	Annexin A5 (Anchorin CII) (Annexin V) (Annexin-5) (Calphobindin I) (CBP-I) (Endonexin II) (Lipocortin V) (Placental anticoagulant protein 4) (PP4) (Placental anticoagulant protein I) (PAP-I) (Thromboplastin inhibitor) (Vascular anticoagulant-alpha) (VAC-alpha)	35,937	0.000547291	0.000779274	2	0.000978288	0.000688534	0.000465355	0.000699291	0.000925539	0.00139891	0.00295249	0.000561688	0.00183987	0.000476603	0.00184264	0.000422941	0.000339106	0.00208944	0.00151305		0.00197703	0.00187719	0.00101727	18	0.743598
P08133	ANXA6 ANX6	ANXA6	Annexin A6 (67 kDa calelectrin) (Annexin VI) (Annexin-6) (Calphobindin-II) (CPB-II) (Chromobindin-20) (Lipocortin VI) (Protein III) (p68) (p70)	75,873	0.000517158	0.000532977	2	0.000618556	0.00126861	0.000418026	0.000637132	0.000624572	0.000655228	0.00127555	0.00167911	0.00078751	0.00132971	0.0001274	6.67749e-05	0.000398772	0.000937901	0.000875906		0.00128848	0.00108397	0.000764547	18	0.562741
P20073	ANXA7 ANX7 SNX OK/SW-cl.95	ANXA7	Annexin A7 (Annexin VII) (Annexin-7) (Synexin)	52,739	0.000106263	0.000123034	2	0.000210511	0.000403491	0.000185885	0.000264725	0.000210225	0.000233013	0.000236543	0.000439211	0.000366672	0.000244685	0.000261232	0.000218331	0.000494014	0.000157946	0.000132781		0.00023422	0.000309467	0.00064531	18	0.545409
O76027	ANXA9 ANX31	ANXA9	Annexin A9 (Annexin XXXI) (Annexin-31) (Annexin-9) (Pemphaxin)	38,364	7.43473e-06	0	2				9.09794e-06					7.84771e-05	8.2563e-05	1.15844e-05									4	0.900826
Q5XXA6	ANO1 DOG1 ORAOV2 TAOS2 TMEM16A	ANO1	Anoctamin-1 (Discovered on gastrointestinal stromal tumors protein 1) (Oral cancer overexpressed protein 2) (Transmembrane protein 16A) (Tumor-amplified and overexpressed sequence 2)	114,078	6.66082e-06	1.5114e-05	2			3.37004e-06							1.02836e-05										2
Q9NW15	ANO10 TMEM16K	ANO10	Anoctamin-10 (Transmembrane protein 16K)	76,329		8.31962e-06	1	2.42418e-05		1.76285e-05		3.51419e-05	5.12269e-05	5.67731e-05		3.03413e-05	9.22163e-06	4.22128e-05	9.05128e-05	3.85379e-05	6.0802e-05	5.57662e-05		1.291e-05	8.16708e-06	2.1692e-06	15
Q4KMQ2	ANO6 TMEM16F	ANO6	Anoctamin-6 (Small-conductance calcium-activated nonselective cation channel) (SCAN channel) (Transmembrane protein 16F)	106,165	1.16298e-05	1.66667e-05	2	2.53513e-05	1.86456e-05	3.98335e-05	8.21913e-06		2.36767e-05	2.22643e-05	4.51953e-05	3.81751e-05	2.21001e-05	2.40704e-05	0.000203903	0.000166244	1.90551e-05	4.26807e-05		1.88123e-05	1.3884e-05	8.98762e-06	17
Q9HCE9	ANO8 KIAA1623 TMEM16H	ANO8	Anoctamin-8 (Transmembrane protein 16H)	136,034	3.49215e-07	0	2	7.41935e-06		1.27175e-05		9.20183e-06		5.79191e-06				1.3068e-05			5.24864e-06	9.08436e-06					7
A1A5B4	ANO9 PIG5 TMEM16J TP53I5	ANO9	Anoctamin-9 (Transmembrane protein 16J) (Tumor protein p53-inducible protein 5) (p53-induced gene 5 protein)	90,333	1.57669e-06	7.53188e-06	2		5.47836e-06									1.22996e-06									2
P23352	ANOS1 ADMLX KAL KAL1 KALIG1	ANOS1	Anosmin-1 (Adhesion molecule-like X-linked) (Kallmann syndrome protein)	76,112		1.07248e-05	1			2.52554e-06									3.02569e-06								2
O95994	AGR2 AG2 UNQ515/PRO1030	AGR2	Anterior gradient protein 2 homolog (AG-2) (hAG-2) (HPC8) (Secreted cement gland protein XAG-2 homolog)	19,979	0.00119832	0.00143054	2				0.000113555							0.00116784									2	1.16356
Q8TD06	AGR3 BCMP11 PDIA18 UNQ642/PRO1272	AGR3	Anterior gradient protein 3 (AG-3) (AG3) (hAG-3) (Anterior gradient 3 homolog) (Breast cancer membrane protein 11) (Protein disulfide isomerase family A, member 18)	19,171	0.000645137	0.000479396	2											0.00056796									1
Q9H6X2	ANTXR1 ATR TEM8	ANTXR1	Anthrax toxin receptor 1 (Tumor endothelial marker 8)	62,789	6.05529e-06	2.02484e-05	2	1.07161e-05		6.12285e-06	1.11177e-05	5.696e-06		3.34622e-05				1.76951e-06			0.000233112	9.40338e-05					8
P58335	ANTXR2 CMG2	ANTXR2	Anthrax toxin receptor 2 (Capillary morphogenesis gene 2 protein) (CMG-2)	53,666	3.54167e-06	1.52268e-05	2	1.56723e-05	2.30535e-05			3.33215e-06	2.08171e-05	2.20222e-05		1.29463e-05	6.55795e-06	2.07032e-06		2.3491e-05	0.000150783	5.62889e-05	1.79228e-05	2.34315e-05	1.64018e-05		14
Q03518	TAP1 ABCB2 PSF1 RING4 Y3	TAP1	Antigen peptide transporter 1 (APT1) (ATP-binding cassette sub-family B member 2) (Peptide supply factor 1) (Peptide transporter PSF1) (PSF-1) (Peptide transporter TAP1) (Peptide transporter involved in antigen processing 1) (Really interesting new gene 4 protein)	87,218	4.4084e-05	6.60369e-05	2	5.01452e-05	0.000139013	1.76316e-05	4.80222e-05	1.43521e-05	2.56179e-05	2.25841e-05	0.000128997	1.99149e-05	8.07032e-06	2.67516e-05	4.75274e-05	9.63614e-06	1.7737e-05	2.99121e-05		4.43208e-05	5.56883e-05	0.0003446	18
Q03519	TAP2 ABCB3 PSF2 RING11 Y1	TAP2	Antigen peptide transporter 2 (APT2) (ATP-binding cassette sub-family B member 3) (Peptide supply factor 2) (Peptide transporter PSF2) (PSF-2) (Peptide transporter TAP2) (Peptide transporter involved in antigen processing 2) (Really interesting new gene 11 protein)	75,664	3.76654e-05	4.55818e-05	2	5.78024e-05	0.000124269	3.04859e-05	4.84359e-05	2.83606e-05	2.58386e-05	2.95038e-05	0.000129015	2.60168e-05	9.30267e-06	2.93682e-05	7.60902e-05	2.7769e-05	2.04455e-05	3.08503e-05		3.05021e-05	5.20679e-05	0.000291248	18
P03973	SLPI WAP4 WFDC4	SLPI	Antileukoproteinase (ALP) (BLPI) (HUSI-1) (Mucus proteinase inhibitor) (MPI) (Protease inhibitor WAP4) (Secretory leukocyte protease inhibitor) (Seminal proteinase inhibitor) (WAP four-disulfide core domain protein 4)	14,326	6.63753e-06	0.000101464	2				2.43636e-05					0.000105078	8.18881e-06	9.30663e-05					6.71793e-05	8.8704e-05			6
P01008	SERPINC1 AT3 PRO0309	SERPINC1	Antithrombin-III (ATIII) (Serpin C1)	52,602	0.000434884	0.000555137	2		2.82238e-05		6.63536e-06		5.30955e-05	1.99713e-05	0.000125816	9.68599e-05	0.000245322		0.000179498	0.000127819	0.000144784	0.000127907	0.004712	4.91873e-05	4.25727e-05		14
Q10567	AP1B1 ADTB1 BAM22 CLAPB2	AP1B1	AP-1 complex subunit beta-1 (Adaptor protein complex AP-1 subunit beta-1) (Adaptor-related protein complex 1 subunit beta-1) (Beta-1-adaptin) (Beta-adaptin 1) (Clathrin assembly protein complex 1 beta large chain) (Golgi adaptor HA1/AP1 adaptin beta subunit)	104,637	7.53163e-05	8.53954e-05	2	0.00021381	0.000361804	0.000170846	0.000196804	0.000124756	0.00025357	0.000140557	0.000202396	0.00016157	0.000126689	0.000167768	0.000222287	0.00024096	0.000134196	0.0001286		0.000282538	0.000325546	1.38612e-05	18
O43747	AP1G1 ADTG CLAPG1	AP1G1	AP-1 complex subunit gamma-1 (Adaptor protein complex AP-1 subunit gamma-1) (Adaptor-related protein complex 1 subunit gamma-1) (Clathrin assembly protein complex 1 gamma-1 large chain) (Gamma1-adaptin) (Golgi adaptor HA1/AP1 adaptin subunit gamma-1)	91,351	2.28715e-05	1.78785e-05	2	0.000136264	0.000216692	0.000143088	4.58495e-05	7.6344e-05	9.78355e-05	4.74372e-05	0.000123161	6.97177e-05	6.421e-05	8.39212e-05	0.000196634	0.000151803	7.68567e-05	6.16268e-05		7.86373e-05	8.02077e-05	0.000129984	18
O75843	AP1G2	AP1G2	AP-1 complex subunit gamma-like 2 (Gamma2-adaptin) (G2ad)	87,117	5.44872e-06	1.04115e-05	2	7.72359e-06	8.80493e-05	2.2065e-05		8.21071e-06		4.52206e-06	3.22866e-05	1.72796e-05	6.73307e-06	3.69855e-05	3.43652e-05	2.89419e-05	5.46387e-06	7.88073e-06		3.0997e-05	2.88048e-05	2.77073e-05	16
Q9BXS5	AP1M1 CLTNM	AP1M1	AP-1 complex subunit mu-1 (AP-mu chain family member mu1A) (Adaptor protein complex AP-1 subunit mu-1) (Adaptor-related protein complex 1 subunit mu-1) (Clathrin assembly protein complex 1 mu-1 medium chain 1) (Clathrin coat assembly protein AP47) (Clathrin coat-associated protein AP47) (Golgi adaptor HA1/AP1 adaptin mu-1 subunit) (Mu-adaptin 1) (Mu1A-adaptin)	48,587	3.41778e-05	5.31788e-05	2	0.000186954	0.00034121	0.000193858	3.59184e-05	9.56923e-05	0.000183946	6.48649e-05	0.000143023	7.14982e-05	6.27768e-05	9.14694e-05	0.000246468	0.000268115	0.000132256	0.000104564		0.000132295	0.000100917	0.000144232	18
Q9Y6Q5	AP1M2	AP1M2	AP-1 complex subunit mu-2 (AP-mu chain family member mu1B) (Adaptor protein complex AP-1 subunit mu-2) (Adaptor-related protein complex 1 subunit mu-2) (Clathrin assembly protein complex 1 mu-2 medium chain 2) (Golgi adaptor HA1/AP1 adaptin mu-2 subunit) (Mu-adaptin 2) (Mu1B-adaptin)	48,108	6.70929e-05	6.31582e-05	2											9.69992e-05						3.43447e-05	3.21692e-05		3
P61966	AP1S1 AP19 CLAPS1	AP1S1	AP-1 complex subunit sigma-1A (Adaptor protein complex AP-1 subunit sigma-1A) (Adaptor-related protein complex 1 subunit sigma-1A) (Clathrin assembly protein complex 1 sigma-1A small chain) (Clathrin coat assembly protein AP19) (Golgi adaptor HA1/AP1 adaptin sigma-1A subunit) (HA1 19 kDa subunit) (Sigma 1a subunit of AP-1 clathrin) (Sigma-adaptin 1A) (Sigma1A-adaptin)	18,733	2.53788e-05	3.87952e-05	2	9.87751e-05	5.28347e-05	7.18287e-05	6.5212e-05	4.77295e-05	0.000134182	8.41186e-05	8.83221e-05	0.000105084	5.00989e-05	6.52411e-05	0.000172107	0.000112161	0.000101638	4.39788e-05		2.93032e-05		7.79334e-05	17
P56377	AP1S2 DC22	AP1S2	AP-1 complex subunit sigma-2 (Adaptor protein complex AP-1 subunit sigma-1B) (Adaptor-related protein complex 1 subunit sigma-1B) (Clathrin assembly protein complex 1 sigma-1B small chain) (Golgi adaptor HA1/AP1 adaptin sigma-1B subunit) (Sigma 1B subunit of AP-1 clathrin) (Sigma-adaptin 1B) (Sigma1B-adaptin)	18,615	1.02061e-05	1.95019e-05	2	7.22918e-05	6.64621e-05	7.2284e-05	1.87501e-05	7.68512e-05	6.00146e-05	4.93802e-05	6.22174e-05	1.86617e-05	2.52083e-05	2.9843e-05	0.000247426	0.000158021	7.67116e-05	5.90101e-05		0.00017182	0.000151388	9.725e-05	18
Q63HQ0	AP1AR C4orf16 PRO0971	AP1AR	AP-1 complex-associated regulatory protein (2c18) (Adaptor-related protein complex 1-associated regulatory protein) (Gamma-1-adaptin brefeldin A resistance protein) (GBAR) (Gamma-BAR) (Gamma-A1-adaptin and kinesin interactor) (Gadkin)	34,280	5.5345e-06	5.28769e-06	2				3.05455e-05		5.70318e-05	1.53228e-05	2.41327e-05	6.75589e-06	1.7111e-05	6.48224e-06			1.38855e-05	1.60221e-05					9
O95782	AP2A1 ADTAA CLAPA1	AP2A1	AP-2 complex subunit alpha-1 (100 kDa coated vesicle protein A) (Adaptor protein complex AP-2 subunit alpha-1) (Adaptor-related protein complex 2 subunit alpha-1) (Alpha-adaptin A) (Alpha1-adaptin) (Clathrin assembly protein complex 2 alpha-A large chain) (Plasma membrane adaptor HA2/AP2 adaptin alpha A subunit)	107,546	5.03279e-05	6.74856e-05	2	0.000233053	0.000167956	0.000126903	0.000139554	0.000172927	0.000251905	0.000173385	0.000155383	0.000136742	0.000113445	0.000117773	0.000190578	0.000257887	0.000171506	0.000178745		0.000176705	0.000167238	0.000231682	18
O94973	AP2A2 ADTAB CLAPA2 HIP9 HYPJ KIAA0899	AP2A2	AP-2 complex subunit alpha-2 (100 kDa coated vesicle protein C) (Adaptor protein complex AP-2 subunit alpha-2) (Adaptor-related protein complex 2 subunit alpha-2) (Alpha-adaptin C) (Alpha2-adaptin) (Clathrin assembly protein complex 2 alpha-C large chain) (Huntingtin yeast partner J) (Huntingtin-interacting protein 9) (HIP-9) (Huntingtin-interacting protein J) (Plasma membrane adaptor HA2/AP2 ada…	103,960	4.79608e-05	5.67319e-05	2	0.000124591	9.75853e-05	6.84136e-05	8.89706e-05	0.000106647	0.000206864	9.97882e-05	7.95757e-05	8.57666e-05	9.59176e-05	0.000137867	5.75951e-05	6.87167e-05	8.47049e-05	9.37759e-05		9.11642e-05	0.000102093	0.000137061	18	0.359174
P63010	AP2B1 ADTB2 CLAPB1	AP2B1	AP-2 complex subunit beta (AP105B) (Adaptor protein complex AP-2 subunit beta) (Adaptor-related protein complex 2 subunit beta) (Beta-2-adaptin) (Beta-adaptin) (Clathrin assembly protein complex 2 beta large chain) (Plasma membrane adaptor HA2/AP2 adaptin beta subunit)	104,553	9.9004e-05	7.89687e-05	2	0.000273511	0.000312395	0.000172822	0.000230345	0.000196691	0.000301857	0.000185885	0.000180404	0.000163915	0.000139133	0.000205096	0.000248897	0.000253211	0.000188936	0.000182548		0.000247458	0.000278605	0.000173897	18	0.253824
Q96CW1	AP2M1 CLAPM1 KIAA0109	AP2M1	AP-2 complex subunit mu (AP-2 mu chain) (Adaptin-mu2) (Adaptor protein complex AP-2 subunit mu) (Adaptor-related protein complex 2 subunit mu) (Clathrin assembly protein complex 2 mu medium chain) (Clathrin coat assembly protein AP50) (Clathrin coat-associated protein AP50) (HA2 50 kDa subunit) (Plasma membrane adaptor AP-2 50 kDa protein)	49,655	0.00010238	0.000120668	2	0.000237136	0.000194343	0.000123878	4.2175e-05	0.000169262	0.000331855	0.000243301	0.0001766	0.000200553	0.000132303	0.000281932	0.000185513	0.000203108	0.000273203	0.000201864		0.000133904	6.571e-05	0.000279058	18
P53680	AP2S1 AP17 CLAPS2	AP2S1	AP-2 complex subunit sigma (Adaptor protein complex AP-2 subunit sigma) (Adaptor-related protein complex 2 subunit sigma) (Clathrin assembly protein 2 sigma small chain) (Clathrin coat assembly protein AP17) (Clathrin coat-associated protein AP17) (HA2 17 kDa subunit) (Plasma membrane adaptor AP-2 17 kDa protein) (Sigma2-adaptin)	17,018	0.000125625	0	2	0.000158152	0.000101779	0.000203316	6.1529e-05	0.000220666	0.000229763	0.000123461	0.000116667	0.000170108	0.000103402	0.000228505	0.00024358	0.000148157	0.000104888	8.87531e-05		0.000155809	0.000116264	0.000140624	18
Q2M2I8	AAK1 KIAA1048	AAK1	AP2-associated protein kinase 1 (EC 2.7.11.1) (Adaptor-associated kinase 1)	103,885	1.14302e-05	1.48519e-05	2	3.40039e-05		2.22042e-05	3.35981e-06	5.68048e-05	7.79659e-05	6.57308e-05	3.82239e-05	2.45224e-05	6.77554e-06	5.34753e-05	6.65038e-06	2.02254e-05	4.58195e-05	3.43653e-05		1.26325e-05	1.92288e-05	0.000181952	17
O00203	AP3B1 ADTB3A	AP3B1	AP-3 complex subunit beta-1 (Adaptor protein complex AP-3 subunit beta-1) (Adaptor-related protein complex 3 subunit beta-1) (Beta-3A-adaptin) (Clathrin assembly protein complex 3 beta-1 large chain)	121,320	4.03318e-05	3.92814e-05	2	0.00010399	0.000146848	8.23907e-05	1.58233e-05	7.3699e-05	0.000105897	0.000135299	9.00095e-05	6.20404e-05	2.12734e-05	8.517e-05	0.000121486	0.000107376	0.000104953	7.35665e-05		6.28671e-05	5.17619e-05	8.93702e-05	18
Q13367	AP3B2	AP3B2	AP-3 complex subunit beta-2 (Adaptor protein complex AP-3 subunit beta-2) (Adaptor-related protein complex 3 subunit beta-2) (Beta-3B-adaptin) (Clathrin assembly protein complex 3 beta-2 large chain) (Neuron-specific vesicle coat protein beta-NAP)	119,059		9.90663e-06	1			3.87486e-05			4.2225e-05					1.77308e-05						1.05897e-05			4
O14617	AP3D1 PRO0039	AP3D1	AP-3 complex subunit delta-1 (AP-3 complex subunit delta) (Adaptor-related protein complex 3 subunit delta-1) (Delta-adaptin)	130,158	2.62644e-05	2.99724e-05	2	0.000127946	0.000104558	0.00010781	4.02242e-06	7.6938e-05	7.29571e-05	0.000148308	6.35588e-05	4.35932e-05	2.07302e-05	5.37781e-05	8.31582e-05	9.36282e-05	7.31412e-05	6.54064e-05		2.94599e-05	1.99677e-05	8.16234e-05	18
Q9Y2T2	AP3M1	AP3M1	AP-3 complex subunit mu-1 (AP-3 adaptor complex mu3A subunit) (Adaptor-related protein complex 3 subunit mu-1) (Mu-adaptin 3A) (Mu3A-adaptin)	46,939	3.44048e-05	2.99701e-05	2	0.000121845	0.000147602	0.000167902	9.29487e-05	0.000163817	0.000148753	7.27374e-05	0.000126895	5.92067e-05	3.24904e-05	7.33777e-05	0.000107936	0.000125335	8.11258e-05	6.43559e-05		6.4777e-05	7.12021e-05	0.000123581	18
P53677	AP3M2	AP3M2	AP-3 complex subunit mu-2 (Adaptor-related protein complex 3 subunit mu-2) (Clathrin assembly protein assembly protein complex 3 mu-2 medium chain) (Clathrin coat assembly protein AP47 homolog 2) (Clathrin coat-associated protein AP47 homolog 2) (Golgi adaptor AP-1 47 kDa protein homolog 2) (HA1 47 kDa subunit homolog 2) (Mu3B-adaptin) (P47B)	46,977	1.41667e-05	1.7402e-05	2	6.44539e-05		8.59293e-05		7.61322e-05	7.7289e-05	5.03159e-05	4.93083e-05	1.47897e-05		5.20324e-05	3.92178e-05		3.7997e-05	3.21519e-05					11
Q92572	AP3S1 CLAPS3	AP3S1	AP-3 complex subunit sigma-1 (AP-3 complex subunit sigma-3A) (Adaptor-related protein complex 3 subunit sigma-1) (Clathrin-associated/assembly/adaptor protein, small 3) (Sigma-3A-adaptin) (Sigma3A-adaptin) (Sigma-adaptin 3a)	21,732	5.24885e-05	6.26847e-05	2	0.00019351	0.000204946	0.000150368	0.000168638	0.0001152	0.000192775	0.000126893	0.000144654	0.000101239	5.39816e-05	0.000168714	5.29844e-05		0.000104039	0.000101093		0.000117667	9.51093e-05	0.000185413	17	0.372055
P59780	AP3S2	AP3S2	AP-3 complex subunit sigma-2 (AP-3 complex subunit sigma-3B) (Adaptor-related protein complex 3 subunit sigma-2) (Sigma-3B-adaptin) (Sigma3B-adaptin) (Sigma-adaptin 3b)	22,017		8.24398e-06	1	4.58411e-05	2.2477e-05	3.49228e-05	5.54852e-05	3.24882e-05	1.26853e-05	5.96431e-06		1.05188e-05		2.52318e-05		1.90863e-05		1.87095e-05					11
Q96N21	TEPSIN C17orf56 ENTHD2	TEPSIN	AP-4 complex accessory subunit Tepsin (ENTH domain-containing protein 2) (Epsin for AP-4) (Tetra-epsin)	55,137		3.29161e-06	1	1.52542e-05	4.4877e-06	6.97259e-06	1.89909e-05	1.62163e-05		2.38163e-06		4.2003e-06		1.00754e-05			1.29494e-05						9
Q9Y6B7	AP4B1	AP4B1	AP-4 complex subunit beta-1 (AP-4 adaptor complex subunit beta) (Adaptor-related protein complex 4 subunit beta-1) (Beta subunit of AP-4) (Beta4-adaptin)	83,260		3.26985e-06	1		5.94375e-06	4.61743e-06	8.38418e-06	2.14777e-06	6.70893e-06	6.30873e-06	1.98719e-06	6.95388e-06		5.33777e-06	2.21275e-05		1.42924e-05	1.64916e-05					12
Q9UPM8	AP4E1	AP4E1	AP-4 complex subunit epsilon-1 (AP-4 adaptor complex subunit epsilon) (Adaptor-related protein complex 4 subunit epsilon-1) (Epsilon subunit of AP-4) (Epsilon-adaptin)	127,287	2.2386e-06	1.06938e-06	2	7.9292e-06	2.13833e-05	1.20813e-05		1.26439e-05	4.38839e-06	2.06331e-06	1.16986e-05	8.18751e-06	1.84328e-06	1.04745e-05	2.352e-05		1.40233e-05	1.18661e-05				3.05848e-06	14
O00189	AP4M1 MUARP2	AP4M1	AP-4 complex subunit mu-1 (AP-4 adaptor complex mu subunit) (Adaptor-related protein complex 4 subunit mu-1) (Mu subunit of AP-4) (Mu-adaptin-related protein 2) (mu-ARP2) (Mu4-adaptin) (mu4)	49,977	1.90214e-06	5.45193e-06	2	1.68291e-05		1.5385e-05		2.14687e-05	5.58843e-06	7.8826e-06	1.32424e-05	9.26795e-06	2.34734e-06	2.00082e-05	4.14716e-05	8.40832e-06	1.66675e-05	2.74745e-05				2.25846e-06	14	0.743014
Q9Y587	AP4S1	AP4S1	AP-4 complex subunit sigma-1 (AP-4 adaptor complex subunit sigma-1) (Adaptor-related protein complex 4 subunit sigma-1) (Sigma-1 subunit of AP-4) (Sigma-4-adaptin) (Sigma4-adaptin)	17,005	1.675e-05	5.33434e-06	2	9.89203e-06	7.27546e-05	4.52158e-05	1.02627e-05	5.25796e-05	3.28483e-05	1.54444e-05	5.83783e-05	3.40476e-05	2.06962e-05	2.61348e-05	5.41703e-05	4.94234e-05	2.79915e-05	2.42239e-05		4.07987e-05	4.2102e-05	7.66951e-05	18
Q2VPB7	AP5B1 PP1030	AP5B1	AP-5 complex subunit beta-1 (Adaptor-related protein complex 5 beta subunit) (Beta5)	93,949		5.79449e-06	1	5.37145e-06	1.84363e-05	8.18417e-06	9.28784e-06	2.66477e-05		2.79548e-06	1.23277e-05	3.69762e-06	3.74606e-06	7.0957e-06			1.01331e-05	2.92306e-06		1.04324e-05	1.95633e-05		14
Q9H0R1	AP5M1 C14orf108 MUDENG	AP5M1	AP-5 complex subunit mu-1 (Adaptor-related protein complex 5 subunit mu-1) (Mu5) (Mu-2-related death-inducing protein) (MuD) (Putative HIV-1 infection-related protein)	54,767	3.47045e-06	5.80244e-06	2	1.53572e-05	5.42162e-05	1.75492e-05		1.30607e-05		9.5909e-06	2.41684e-05	1.2686e-05		2.63731e-05			1.52098e-05	2.25643e-05		2.21021e-05			11	0.694431
Q9NUS5	AP5S1 C20orf29	AP5S1	AP-5 complex subunit sigma-1 (Adaptor-related protein complex 5 sigma subunit) (Sigma5)	22,522	6.32778e-06	1.20912e-05	2	2.98755e-05	6.59191e-05	8.53493e-06	7.74872e-06	3.17597e-05	1.24009e-05		2.93853e-05	2.05659e-05	5.20881e-06	4.43988e-05			2.11347e-05	2.43867e-05		6.43777e-05	0.000133027		14
O43299	AP5Z1 KIAA0415 SPG48	AP5Z1	AP-5 complex subunit zeta-1 (Adaptor-related protein complex 5 zeta subunit) (Zeta5)	88,605	1.23338e-05	6.66039e-06	2	5.69541e-06	2.7926e-05	2.16945e-06	1.9696e-06	2.01821e-05	9.45633e-06	1.18563e-05	2.05405e-05	1.17619e-05	2.648e-06	1.75552e-05	5.19816e-06	9.4853e-06	1.20872e-05	1.39471e-05		5.67418e-06	4.94523e-05	4.17417e-06	18
Q9NQ94	A1CF ACF ASP	A1CF	APOBEC1 complementation factor (APOBEC1-stimulating protein)	65,202	1.45578e-05	1.66903e-05	2									0.000161612	0.000221304										2
P02647	APOA1	APOA1	Apolipoprotein A-I (Apo-AI) (ApoA-I) (Apolipoprotein A1) [Cleaved into: Proapolipoprotein A-I (ProapoA-I); Truncated apolipoprotein A-I (Apolipoprotein A-I(1-242))]	30,778	0.00292763	0.00563241	2	2.18616e-05	0.000104513	1.87365e-05	3.96912e-05	2.32404e-05		8.53312e-06	0.000129017	0.000255836	0.000613665		0.000456423	0.00024576	3.09309e-05	2.23064e-05	0.0354947	4.56723e-05	9.48766e-05	1.26495e-06	17
P02652	APOA2	APOA2	Apolipoprotein A-II (Apo-AII) (ApoA-II) (Apolipoprotein A2) [Cleaved into: Proapolipoprotein A-II (ProapoA-II); Truncated apolipoprotein A-II (Apolipoprotein A-II(1-76))]	11,175	0.0013051	0.00144122	2		2.21421e-05								0.000230952		0.00018547	0.000263227			0.0153535				5	29.3934
P06727	APOA4	APOA4	Apolipoprotein A-IV (Apo-AIV) (ApoA-IV) (Apolipoprotein A4)	45,399	0.000445314	0.00147311	2							1.73549e-05	1.45778e-05	2.80569e-05	5.68489e-05		8.62344e-05		1.31059e-05		0.00516304				7
Q6Q788	APOA5 RAP3 UNQ411/PRO773	APOA5	Apolipoprotein A-V (Apo-AV) (ApoA-V) (Apolipoprotein A5) (Regeneration-associated protein 3)	41,213	2.3038e-06	1.76085e-05	2									7.58618e-05	5.69301e-06						4.66342e-05				3
Q0VD83	APOBR APOB48R	APOBR	Apolipoprotein B receptor (Apolipoprotein B-100 receptor) (Apolipoprotein B-48 receptor) (Apolipoprotein B48 receptor) (apoB-48R)	114,874	3.01782e-05	9.32116e-05	2		4.30799e-06						1.44031e-06		7.14862e-06		2.20521e-05	0.000201196				0.000175786	0.000226328	0.000129466	8
P04114	APOB	APOB	Apolipoprotein B-100 (Apo B-100) [Cleaved into: Apolipoprotein B-48 (Apo B-48)]	515,605	7.45998e-05	0.000116676	2	6.52492e-06	4.79899e-06	7.45624e-07	1.82774e-05	4.16186e-06	2.16672e-06	5.85773e-06	8.02232e-06	3.27891e-05	5.18756e-05	4.30972e-07	4.19845e-05	8.15009e-07	4.63897e-05	1.22501e-05	0.00153057	3.99444e-06	4.10897e-06		18
P02654	APOC1	APOC1	Apolipoprotein C-I (Apo-CI) (ApoC-I) (Apolipoprotein C1) [Cleaved into: Truncated apolipoprotein C-I]	9,332	0.000290874	0.000921464	2		5.30301e-05							4.9634e-05	8.79973e-05		0.000197421	0.000225151		4.41414e-05	0.00134286				7
P02655	APOC2 APC2	APOC2	Apolipoprotein C-II (Apo-CII) (ApoC-II) (Apolipoprotein C2) [Cleaved into: Proapolipoprotein C-II (ProapoC-II)]	11,284	0.000113396	0.000112352	2		2.19282e-05					4.65495e-05	2.93254e-05		8.31712e-05		4.08174e-05				0.00280548				6
P02656	APOC3	APOC3	Apolipoprotein C-III (Apo-CIII) (ApoC-III) (Apolipoprotein C3)	10,852	0.000105463	0.000167933	2	3.10015e-05	6.84035e-05	5.31396e-05	4.82446e-05	4.94351e-05	5.14731e-05	6.05032e-05	9.14783e-05	0.000960343	0.000486462		6.36634e-05	0.00193615	8.7725e-05	1.26529e-05	0.00551492	0.000184575	0.000248224	0.000224809	18
P55056	APOC4	APOC4	Apolipoprotein C-IV (Apo-CIV) (ApoC-IV) (Apolipoprotein C4)	14,553		1.87622e-05	1										2.41832e-05						0.000662527				2
P05090	APOD	APOD	Apolipoprotein D (Apo-D) (ApoD)	21,276	0.000202756	0.000300151	2							1.23441e-05			0.000369429		1.0824e-05				0.00437485	0.000363803	0.000116742	8.944e-05	7
P02649	APOE	APOE	Apolipoprotein E (Apo-E)	36,154	0.000603418	0.00295413	2	9.30542e-06	1.3688e-05	3.19008e-05	6.75785e-05	0.000113761	7.72509e-06	1.45285e-05	0.000109833	0.000797511	0.000301767	3.07312e-06	0.000191092	5.81156e-05	0.000171155	0.000250661	0.00319334	8.667e-05	0.000125893		18
Q13790	APOF	APOF	Apolipoprotein F (Apo-F) (Lipid transfer inhibitor protein) (LTIP)	35,399	5.36253e-06	3.45828e-05	2																0.000135687				1
O14791	APOL1 APOL	APOL1	Apolipoprotein L1 (Apolipoprotein L) (Apo-L) (ApoL) (Apolipoprotein L-I) (ApoL-I)	43,974	2.81075e-05	6.19707e-05	2	3.82531e-06								1.05331e-05	8.00334e-06	2.0213e-05					0.00135675				5
Q9BQE5	APOL2	APOL2	Apolipoprotein L2 (Apolipoprotein L-II) (ApoL-II)	37,092	9.33817e-05	7.08849e-05	2	0.000117911	4.00256e-05	5.70059e-05	7.99845e-05	4.82107e-06		7.4346e-05	4.46063e-05	0.00016858	0.000104371	0.000275577		3.39876e-05	6.0956e-05	8.88444e-05		6.26305e-05	5.27991e-05	5.24795e-06	16	1.0765
O95236	APOL3	APOL3	Apolipoprotein L3 (Apolipoprotein L-III) (ApoL-III) (TNF-inducible protein CG12-1) (CG12_1)	44,278	8.57036e-06	4.09408e-06	2	1.13971e-05	3.9118e-05						3.36303e-05		3.97419e-05					3.10107e-06		4.14423e-05	8.23393e-05	0.000125705	8
Q9BWW8	APOL6 UNQ3095/PRO21341	APOL6	Apolipoprotein L6 (Apolipoprotein L-VI) (ApoL-VI)	38,128	2.49125e-06	2.38015e-06	2	4.41182e-06									6.15364e-06										2
O95445	APOM G3A NG20 HSPC336	APOM	Apolipoprotein M (Apo-M) (ApoM) (Protein G3a)	21,253	2.2386e-05	7.69957e-05	2					1.6828e-05			0.000124559		2.20793e-05						0.00154069				4
P08519	LPA	LPA	Apolipoprotein(a) (Apo(a)) (Lp(a)) (EC 3.4.21.-)	501,319		9.41229e-06	1										7.25426e-06						0.000155317				2
Q9BZR8	BCL2L14 BCLG	BCL2L14	Apoptosis facilitator Bcl-2-like protein 14 (Bcl2-L-14) (Apoptosis regulator Bcl-G)	36,598	4.66803e-05	1.6105e-05	2										3.20545e-06										1
Q9BZZ5	API5 MIG8	API5	Apoptosis inhibitor 5 (API-5) (Antiapoptosis clone 11 protein) (AAC-11) (Cell migration-inducing gene 8 protein) (Fibroblast growth factor 2-interacting factor) (FIF) (Protein XAGL)	59,005	0.000131918	7.83877e-05	2	0.000245173	0.0004529	0.000299713	0.000482099	0.000309126	0.000279269	8.90204e-05	0.000159832	7.84991e-05	5.56692e-05	0.000116745		0.000192289	0.000151257	0.00019082		0.000126723	0.000142587	2.2288e-05	17	0.817156
Q07812	BAX BCL2L4	BAX	Apoptosis regulator BAX (Bcl-2-like protein 4) (Bcl2-L-4)	21,184	0.000250723	0.000258791	2	0.000166753	0.00054898	0.000244998	0.000156525	0.000151946		0.00032234	0.000624826	0.000645012	0.000166134	0.000472031	0.000163065	0.00055543	0.000179757	0.000226861		0.000602678	0.000620514	1.04481e-05	17	0.881345
P10415	BCL2	BCL2	Apoptosis regulator Bcl-2	26,266	3.62277e-06	3.46121e-06	2		0.000103625	7.31835e-06					3.14958e-05			3.38401e-05								0.000128104	5
Q9ULZ3	PYCARD ASC CARD5 TMS1	PYCARD	Apoptosis-associated speck-like protein containing a CARD (hASC) (Caspase recruitment domain-containing protein 5) (PYD and CARD domain-containing protein) (Target of methylation-induced silencing 1)	21,627	0.000125237	0.000128049	2		0.000125853			2.48055e-05		7.28624e-05	3.06013e-05		2.71219e-05		2.12967e-05	7.77218e-05	0.000104544	3.80938e-05		0.000782619	0.000834564	0.000383427	12
O95831	AIFM1 AIF PDCD8	AIFM1	Apoptosis-inducing factor 1, mitochondrial (EC 1.1.1.-) (Programmed cell death protein 8)	66,901	0.00035044	0.00023247	2	0.000155891	0.000203422	0.00025572	0.000101735	0.000232547	0.000154465	0.000107956	0.000205269	0.000486371	0.000741743	0.00046667	0.000148018	0.000188438	0.000106724	0.000219609		0.00015052	0.000147667	0.000385238	18	0.860726
Q9BRQ8	AIFM2 AMID PRG3	AIFM2	Apoptosis-inducing factor 2 (EC 1.-.-.-) (Apoptosis-inducing factor homologous mitochondrion-associated inducer of death) (Apoptosis-inducing factor-like mitochondrion-associated inducer of death) (p53-responsive gene 3 protein)	40,527	2.34362e-06	1.56737e-05	2	2.4904e-05		1.42293e-05	1.72247e-05			6.48043e-06		1.42863e-05	3.18415e-05	5.48304e-06			1.76177e-05	3.38809e-05					9	0.583404
Q96KQ4	PPP1R13B ASPP1 KIAA0771	PPP1R13B	Apoptosis-stimulating of p53 protein 1 (Protein phosphatase 1 regulatory subunit 13B)	119,565	7.94282e-06	1.51772e-06	2	7.03442e-06	2.06949e-06	1.12538e-05		1.49561e-05	1.16795e-05			4.84239e-06	4.90582e-06	1.4868e-05			3.98106e-06						9
Q13625	TP53BP2 ASPP2 BBP	TP53BP2	Apoptosis-stimulating of p53 protein 2 (Bcl2-binding protein) (Bbp) (Renal carcinoma antigen NY-REN-51) (Tumor suppressor p53-binding protein 2) (53BP2) (p53-binding protein 2) (p53BP2)	125,616	1.36136e-05	7.94838e-06	2	4.01734e-05	3.9396e-06	4.8968e-05	4.16786e-06	2.42007e-05	2.8904e-05	2.09076e-05		1.38274e-05	5.60341e-06	3.2726e-05			2.9367e-05	2.07686e-05					12
Q9UKV3	ACIN1 ACINUS KIAA0670	ACIN1	Apoptotic chromatin condensation inducer in the nucleus (Acinus)	151,862	6.34654e-05	5.88429e-05	2	0.000132921	0.000252551	0.000121515	4.59672e-06	7.18298e-05	5.14954e-05	9.1659e-05	8.93391e-05	7.54883e-05	3.47624e-05	8.26733e-05		0.000113453	8.85467e-05	8.04711e-05		3.91773e-05	5.04695e-05	0.000248942	17
O14727	APAF1 KIAA0413	APAF1	Apoptotic protease-activating factor 1 (APAF-1)	141,840	7.03335e-06	8.31962e-06	2	1.18594e-05	5.23347e-05	2.30387e-05		1.13466e-05	1.96907e-06	1.29613e-05	1.28313e-05	1.0613e-05	5.78955e-06	2.50661e-05	4.8708e-05	2.96265e-05	1.51014e-05	5.80834e-06		3.16004e-05	3.84355e-05	2.16024e-05	17
Q7Z2E3	APTX AXA1	APTX	Aprataxin (EC 3.1.11.7) (EC 3.1.12.2) (Forkhead-associated domain histidine triad-like protein) (FHA-HIT)	40,740	1.63247e-05	4.45621e-06	2	2.47738e-05	5.46624e-05	4.24647e-05	1.2851e-05	1.75575e-05	6.85549e-06	2.57862e-05	3.24897e-05	4.26348e-05	1.15182e-05	4.63622e-05		2.06295e-05	4.3814e-05	3.03334e-05				2.86484e-05	15	0.497509
Q8IW19	APLF C2orf13 PALF XIP1	APLF	Aprataxin and PNK-like factor (EC 4.2.99.18) (Apurinic-apyrimidinic endonuclease APLF) (PNK and APTX-like FHA domain-containing protein) (XRCC1-interacting protein 1)	56,956	8.34066e-07	0	2		1.73775e-05	6.7499e-06		1.25587e-05	4.90366e-06	2.30557e-06	8.71482e-06	4.06616e-06		9.75364e-06			6.26794e-06	9.64317e-06					10
P29972	AQP1 CHIP28	AQP1	Aquaporin-1 (AQP-1) (Aquaporin-CHIP) (Urine water channel) (Water channel protein for red blood cells and kidney proximal tubule)	28,526	9.99123e-06	6.36378e-06	2						9.79082e-06									4.81347e-06					2
P16050	ALOX15 LOG15	ALOX15	Arachidonate 15-lipoxygenase (15-LOX) (15-LOX-1) (EC 1.13.11.33) (12/15-lipoxygenase) (Arachidonate 12-lipoxygenase, leukocyte-type) (12-LOX) (EC 1.13.11.31) (Arachidonate omega-6 lipoxygenase)	74,804	7.61364e-06		1													5.61765e-06							1
P09917	ALOX5 LOG5	ALOX5	Arachidonate 5-lipoxygenase (5-LO) (5-lipoxygenase) (EC 1.13.11.34)	77,983	3.65533e-05	4.3654e-05	2	5.82406e-05	0.000929682				1.79073e-05		5.94066e-05		1.05304e-05		0.000200811	0.000334096				0.000199009	0.000168315	6.91621e-07	10
Q9Y2X7	GIT1	GIT1	ARF GTPase-activating protein GIT1 (ARF GAP GIT1) (Cool-associated and tyrosine-phosphorylated protein 1) (CAT-1) (CAT1) (G protein-coupled receptor kinase-interactor 1) (GRK-interacting protein 1)	84,341	5.29192e-05	2.68932e-05	2	6.1828e-05	8.80135e-05	8.66068e-05	3.10377e-05	3.18036e-05	9.27212e-05	4.51521e-05	5.49283e-05	3.84426e-05	4.17281e-06	6.58669e-05	0.00017202	5.97891e-05	6.77245e-05	6.51209e-05		3.51039e-05	2.97588e-05	8.07801e-05	18	0.599741
Q14161	GIT2 KIAA0148	GIT2	ARF GTPase-activating protein GIT2 (ARF GAP GIT2) (Cool-interacting tyrosine-phosphorylated protein 2) (CAT-2) (CAT2) (G protein-coupled receptor kinase-interactor 2) (GRK-interacting protein 2)	84,543	4.43693e-05	5.25859e-05	2	5.57112e-05	0.000108291	4.09262e-05	8.25694e-06	2.53821e-05	3.96427e-05	5.90234e-05	5.87111e-05	3.97204e-05	2.35894e-05	3.67973e-05	2.45156e-05	1.98821e-05	7.6008e-05	6.33412e-05		4.13905e-05	4.25493e-05	0.000115585	18
P53367	ARFIP1	ARFIP1	Arfaptin-1 (ADP-ribosylation factor-interacting protein 1)	41,738	0.000153642	0.000215292	2	0.000145089	0.000106711	0.000110532	0.000192337	0.000111395	0.00012714	0.000138433	7.92821e-05	0.000122072	5.6214e-05	0.000130437	0.000104833	8.05448e-05	0.000136852	8.22446e-05		5.68682e-05	6.15783e-05	1.71468e-05	18	0.379566
P53365	ARFIP2 POR1	ARFIP2	Arfaptin-2 (ADP-ribosylation factor-interacting protein 2) (Partner of RAC1) (Protein POR1)	37,856	5.90091e-05	2.39904e-05	2	9.3314e-05	2.61452e-05	7.10887e-05	0.000216671	2.36189e-05	2.95111e-05	6.59079e-05	6.55592e-05	4.2824e-05	2.47914e-05	4.40243e-05	2.43334e-05	3.33017e-05	4.40085e-05	5.80343e-05		2.4987e-05		7.4877e-06	17	1.11304
P52594	AGFG1 HRB RAB RIP	AGFG1	Arf-GAP domain and FG repeat-containing protein 1 (HIV-1 Rev-binding protein) (Nucleoporin-like protein RIP) (Rev-interacting protein) (Rev/Rex activation domain-binding protein)	58,260	4.89261e-05	4.83024e-05	2	5.48587e-05	3.39771e-05	5.27906e-05	9.88509e-05	5.83186e-05	9.58781e-05	4.28254e-05	7.0998e-05	5.96272e-05	3.02041e-05	6.29332e-05	8.69622e-05	2.88515e-05	6.74041e-05	5.6564e-05		3.95376e-05	4.48464e-05	0.000107781	18	0.412688
O95081	AGFG2 HRBL RABR	AGFG2	Arf-GAP domain and FG repeat-containing protein 2 (HIV-1 Rev-binding protein-like protein) (Rev/Rex activation domain-binding protein related) (RAB-R)	48,963	9.70518e-06	2.96716e-05	2	1.03066e-05	1.51607e-05		1.78213e-05	1.46088e-05		1.34097e-05	5.06874e-05	7.33141e-05	4.31271e-05	2.26918e-05		8.58245e-06	2.18735e-05					6.99718e-05	12	1.16892
Q15027	ACAP1 CENTB1 KIAA0050	ACAP1	Arf-GAP with coiled-coil, ANK repeat and PH domain-containing protein 1 (Centaurin-beta-1) (Cnt-b1)	81,536	4.07618e-05	1.9472e-05	2		0.000179048						0.000135957				4.51907e-05	2.06153e-05				7.49922e-06	3.04746e-05	0.000227758	7
Q15057	ACAP2 CENTB2 KIAA0041	ACAP2	Arf-GAP with coiled-coil, ANK repeat and PH domain-containing protein 2 (Centaurin-beta-2) (Cnt-b2)	88,029	2.58864e-05	3.24607e-05	2	5.73268e-05	0.000241735	5.67747e-05	1.58599e-05	6.9068e-05	0.0001047	5.6686e-05	0.000109013	3.55166e-05	1.86573e-05	4.16509e-05	5.23218e-05	5.72842e-05	4.19063e-05	3.4316e-05		6.68127e-05	7.8899e-05	0.00021118	18
Q96P50	ACAP3 CENTB5 KIAA1716	ACAP3	Arf-GAP with coiled-coil, ANK repeat and PH domain-containing protein 3 (Centaurin-beta-5) (Cnt-b5)	92,495	1.02724e-06	0	2	1.4549e-05					1.20782e-05	7.09856e-06		2.50383e-06	1.26832e-06	2.40241e-06			1.15789e-05	4.45351e-06					8
O75689	ADAP1 CENTA1	ADAP1	Arf-GAP with dual PH domain-containing protein 1 (Centaurin-alpha-1) (Cnt-a1) (Putative MAPK-activating protein PM25)	43,395	1.31221e-05	5.01477e-05	2			8.85926e-06								8.4491e-05						2.86203e-05	2.44991e-05	2.01856e-05	5
Q9NPF8	ADAP2 CENTA2	ADAP2	Arf-GAP with dual PH domain-containing protein 2 (Centaurin-alpha-2) (Cnt-a2)	44,349		6.14112e-06	1			4.33434e-06														2.14771e-05	2.15615e-05		3
Q9UPQ3	AGAP1 CENTG2 KIAA1099	AGAP1	Arf-GAP with GTPase, ANK repeat and PH domain-containing protein 1 (AGAP-1) (Centaurin-gamma-2) (Cnt-g2) (GTP-binding and GTPase-activating protein 1) (GGAP1)	94,470	7.03831e-06	5.7638e-06	2	1.60255e-05		8.13904e-06		1.13575e-05	4.73027e-05	5.56012e-06		1.10317e-05	1.2418e-06	1.17609e-05			1.13368e-05	1.01743e-05					10
Q99490	AGAP2 CENTG1 KIAA0167	AGAP2	Arf-GAP with GTPase, ANK repeat and PH domain-containing protein 2 (AGAP-2) (Centaurin-gamma-1) (Cnt-g1) (GTP-binding and GTPase-activating protein 2) (GGAP2) (Phosphatidylinositol 3-kinase enhancer) (PIKE)	124,674	1.52354e-06	0	2		1.78621e-05			4.30298e-06			1.4598e-05				3.6943e-05	1.68529e-05				1.60264e-05	7.51472e-06	0.000132228	8
Q96P47	AGAP3 CENTG3	AGAP3	Arf-GAP with GTPase, ANK repeat and PH domain-containing protein 3 (AGAP-3) (CRAM-associated GTPase) (CRAG) (Centaurin-gamma-3) (Cnt-g3) (MR1-interacting protein) (MRIP-1)	95,044	6.99386e-06	1.05002e-05	2	2.12382e-05	5.20682e-06	1.61798e-05	1.65255e-05	2.25777e-05	5.28941e-05	9.67145e-06	1.04449e-05	1.09651e-05	3.7029e-06	1.16899e-05			1.50245e-05	1.58916e-05				2.04809e-07	14
Q96P48	ARAP1 CENTD2 KIAA0782	ARAP1	Arf-GAP with Rho-GAP domain, ANK repeat and PH domain-containing protein 1 (Centaurin-delta-2) (Cnt-d2)	162,192	1.75663e-05	1.67829e-05	2	1.76312e-05	6.56003e-05	5.92581e-06		5.5127e-06	1.03319e-05	2.18601e-05	4.18245e-05	1.85625e-05	7.95626e-06	2.8086e-05	0.000136308	4.40452e-05	2.8614e-05	2.11646e-05		5.5653e-05	7.80112e-05	2.79308e-05	17
Q8WZ64	ARAP2 CENTD1 KIAA0580	ARAP2	Arf-GAP with Rho-GAP domain, ANK repeat and PH domain-containing protein 2 (Centaurin-delta-1) (Cnt-d1) (Protein PARX)	193,452	9.82066e-07	0	2			3.9746e-06					5.13162e-06			1.723e-06								3.62246e-06	4
Q8WWN8	ARAP3 CENTD3	ARAP3	Arf-GAP with Rho-GAP domain, ANK repeat and PH domain-containing protein 3 (Centaurin-delta-3) (Cnt-d3)	169,844	1.67796e-06	1.60313e-06	2	2.07985e-05		2.26353e-06				6.95842e-06				1.30833e-06			1.40127e-06						5
Q9ULH1	ASAP1 DDEF1 KIAA1249	ASAP1	Arf-GAP with SH3 domain, ANK repeat and PH domain-containing protein 1 (130 kDa phosphatidylinositol 4,5-bisphosphate-dependent ARF1 GTPase-activating protein) (ADP-ribosylation factor-directed GTPase-activating protein 1) (ARF GTPase-activating protein 1) (Development and differentiation-enhancing factor 1) (DEF-1) (Differentiation-enhancing factor 1) (PIP2-dependent ARF1 GAP)	125,498	1.81659e-05	1.88021e-05	2	7.37205e-05	4.73196e-05	3.67605e-05	8.34356e-06	4.27473e-05	0.000126852	5.54571e-05	2.50492e-05	1.1995e-05	3.73912e-06	2.47889e-05	0.000196347	6.69688e-05	5.31e-05	3.50116e-05		1.66004e-05	1.07287e-05	3.13585e-05	18
O43150	ASAP2 DDEF2 KIAA0400	ASAP2	Arf-GAP with SH3 domain, ANK repeat and PH domain-containing protein 2 (Development and differentiation-enhancing factor 2) (Paxillin-associated protein with ARF GAP activity 3) (PAG3) (Pyk2 C-terminus-associated protein) (PAP)	111,651	1.74354e-05	9.34466e-06	2	3.16387e-05		2.41031e-05		3.52358e-05	0.000112567	3.41078e-05		1.76311e-05		4.87607e-05	0.000210385	6.77469e-05	5.6488e-05	2.45961e-05		2.9699e-05	1.1077e-05		13
P05089	ARG1	ARG1	Arginase-1 (EC 3.5.3.1) (Liver-type arginase) (Type I arginase)	34,735	3.00889e-05	4.44272e-05	2						1.60813e-05		1.90533e-05	0.000143349	0.00151306							9.36279e-05	0.000135576	1.06477e-05	7	5.85793
P78540	ARG2	ARG2	Arginase-2, mitochondrial (EC 3.5.3.1) (Arginase II) (Kidney-type arginase) (Non-hepatic arginase) (Type II arginase)	38,578	4.91796e-06	5.8733e-06	2	2.18018e-05		5.481e-05		3.70829e-05						5.76005e-06	1.1939e-05								5	0.910869
Q9NWB6	ARGLU1	ARGLU1	Arginine and glutamate-rich protein 1	33,216	4.86019e-05	7.23832e-05	2	6.0771e-05	7.44937e-05	8.68062e-05			0.000134534	0.000102788	4.98115e-05	6.27507e-05	6.00409e-05	6.35539e-05		0.00010121	0.000128973	7.85426e-05				7.91145e-05	13
Q7L4I2	RSRC2	RSRC2	Arginine/serine-rich coiled-coil protein 2	50,560	2.16147e-05	3.41187e-05	2	2.66161e-05	3.91516e-05	4.56227e-05		1.76843e-05	4.41919e-05	3.11668e-05	2.61794e-05	1.14513e-05	1.16014e-05	1.97775e-05		8.31136e-06	2.82434e-05	1.90104e-05		1.48045e-05	2.25253e-05	7.08417e-05	16
Q8TF01	PNISR C6orf111 SFRS18 SRRP130 HSPC261 HSPC306	PNISR	Arginine/serine-rich protein PNISR (PNN-interacting serine/arginine-rich protein) (SR-related protein) (SR-rich protein) (Serine/arginine-rich-splicing regulatory protein 130) (SRrp130) (Splicing factor, arginine/serine-rich 130) (Splicing factor, arginine/serine-rich 18)	92,577	5.13063e-06	3.92146e-06	2	1.99872e-05	4.00918e-05	2.07637e-05				9.92918e-06	1.60848e-05	6.25404e-06		4.80057e-06			1.02832e-05	5.93275e-06				1.40879e-05	10
Q9P2R6	RERE ARG ARP ATN1L KIAA0458	RERE	Arginine-glutamic acid dipeptide repeats protein (Atrophin-1-like protein) (Atrophin-1-related protein)	172,424	1.65264e-06	0	2	4.87792e-06	2.87011e-06	3.3445e-06		7.25979e-06	8.09901e-06	4.56953e-06	7.6766e-06	1.34315e-06		1.28875e-06			8.28184e-06	2.38904e-06		4.10291e-06			12
Q5TEU4	NDUFAF5 C20orf7	NDUFAF5	Arginine-hydroxylase NDUFAF5, mitochondrial (EC 1.-.-.-) (NADH dehydrogenase [ubiquinone] 1 alpha subcomplex assembly factor 5) (Putative methyltransferase NDUFAF5) (EC 2.1.1.-)	38,918	4.88004e-06	1.39872e-05	2	1.72891e-05	1.27159e-05	1.97568e-05	1.79369e-05	1.83795e-05	7.17644e-06	2.36192e-05	2.55081e-05	2.97538e-05	1.80862e-05	3.14035e-05			2.14038e-05	4.58661e-05					13
P54136	RARS	RARS	Arginine--tRNA ligase, cytoplasmic (EC 6.1.1.19) (Arginyl-tRNA synthetase) (ArgRS)	75,379	0.000155673	0.000185462	2	0.000446315	0.00027902	0.000428416	0.000398213	0.000389061	0.000289004	0.000257828	0.000390703	0.000291875	0.000249009	0.000350803	0.000180252	0.000362362	0.000260481	0.000255022		0.000201883	0.000203565	0.000453471	18	0.302241
P04424	ASL	ASL	Argininosuccinate lyase (ASAL) (EC 4.3.2.1) (Arginosuccinase)	51,658	6.34617e-05	0.000136201	2	5.86134e-05	0.000124538	3.34898e-05	5.06746e-05	6.23101e-05	3.7846e-05	0.000101681	0.000131318	0.000461767	0.000788021	0.000116143	0.00020061	8.94817e-05	6.2197e-05	4.51867e-05		5.10436e-05	2.21212e-05	6.85823e-05	18	2.90953
P00966	ASS1 ASS	ASS1	Argininosuccinate synthase (EC 6.3.4.5) (Citrulline--aspartate ligase)	46,530	0.000172483	0.000231097	2	1.80759e-05		0.000190034	0.00112519	7.68636e-06		0.000194731	7.11171e-06	0.000788896	0.00189849	0.000195802			0.000248074	0.000162304					11	3.06699
O95260	ATE1	ATE1	Arginyl-tRNA--protein transferase 1 (Arginyltransferase 1) (R-transferase 1) (EC 2.3.2.8) (Arginine-tRNA--protein transferase 1)	59,090	2.81056e-05	4.14291e-05	2	5.97816e-05	8.79371e-05	5.20491e-05	2.9534e-06	4.53943e-05	3.78125e-05	5.33354e-05	7.28008e-05	4.50721e-05	3.97065e-05	8.0852e-05	0.000268914	3.55578e-05	6.24296e-05	3.25322e-05				6.36243e-06	16	1.23065
Q8N8R7	ARL14EP ARF7EP C11orf46	ARL14EP	ARL14 effector protein (ARF7 effector protein)	29,338	1.29579e-05	6.19002e-06	2	3.44019e-05	2.53022e-05	5.24163e-05			4.75992e-05		1.69187e-05	1.18409e-05		1.13613e-05			2.8393e-05	9.36049e-06					9
O00192	ARVCF	ARVCF	Armadillo repeat protein deleted in velo-cardio-facial syndrome	104,642	9.98168e-06	4.33479e-06	2	4.82256e-06		1.65327e-05		1.02534e-05	8.00709e-06	3.76473e-06		7.74615e-06	1.79374e-05	3.39766e-05			9.0976e-06	1.4434e-05					10	0.914888
Q9NVT9	ARMC1 ARCP	ARMC1	Armadillo repeat-containing protein 1	31,281	8.03608e-05	3.4767e-05	2	5.37751e-05	7.91018e-05	9.2176e-05	8.3685e-05	8.00334e-05	0.000133928	2.51877e-05	5.8182e-05	8.14396e-05	5.25041e-05	8.52446e-05	2.20861e-05	4.03014e-05	5.70629e-05	3.51163e-05		2.15445e-05	2.30497e-05	3.23598e-05	18
Q8N2F6	ARMC10 SVH PSEC0198	ARMC10	Armadillo repeat-containing protein 10 (Splicing variant involved in hepatocarcinogenesis protein)	37,540	7.08711e-05	5.68285e-05	2	5.82521e-05	7.90959e-05	4.60845e-05	5.1137e-05	4.76354e-05		1.74902e-05	3.96666e-05	6.78613e-05	3.12501e-05	6.80722e-05	5.52111e-05	3.3582e-05	3.48692e-05	5.85228e-05		7.61843e-05	3.09598e-05	5.68569e-05	17	0.338381
Q96C12	ARMC5	ARMC5	Armadillo repeat-containing protein 5	97,682		1.39371e-06	1	5.16617e-06								2.37088e-06	1.20097e-06	1.13742e-06			2.43646e-06	4.21702e-06					6
Q6NXE6	ARMC6	ARMC6	Armadillo repeat-containing protein 6	54,142	8.77234e-06	6.7049e-06	2	6.5245e-05	6.39824e-05	7.8108e-05	0.000122486	5.61485e-05	2.57926e-05	2.91048e-05	5.50066e-05	2.13875e-05	1.95009e-05	2.87296e-05	7.23091e-05	5.43304e-05	4.17602e-05	2.7897e-05		2.03924e-05	2.16979e-05	3.02104e-05	18	0.758339
Q8IUR7	ARMC8 S863-2	ARMC8	Armadillo repeat-containing protein 8	75,509	8.17164e-06	7.20666e-06	2	4.00992e-05	0.000108139	4.07313e-05	4.62241e-05	3.78918e-05	4.43856e-05	1.73908e-05	6.57354e-05	2.76037e-05	1.2429e-05	3.23713e-05	5.18476e-05	0.000172521	4.09749e-05	4.54612e-05		3.42794e-05	2.04883e-05	6.1458e-05	18
Q7L311	ARMCX2 ALEX2 KIAA0512	ARMCX2	Armadillo repeat-containing X-linked protein 2 (ARM protein lost in epithelial cancers on chromosome X 2) (Protein ALEX2)	65,683	1.01283e-05	5.5295e-06	2	1.2805e-05	7.53432e-06			9.25656e-05		5.7978e-05	2.51898e-06						4.52929e-05	8.78002e-05					7
Q9UH62	ARMCX3 ALEX3 BM-017 UNQ2517/PRO6007	ARMCX3	Armadillo repeat-containing X-linked protein 3 (ARM protein lost in epithelial cancers on chromosome X 3) (Protein ALEX3)	42,501	2.90333e-05	2.34711e-05	2	0.000118737	9.8973e-05	6.33193e-05		0.000143055	6.57144e-06	8.34224e-05	0.00013236	4.08682e-05	3.86433e-05	3.39845e-05	0.000102951	0.000158198	6.71978e-05	0.000184151		1.95226e-05		2.9771e-05	16
Q6P1M9	ARMCX5	ARMCX5	Armadillo repeat-containing X-linked protein 5	62,346		2.1834e-06	1	1.88865e-05				2.29459e-05		4.2125e-06				1.78208e-06			1.90869e-06						5
Q5T2E6	ARMH3 C10orf76	ARMH3	Armadillo-like helical domain-containing protein 3	78,710	4.82423e-06	5.76136e-06	2	2.13714e-05	2.20057e-05	2.19796e-05	2.21721e-06	1.13596e-05	2.12903e-05	6.67342e-06	1.26124e-05	7.35586e-06	4.47133e-06	9.88108e-06	1.75549e-05	1.60166e-05	1.36068e-05	8.72247e-06		8.10876e-06			16
P20711	DDC AADC	DDC	Aromatic-L-amino-acid decarboxylase (AADC) (EC 4.1.1.28) (DOPA decarboxylase) (DDC)	53,926	1.58488e-05	5.04734e-06	2									0.000148165	3.04562e-05										2
Q7Z6K5	ARPIN C15orf38	ARPIN	Arpin (Arp2/3 inhibition protein)	24,943	0.000156289	8.9227e-05	2	6.06954e-05		0.000138717	6.99662e-05	9.32006e-05	4.4789e-05	6.84405e-05		7.42788e-05	4.23292e-05	4.89982e-05	1.84654e-05	1.68473e-05	8.5875e-05	6.6059e-05		8.52897e-05	3.29641e-05		15
Q8N5I2	ARRDC1	ARRDC1	Arrestin domain-containing protein 1 (Alpha-arrestin 1)	45,981	8.25363e-06	1.18283e-05	2	2.195e-05	5.38132e-05	1.25415e-05	1.8977e-05			5.71176e-06	1.79915e-05	7.55504e-06	2.55133e-06	7.24901e-06	1.00168e-05		1.8116e-05	8.95864e-06		2.50116e-05		4.39166e-05	14	0.962896
P35869	AHR BHLHE76	AHR	Aryl hydrocarbon receptor (Ah receptor) (AhR) (Class E basic helix-loop-helix protein 76) (bHLHe76)	96,147	4.93843e-06	4.7182e-06	2	1.5746e-05						8.19471e-06	1.72084e-06	1.56567e-05	4.88056e-06	1.15558e-05		4.37063e-06	9.90142e-06	7.14058e-06					9
P27540	ARNT BHLHE2	ARNT	Aryl hydrocarbon receptor nuclear translocator (ARNT protein) (Class E basic helix-loop-helix protein 2) (bHLHe2) (Dioxin receptor, nuclear translocator) (Hypoxia-inducible factor 1-beta) (HIF-1-beta) (HIF1-beta)	86,636	3.83613e-06	3.14147e-06	2	1.94162e-05	3.14167e-05	1.99688e-05		2.47689e-05	1.2895e-05	7.57862e-06	2.10073e-05	5.34632e-06		8.97709e-06		9.70088e-06	1.37355e-05	7.92448e-06				4.58302e-06	13
P18440	NAT1 AAC1	NAT1	Arylamine N-acetyltransferase 1 (EC 2.3.1.5) (Arylamide acetylase 1) (Monomorphic arylamine N-acetyltransferase) (MNAT) (N-acetyltransferase type 1) (NAT-1)	33,899	8.39971e-06	1.73878e-05	2	2.97733e-05	7.29928e-05	1.70115e-05		2.11007e-05		7.7475e-06	1.46424e-05	1.70796e-05	1.0382e-05	4.91632e-05	4.07608e-05	4.95852e-05	2.10624e-05	1.62021e-05		3.15798e-05	2.40051e-05	3.44546e-05	16
P15289	ARSA	ARSA	Arylsulfatase A (ASA) (EC 3.1.6.8) (Cerebroside-sulfatase) [Cleaved into: Arylsulfatase A component B; Arylsulfatase A component C]	53,588	2.21354e-05	1.60727e-05	2			7.17413e-06	9.76991e-06	3.6707e-05	1.56356e-05	0.000112722	6.17503e-06	9.29169e-05	8.53774e-05	6.63466e-05	3.43796e-05	3.13669e-05	3.553e-05	8.96809e-05		3.77991e-05	3.38749e-05	0.000224232	16
P15848	ARSB	ARSB	Arylsulfatase B (ASB) (EC 3.1.6.12) (N-acetylgalactosamine-4-sulfatase) (G4S)	59,687	3.18512e-06	2.05408e-05	2	1.97279e-05		2.25437e-05	1.16955e-05	5.69243e-05		6.82025e-05	1.38601e-05	1.35804e-05	3.93094e-05	4.09524e-05	7.71664e-06	9.85661e-05	3.58869e-05	6.90146e-05		3.04785e-05	1.16247e-05	3.3857e-06	16	1.0199
P51689	ARSD	ARSD	Arylsulfatase D (ASD) (EC 3.1.6.-)	64,860	1.17181e-05	3.4986e-06	2							4.04922e-06		1.96385e-05	2.71306e-05	1.37041e-05	1.7753e-05		1.10082e-05	1.69361e-05		1.24773e-05			8
P51690	ARSE	ARSE	Arylsulfatase E (ASE) (EC 3.1.6.-)	65,669	2.31504e-05	1.65885e-05	2					1.08924e-05	1.70122e-05			6.87698e-05	0.000135768	1.52271e-05			3.6242e-06						6
Q9BVC5	C2orf49	C2orf49	Ashwin	25,858	2.94315e-05	2.28467e-05	2	3.25265e-05	9.56912e-06	2.23015e-05	6.74904e-06	4.14935e-05	4.32041e-05	1.52351e-05	2.55942e-05	4.03034e-05		7.73417e-05			3.68161e-05	4.2481e-05				7.52792e-06	13	0.602762
P08243	ASNS TS11	ASNS	Asparagine synthetase [glutamine-hydrolyzing] (EC 6.3.5.4) (Cell cycle control protein TS11) (Glutamine-dependent asparagine synthetase)	64,370	4.13323e-05	3.10271e-05	2	0.000209059	3.844e-05	0.000409114	7.59122e-05	0.000252803	0.000182232	0.000114241	0.000128518	4.1375e-05	9.11239e-06	5.00554e-05	7.15525e-06	1.95847e-05	0.000144196	7.89255e-05				8.87758e-06	16	1.41937
O43776	NARS	NARS	Asparagine--tRNA ligase, cytoplasmic (EC 6.1.1.22) (Asparaginyl-tRNA synthetase) (AsnRS)	62,943	8.14865e-05	0.000144892	2	0.000235178	0.000129728	0.000262638	7.48606e-05	0.000312514	0.000141991	0.0002128	0.000184004	0.000220764	4.84587e-05	0.000307141	0.000109762	0.000153554	0.000217417	0.000255233		0.00010561	0.000169604	0.000377302	18	0.443519
P17174	GOT1	GOT1	Aspartate aminotransferase, cytoplasmic (cAspAT) (EC 2.6.1.1) (EC 2.6.1.3) (Cysteine aminotransferase, cytoplasmic) (Cysteine transaminase, cytoplasmic) (cCAT) (Glutamate oxaloacetate transaminase 1) (Transaminase A)	46,248	0.000121214	0.000149177	2	0.000258242	0.000176558	0.000299259	0.000437726	0.000564526	0.000157015	0.00018456	0.000228962	0.000580883	0.00106537	0.000545342	0.000169303	0.000263502	0.000136372	0.000184076		6.92205e-05	6.19022e-05	0.00045037	18	1.0204
P00505	GOT2	GOT2	Aspartate aminotransferase, mitochondrial (mAspAT) (EC 2.6.1.1) (EC 2.6.1.7) (Fatty acid-binding protein) (FABP-1) (Glutamate oxaloacetate transaminase 2) (Kynurenine aminotransferase 4) (Kynurenine aminotransferase IV) (Kynurenine--oxoglutarate transaminase 4) (Kynurenine--oxoglutarate transaminase IV) (Plasma membrane-associated fatty acid-binding protein) (FABPpm) (Transaminase A)	47,518	0.000283751	0.000256778	2	0.000573481	0.000671736	0.000800966	0.000984269	0.000651046	0.000699437	0.000279114	0.00067201	0.000533678	0.00209355	0.000713145	0.000252013	0.000194556	0.000237908	0.000410326		0.000241645	0.000183751	0.000764011	18	0.724194
P14868	DARS PIG40	DARS	Aspartate--tRNA ligase, cytoplasmic (EC 6.1.1.12) (Aspartyl-tRNA synthetase) (AspRS) (Cell proliferation-inducing gene 40 protein)	57,136	0.000262642	0.000218372	2	0.000385677	0.000433069	0.000393625	0.000143557	0.000466337	0.000351951	0.000241322	0.000558887	0.000196587	0.000215588	0.000322801	0.000378875	0.000617801	0.0002895	0.000254739		0.000222445	0.000276375	0.000601319	18
Q6PI48	DARS2	DARS2	Aspartate--tRNA ligase, mitochondrial (EC 6.1.1.12) (Aspartyl-tRNA synthetase) (AspRS)	73,563	6.19864e-05	3.88645e-05	2	6.63133e-05	0.000198454	0.000209044	0.000104383	9.48045e-05	2.65765e-05	4.64122e-05	5.62286e-05	9.91687e-05	3.66787e-05	5.43725e-05	5.94802e-05	7.99738e-05	4.20588e-05	8.39948e-05		6.17506e-05	3.97896e-05	0.00012781	18
Q9ULA0	DNPEP ASPEP DAP	DNPEP	Aspartyl aminopeptidase (EC 3.4.11.21)	52,428	9.23808e-05	8.39344e-05	2	6.41695e-05	0.000235979	7.33287e-05	6.65739e-06	0.000109147	8.52347e-05	7.01315e-05	0.00015148	0.000136937	0.000147682	0.000114437	7.02805e-05	6.41219e-05	7.4902e-05	8.38081e-05		2.93686e-05	2.70907e-05	0.000182864	18
Q12797	ASPH BAH	ASPH	Aspartyl/asparaginyl beta-hydroxylase (EC 1.14.11.16) (Aspartate beta-hydroxylase) (ASP beta-hydroxylase) (Peptide-aspartate beta-dioxygenase)	85,863	0.000189723	0.000117318	2	0.00015281		9.17878e-05	8.94301e-05	9.16369e-05	8.45721e-05	0.000316579	7.70781e-06	0.00018476	0.000146192	7.37573e-05	0.000126058	5.38352e-05	0.000139978	0.000225482		1.75464e-05	1.30694e-05	3.85405e-06	17
Q9BXN1	ASPN PLAP1 SLRR1C UNQ215/PRO241	ASPN	Asporin (Periodontal ligament-associated protein 1) (PLAP-1)	43,417	2.84313e-05	0.000731321	2								1.14324e-05												1
Q15121	PEA15	PEA15	Astrocytic phosphoprotein PEA-15 (15 kDa phosphoprotein enriched in astrocytes) (Phosphoprotein enriched in diabetes) (PED)	15,040	0.000199325	0.000429237	2	0.000279611	6.58081e-05	0.000178932	0.000185656	0.000154568	0.00051996	0.00046275	0.000110009	0.000138586	1.56001e-05	0.000184684	0.000183743		0.000324399	0.000301277		0.000124854	0.000163591	0.000174725	17	0.734699
P54253	ATXN1 ATX1 SCA1	ATXN1	Ataxin-1 (Spinocerebellar ataxia type 1 protein)	86,923	3.27676e-06	6.26125e-06	2	5.80562e-06	1.99265e-05			8.22904e-06	6.42621e-06	1.0575e-05	3.80691e-06	1.33217e-05	1.34962e-06	1.40603e-05			6.84508e-06	1.8956e-05					11
Q9UBB4	ATXN10 SCA10	ATXN10	Ataxin-10 (Brain protein E46 homolog) (Spinocerebellar ataxia type 10 protein)	53,489	2.83863e-05	2.20353e-05	2	0.000216994	0.000180413	0.000269528	0.00040457	0.000207277	0.000146202	7.36504e-05	0.000250552	8.65943e-05	5.26372e-05	0.000128784	6.88864e-05	0.00018855	0.000180204	7.70116e-05		7.48347e-05	5.82385e-05	0.00016959	18
P0C7T5	ATXN1L BOAT BOAT1	ATXN1L	Ataxin-1-like (Brother of ataxin-1) (Brother of ATXN1)	73,306	7.76944e-06	2.47432e-06	2	6.88405e-06	1.01263e-05	1.31111e-05	4.76132e-06	4.87881e-06	1.14299e-05	5.37403e-06		1.2637e-05		1.51564e-05			4.86995e-06	7.49238e-06					11
Q99700	ATXN2 ATX2 SCA2 TNRC13	ATXN2	Ataxin-2 (Spinocerebellar ataxia type 2 protein) (Trinucleotide repeat-containing gene 13 protein)	140,283	1.65867e-05	1.423e-05	2	3.4774e-05	1.05831e-05	5.344e-05	3.7321e-06	3.69672e-05	5.1764e-05	7.58225e-05	4.128e-05	2.55888e-05	2.00702e-05	2.53443e-05	4.92486e-06	2.09687e-05	4.49587e-05	3.52368e-05				4.17105e-06	16
Q8WWM7	ATXN2L A2D A2LG A2LP A2RP	ATXN2L	Ataxin-2-like protein (Ataxin-2 domain protein) (Ataxin-2-related protein)	113,374	5.6129e-05	4.88236e-05	2	0.000133534	6.98399e-05	0.000144116	3.23253e-05	0.000104101	0.000137954	0.000121617	8.17243e-05	5.71963e-05	3.2077e-05	6.76195e-05	3.04688e-05	9.63694e-05	0.000119656	9.68893e-05		8.01797e-06	1.7588e-05	9.51221e-05	18
P54252	ATXN3 ATX3 MJD MJD1 SCA3	ATXN3	Ataxin-3 (EC 3.4.19.12) (Machado-Joseph disease protein 1) (Spinocerebellar ataxia type 3 protein)	41,250	1.58951e-05	1.6271e-05	2	5.30129e-05	6.59835e-05	6.98995e-05	1.69228e-05	4.33511e-05	2.03122e-05	2.86508e-05	5.2143e-05	2.52646e-05	1.70637e-05	2.15478e-05		3.05616e-05	3.75027e-05	3.3287e-05		3.24884e-05	3.02862e-05	5.31498e-05	17
O15265	ATXN7 SCA7	ATXN7	Ataxin-7 (Spinocerebellar ataxia type 7 protein)	95,451		9.50564e-07	1	1.05738e-05	1.29615e-05	4.02769e-06				2.75149e-06			1.22904e-06	2.32801e-06			6.23351e-06	1.43853e-06				1.46848e-06	9
Q5T6C5	ATXN7L2	ATXN7L2	Ataxin-7-like protein 2	77,181	1.23109e-06	0	2	2.17947e-06		2.49056e-06		2.31693e-06		1.70141e-06													4
Q14CW9	ATXN7L3	ATXN7L3	Ataxin-7-like protein 3 (SAGA-associated factor 11 homolog)	38,651	2.45898e-06	0	2	4.35213e-06				9.25322e-06		6.79497e-06				5.74917e-06			6.15761e-06						5
Q96GX2	ATXN7L3B	ATXN7L3B	Ataxin-7-like protein 3B	10,771	1.75772e-05	1.67933e-05	2	9.37038e-05	4.59453e-05	0.000124925	9.72148e-05	8.30114e-05	2.59301e-05	3.65749e-05	1.5361e-05	4.30029e-05		5.15763e-05		3.90143e-05	6.62885e-05	1.2748e-05				1.08434e-05	14	0.789442
Q6SPF0	SAMD1	SAMD1	Atherin (Sterile alpha motif domain-containing protein 1) (SAM domain-containing protein 1)	56,052	3.05089e-05	8.09677e-06	2	3.60124e-05	2.20722e-05	8.91639e-05	3.11348e-06	5.10449e-05	3.9862e-05	2.81131e-05	2.06625e-05	1.65269e-05	4.18586e-06	1.98219e-05			4.24602e-05	1.71477e-05				2.431e-05	14
Q5TGY3	AHDC1	AHDC1	AT-hook DNA-binding motif-containing protein 1	168,349	3.38585e-06	5.39143e-07	2	1.29896e-05	7.34897e-06	1.14182e-06		1.06222e-06	1.82491e-05	8.58026e-06		9.62966e-06		1.31994e-05			3.46361e-05	2.85468e-05					10
Q7Z591	AKNA KIAA1968	AKNA	AT-hook-containing transcription factor	155,139		1.75517e-06	1		1.11646e-05	3.71713e-06					5.33244e-06			5.72935e-06			7.67047e-07					2.84821e-05	6
Q8WXF7	ATL1 GBP3 SPG3A	ATL1	Atlastin-1 (EC 3.6.5.-) (Brain-specific GTP-binding protein) (GTP-binding protein 3) (GBP-3) (hGBP3) (Guanine nucleotide-binding protein 3) (Spastic paraplegia 3 protein A)	63,544	7.47376e-06	8.56855e-06	2	2.91193e-05	7.78794e-06	3.02505e-05		5.90974e-05	8.79053e-06	1.23992e-05				1.39879e-05	0.000163086		3.55813e-05	2.59302e-05					10
Q8NHH9	ATL2 ARL6IP2	ATL2	Atlastin-2 (EC 3.6.5.-) (ADP-ribosylation factor-like protein 6-interacting protein 2) (ARL-6-interacting protein 2) (Aip-2)	66,229	4.0146e-05	2.87668e-05	2	5.33376e-05		4.06337e-05	7.11463e-05	5.94016e-05	6.32562e-05	1.98276e-05	5.74588e-05	3.84652e-05	3.71978e-05	4.36175e-05	1.7386e-05	1.9035e-05	4.49195e-05	5.39044e-05		2.38246e-05	2.20208e-05	4.82713e-06	17	0.46798
Q6DD88	ATL3	ATL3	Atlastin-3 (EC 3.6.5.-)	60,542	0.00010433	0.000101926	2	0.000255619	0.000212527	2.85754e-05	0.000207545	0.000203806	0.000147623	0.000212563	0.000155774	0.000242907	0.000129827	0.00020187	0.000338541	0.000187407	0.000180832	0.000129276		0.000119858	0.000184194	2.44362e-05	18	0.404344
P24539	ATP5F1	ATP5F1	ATP synthase F(0) complex subunit B1, mitochondrial (ATP synthase proton-transporting mitochondrial F(0) complex subunit B1) (ATP synthase subunit b) (ATPase subunit b)	28,909	9.52451e-05	0.000205529	2	0.000203656	0.000445079	0.000385658	0.000229397	0.000321658	3.86444e-05	0.000186238	0.000641006	0.00086119	0.000831891	0.000461195	0.000398304	0.000203505	0.0002017	0.000441722		0.000426269	0.000458552	0.000752824	18	0.563332
Q5TC12	ATPAF1 ATP11	ATPAF1	ATP synthase mitochondrial F1 complex assembly factor 1 (ATP11 homolog)	36,437	2.34684e-05	7.47394e-06	2	1.38497e-05	1.35817e-05	4.22041e-05	2.39477e-05	3.92619e-05	1.53302e-05	2.52275e-05	3.63266e-05	2.86018e-05	4.50745e-05	3.04925e-05	5.05621e-05		2.28612e-05	3.39156e-05				1.15208e-05	15	0.430234
Q8N5M1	ATPAF2 ATP12 LP3663	ATPAF2	ATP synthase mitochondrial F1 complex assembly factor 2 (ATP12 homolog)	32,772		8.29425e-06	1	4.10629e-05	8.30533e-05	3.51929e-05	2.13007e-05	2.72829e-05	1.70446e-05	8.01393e-06	4.54377e-05	2.82671e-05	6.08544e-05	6.78052e-06	7.02708e-06	1.28226e-05	2.54178e-05	2.09491e-05		3.22569e-05	6.2157e-05	4.3954e-05	18
P03928	MT-ATP8 ATP8 ATPASE8 MTATP8	MT-ATP8	ATP synthase protein 8 (A6L) (F-ATPase subunit 8)	7,992	0.000189833	0.000153029	2	0.000252574	0.00040249	0.000384832	0.000327546	6.71258e-05		0.00016431	0.000455454	0.00099974	0.000645867	0.000500476	0.000403414	0.000157741	0.000342464	0.000395159		0.000538714		0.00150774	16	0.881325
P00846	MT-ATP6 ATP6 ATPASE6 MTATP6	MT-ATP6	ATP synthase subunit a (F-ATPase protein 6)	24,817		1.46264e-05	1	4.74472e-05	4.98526e-05	0.000162659	7.03214e-06	2.1617e-05		2.64569e-05	3.33348e-05	6.53239e-05	0.000160722	3.1339e-05	1.85592e-05	5.07986e-05	3.35654e-05	5.53286e-05		4.00699e-05	3.7682e-05	0.000145108	17
P25705	ATP5F1A ATP5A ATP5A1 ATP5AL2 ATPM	ATP5F1A	ATP synthase subunit alpha, mitochondrial (ATP synthase F1 subunit alpha)	59,751	0.000862518	0.000997978	2	0.000546159	0.00118023	0.000891131	0.00135814	0.00090682	0.00115922	0.000595583	0.00171681	0.0024496	0.00205368	0.00113614	0.0006899	0.00110416	0.000515819	0.000932997	3.2183e-05	0.00159553	0.0014759		18	0.525017
P06576	ATP5F1B ATP5B ATPMB ATPSB	ATP5F1B	ATP synthase subunit beta, mitochondrial (EC 3.6.3.14) (ATP synthase F1 subunit beta)	56,560	0.00128516	0.00141643	2	0.000901146	0.00162742	0.00129826	0.00185748	0.00193809	0.00176286	0.000708123	0.00207695	0.00374044	0.00275237	0.0016049	0.00126628	0.00176826	0.000801602	0.00125025		0.00237968	0.00264739		17	0.442332
O75947	ATP5H My032	ATP5H	ATP synthase subunit d, mitochondrial (ATPase subunit d)	18,491	0.000910687	0.00100242	2	0.000363883	0.00042821	0.000519777	0.00121749	0.000251441	4.53128e-05	0.000383488	0.000975311	0.00149669	0.00122445	0.000745071	0.00058535	0.001409	0.000534147	0.000653464		0.000373837	0.000383519	0.00125694	18	0.782757
P30049	ATP5F1D ATP5D	ATP5F1D	ATP synthase subunit delta, mitochondrial (ATP synthase F1 subunit delta) (F-ATPase delta subunit)	17,490	0.000103052	0.000222823	2	5.77063e-05	0.000282948	0.000142876	0.000598685	3.06729e-05	0.000111781	5.25565e-05	0.000179738	0.00028469	0.00026159	0.000184223	0.000118503	0.000168185	6.80383e-05	0.000125612		0.000111939	0.000121347		17
P56385	ATP5I ATP5K	ATP5I	ATP synthase subunit e, mitochondrial (ATPase subunit e) [Cleaved into: ATP synthase subunit e, mitochondrial, N-terminally processed]	7,933	0.000600739	0.000849443	2	0.000530108	0.00106049	0.00109039	0.000769959	0.00040575	0.000422477	0.00057936	0.00123053	0.000802821	0.000399275	0.000392154	0.000580591	0.00100646	0.00060002	0.00102121		0.000592515	0.000358445	0.000419588	18	0.488089
P56381	ATP5F1E ATP5E	ATP5F1E	ATP synthase subunit epsilon, mitochondrial (ATPase subunit epsilon) (ATP synthase F1 subunit epsilon)	5,780	0.000319116	0.000586318	2									0.000721221	0.000750965	0.000365226						0.000291804	0.000253011		5
P56134	ATP5J2 ATP5JL	ATP5J2	ATP synthase subunit f, mitochondrial	10,918	0.000261239	0.000170552	2	0.000323548	0.000362613	0.000475366	0.000303702	0.000376711		0.000264605	0.000515244	0.00065757	0.00063395	0.000376526	0.000379671	0.000307912	0.00049047	0.000616243		0.000356771	0.00029645	0.000355591	17	0.331539
O75964	ATP5L	ATP5L	ATP synthase subunit g, mitochondrial (ATPase subunit g)	11,428	9.99123e-05	0.00015114	2	0.000250231	0.000346431	0.000437331	0.000137439	0.000266013		0.000229815	0.000535684	0.000871409	0.00064672	0.00035	0.000423182	0.000441256	0.000270736	0.000636803		0.000375304	0.000470841	0.00104414	17	0.557601
P36542	ATP5F1C ATP5C ATP5C1 ATP5CL1	ATP5F1C	ATP synthase subunit gamma, mitochondrial (ATP synthase F1 subunit gamma) (F-ATPase gamma subunit)	32,996	0.000155318	0.000184116	2	0.000280391	0.000599923	0.000506833	0.000539481	0.000433563	0.00015236	0.000187049	0.000712039	0.000961574	0.000707518	0.000383866	0.000300113	0.000560365	0.000216388	0.0004203		0.000230223	0.000295189		17	0.526118
P48047	ATP5O ATPO	ATP5O	ATP synthase subunit O, mitochondrial (Oligomycin sensitivity conferral protein) (OSCP)	23,277	0.000678267	0.000659695	2	0.000281838	0.000116932	0.000528518	0.000674765	0.000553133	0.000167981	0.000468241	0.000938261	0.00129342	0.00110877	0.000682567	0.000395741	0.000595753	0.000485668	0.000737365		0.000457573	0.000332948	0.000868041	18	0.575845
Q99766	ATP5S ATPW	ATP5S	ATP synthase subunit s, mitochondrial (ATP synthase-coupling factor B) (FB) (Mitochondrial ATP synthase regulatory component factor B)	24,866	2.66834e-05	1.09258e-05	2	4.05889e-05	0.000189067	3.09215e-05	7.01829e-05	2.87659e-05		2.11238e-05	5.32305e-05	6.9852e-05	5.66136e-05	6.70226e-05	0.000101874	8.44974e-05	2.87136e-05	7.17855e-05		6.09272e-05	7.91367e-05	9.55044e-05	17	0.587208
P18859	ATP5J ATP5A ATPM	ATP5J	ATP synthase-coupling factor 6, mitochondrial (ATPase subunit F6)	12,588	0.000485883	0.000514595	2	0.000280624	0.00035382	0.000549734	0.000568413	0.000639263		0.000542456	0.000709764	0.000929091	0.00119289	0.000441316	0.000457363	0.000500742	0.000567202	0.00130895		4.23987e-05	5.78234e-05	0.000898511	17	0.625926
O43681	ASNA1 ARSA TRC40	ASNA1	ATPase ASNA1 (EC 3.6.-.-) (Arsenical pump-driving ATPase) (Arsenite-stimulated ATPase) (Transmembrane domain recognition complex 40 kDa ATPase subunit) (hARSA-I) (hASNA-I)	38,793	0.000118646	9.46571e-05	2	0.000212474	0.000261515	0.000133788	0.000274419	0.000359555	0.000151191	0.000148942	0.000179132	0.000101489	5.44333e-05	0.000151795	0.000142474	0.000151654	0.000153377	0.0001522		0.00012912	0.000147801	0.000203997	18
Q8NBU5	ATAD1 FNP001	ATAD1	ATPase family AAA domain-containing protein 1 (EC 3.6.1.3) (Thorase)	40,744	1.86568e-05	2.78513e-05	2	8.66997e-05	5.4657e-05	0.00017456	0.000179896	8.339e-05	0.000157661	3.54525e-05	0.000105581	0.000119366	8.06195e-05	0.000125438	2.82608e-05	4.12549e-05	3.79684e-05	9.09912e-05		1.28252e-05	2.08696e-05	7.02301e-05	18	0.633187
Q6PL18	ATAD2 L16 PRO2000	ATAD2	ATPase family AAA domain-containing protein 2 (EC 3.6.1.3) (AAA nuclear coregulator cancer-associated protein) (ANCCA)	158,554	7.48554e-06	2.28855e-06	2	5.19854e-05	3.12119e-05	3.03089e-05		3.72186e-05	1.7615e-05		2.29574e-05	4.38195e-06		1.40149e-06		2.38531e-05	3.90274e-05					4.91093e-06	11
Q9ULI0	ATAD2B KIAA1240	ATAD2B	ATPase family AAA domain-containing protein 2B	164,914	4.03166e-06	1.10053e-06	2	8.16008e-06	2.10057e-05	2.09808e-05		3.25303e-06		7.96271e-07	1.40458e-05	3.5108e-06		8.08462e-06		1.01925e-05	4.32949e-06	1.16565e-05		7.00725e-06		1.65837e-06	13
Q9NVI7	ATAD3A	ATAD3A	ATPase family AAA domain-containing protein 3A	71,369	0.000206341	0.000105565	2	0.000202699	0.000183752	0.000344752	0.000205403	0.000265595		0.000174796	0.000236465	0.00020768	0.000162731	0.000202381	0.000103257	0.000253185	0.000150064	0.000192393		5.62735e-05	7.23675e-05	0.000114354	17
Q5T9A4	ATAD3B KIAA1273 TOB3	ATAD3B	ATPase family AAA domain-containing protein 3B (AAA-TOB3)	72,573	0.000125683	7.69249e-05	2	0.000171522	0.000109104	0.000267518	0.000151496	0.000209444	5.77266e-05	0.000137517	0.000200625	0.000148389	0.000129319	0.000154626	6.34648e-05	0.000156339	0.00011314	0.000153253		4.16572e-05	4.09707e-05		17
Q96QE3	ATAD5 C17orf41 FRAG1	ATAD5	ATPase family AAA domain-containing protein 5 (Chromosome fragility-associated gene 1 protein)	207,570	2.7459e-06	0	2	1.13456e-05		1.11128e-05		4.30754e-06	2.69107e-06								8.02614e-06						5
Q9UII2	ATPIF1 ATPI	ATPIF1	ATPase inhibitor, mitochondrial (Inhibitor of F(1)F(o)-ATPase) (IF(1)) (IF1)	12,249	6.61305e-05	0.000241576	2	9.61301e-05		0.000251088	0.000270701		0.000205211	0.000139367	0.000175598	0.000141803	0.000172392	0.000190482	7.52034e-05	0.00010292	0.000145725	0.000100888		5.77203e-05	4.64387e-05	4.44966e-05	16	0.493545
Q96S55	WRNIP1 WHIP	WRNIP1	ATPase WRNIP1 (EC 3.6.1.3) (Werner helicase-interacting protein 1)	72,133	5.39748e-05	1.82374e-05	2	8.86159e-05	6.51758e-05	7.72807e-05	1.45162e-05	3.47071e-05	7.35664e-05	2.36662e-05	1.60561e-05	3.37116e-05	1.46371e-05	3.08058e-05		8.73849e-05	3.95932e-05	2.47462e-05				2.63436e-05	15
O95477	ABCA1 ABC1 CERP	ABCA1	ATP-binding cassette sub-family A member 1 (ATP-binding cassette transporter 1) (ABC-1) (ATP-binding cassette 1) (Cholesterol efflux regulatory protein)	254,302	1.8677e-06	5.17479e-06	2	1.2568e-05				7.03192e-07	6.58963e-06	5.16379e-06		7.74092e-06	7.38101e-06					5.39945e-06					7
Q8N139	ABCA6	ABCA6	ATP-binding cassette sub-family A member 6	184,286	5.15292e-07	0	2							2.85027e-06		1.88505e-06	4.64704e-05					1.49017e-06		6.31823e-06			5
Q9NRK6	ABCB10	ABCB10	ATP-binding cassette sub-family B member 10, mitochondrial (ATP-binding cassette transporter 10) (ABC transporter 10 protein) (Mitochondrial ATP-binding cassette 2) (M-ABC2)	79,148	1.19996e-05	3.66862e-05	2	4.25062e-05	0.000137556	7.77172e-05	4.18939e-05	4.97057e-05		1.49321e-05	7.73461e-05	5.70582e-05	4.89125e-05	2.52679e-05	2.03674e-05	2.12373e-05	2.85665e-05	5.03103e-05		4.66149e-05	2.06185e-05	5.41076e-06	17	0.739514
Q9NP58	ABCB6 MTABC3 PRP UMAT	ABCB6	ATP-binding cassette sub-family B member 6, mitochondrial (Mitochondrial ABC transporter 3) (Mt-ABC transporter 3) (P-glycoprotein-related protein) (Ubiquitously-expressed mammalian ABC half transporter)	93,886	8.60119e-06	2.90033e-06	2	7.16673e-06	2.63552e-06	1.84267e-05	1.67293e-05	1.71422e-05		5.59471e-06	1.93851e-05	9.86695e-06	7.49715e-06	1.30175e-05	3.67933e-05	2.23794e-05	1.01399e-05	2.04751e-05		4.79227e-05	3.9515e-05		16	0.763629
O75027	ABCB7 ABC7	ABCB7	ATP-binding cassette sub-family B member 7, mitochondrial (ATP-binding cassette transporter 7) (ABC transporter 7 protein)	82,641	3.79207e-05	2.30552e-05	2	4.27451e-05	5.98827e-05	7.44323e-05	3.58997e-05	4.32771e-05	5.06939e-05	1.4301e-05	8.80915e-05	4.48382e-05	4.11669e-05	1.34444e-05	2.78665e-05	4.06793e-05	2.30392e-05	4.15378e-05		1.13306e-05	1.05989e-05	2.75591e-05	18	0.51894
Q9NUT2	ABCB8 MABC1	ABCB8	ATP-binding cassette sub-family B member 8, mitochondrial (Mitochondrial ATP-binding cassette 1) (M-ABC1)	79,989	1.48493e-05	1.24846e-05	2	1.68237e-05	3.40274e-05	3.12407e-05	1.96358e-05	2.90628e-05		9.85007e-06	5.37799e-05	8.2516e-05	4.39984e-05	2.63912e-05		1.0507e-05	1.934e-05	4.46316e-05		4.63705e-05		7.86731e-06	15
P33897	ABCD1 ALD	ABCD1	ATP-binding cassette sub-family D member 1 (Adrenoleukodystrophy protein) (ALDP)	82,937	2.28991e-06	1.09389e-05	2	2.23104e-05	1.49172e-05	2.31771e-06	1.68337e-05	2.37175e-05	1.01026e-05	1.42499e-05	1.19696e-05	1.39619e-05	1.13159e-05	1.74153e-05	3.60972e-05		1.86525e-05	5.79454e-05		1.77111e-05	2.31932e-05	1.64295e-06	17
P28288	ABCD3 PMP70 PXMP1	ABCD3	ATP-binding cassette sub-family D member 3 (70 kDa peroxisomal membrane protein) (PMP70)	75,476	5.79067e-05	3.2473e-05	2	7.13187e-05	3.60621e-05	8.4045e-05	2.54344e-05	8.29245e-05	7.40084e-05	6.26343e-05	7.23406e-05	0.000118134	0.000186517	8.09636e-05	5.18702e-05	3.89734e-05	6.77958e-05	8.91428e-05		1.58784e-05	2.59408e-05	4.43604e-05	18
O14678	ABCD4 PXMP1L	ABCD4	ATP-binding cassette sub-family D member 4 (PMP70-related protein) (P70R) (Peroxisomal membrane protein 1-like) (PXMP1-L) (Peroxisomal membrane protein 69) (PMP69)	68,597	1.38363e-06	0	2	1.96177e-05					1.22145e-05	1.91431e-06	2.41197e-06	6.75225e-06	3.07832e-05	1.13378e-05			1.04085e-05	1.80151e-05					9
P61221	ABCE1 RLI RNASEL1 RNASELI RNS4I OK/SW-cl.40	ABCE1	ATP-binding cassette sub-family E member 1 (2'-5'-oligoadenylate-binding protein) (HuHP68) (RNase L inhibitor) (Ribonuclease 4 inhibitor) (RNS4I)	67,314	7.33383e-05	6.9394e-05	2	0.000347353	0.000209525	0.000262718	0.000127036	0.000196585	0.000290437	0.00012095	0.000282663	0.000104934	8.01675e-05	0.00011719	0.000126583	0.000149825	0.000157336	8.97525e-05		3.18795e-05	4.10839e-05	0.000249849	18	0.65443
Q8NE71	ABCF1 ABC50	ABCF1	ATP-binding cassette sub-family F member 1 (ATP-binding cassette 50) (TNF-alpha-stimulated ABC protein)	95,926	0.000158359	8.17951e-05	2	0.000222705	0.000126394	0.000218422	2.72893e-05	0.000164048	9.31694e-05	0.000228612	0.000167306	0.000121921	7.33771e-05	8.91847e-05	8.88267e-05	0.000153324	0.000136458	0.000120238		2.29041e-05	1.52606e-05	0.000242497	18
Q9UG63	ABCF2 HUSSY-18	ABCF2	ATP-binding cassette sub-family F member 2 (Iron-inhibited ABC transporter 2)	71,290	4.53254e-05	4.58514e-05	2	0.000217081	0.000138835	0.000134818	3.18238e-05	0.000185621	0.000184132	0.000149202	0.00010908	6.49718e-05	1.31646e-05	8.26006e-05	6.4607e-06	7.07346e-05	0.000203645	0.000159863				0.0001297	16
Q9NUQ8	ABCF3	ABCF3	ATP-binding cassette sub-family F member 3	79,745	2.91777e-05	2.78765e-05	2	8.85947e-05	6.82631e-05	6.5083e-05	0.000102856	8.07278e-05	5.25349e-05	5.76345e-05	5.8094e-05	5.66311e-05	2.35376e-05	4.59776e-05	2.0215e-05	3.68871e-05	6.1182e-05	4.99337e-05		1.69224e-05	1.94394e-05	9.56881e-05	18
P53396	ACLY	ACLY	ATP-citrate synthase (EC 2.3.3.8) (ATP-citrate (pro-S-)-lyase) (ACL) (Citrate cleavage enzyme)	120,839	0.000187398	0.000109977	2	0.000469121	0.000356294	0.000400867	0.00020941	0.000327046	0.000372116	0.000321664	0.000336825	0.000273106	0.000232997	0.000296063	0.000316358	0.000594659	0.000335807	0.000246577		0.000236647	0.000178065	0.000383064	18	0.30556
Q8IW45	NAXD CARKD	NAXD	ATP-dependent (S)-NAD(P)H-hydrate dehydratase (EC 4.2.1.93) (ATP-dependent NAD(P)HX dehydratase) (Carbohydrate kinase domain-containing protein) (NAD(P)HX dehydratase)	36,576	5.57571e-05	6.93756e-05	2		5.41204e-05	1.57664e-05	9.54269e-06	5.8669e-05	2.29079e-05	5.02632e-05	3.16649e-05	0.000107641	0.000141124	7.59416e-05	3.77775e-05		1.95208e-05	4.8803e-05		3.00424e-05	3.70914e-05		15
P17858	PFKL	PFKL	ATP-dependent 6-phosphofructokinase, liver type (ATP-PFK) (PFK-L) (EC 2.7.1.11) (6-phosphofructokinase type B) (Phosphofructo-1-kinase isozyme B) (PFK-B) (Phosphohexokinase)	85,018	0.000124508	0.000163231	2	0.000195878	0.00041619	0.000264534	0.000131373	0.000170372	0.000134689	0.000151368	0.000385329	0.000108961	0.000251134	0.000198641	0.000246495	0.000301508	0.000166563	0.000111439	1.13019e-05	0.000214792	0.000192079	0.00026857	19	0.495601
P08237	PFKM PFKX	PFKM	ATP-dependent 6-phosphofructokinase, muscle type (ATP-PFK) (PFK-M) (EC 2.7.1.11) (6-phosphofructokinase type A) (Phosphofructo-1-kinase isozyme A) (PFK-A) (Phosphohexokinase)	85,183	4.46142e-05	6.074e-05	2	0.000134282	0.000136525	0.000191811	0.000127021	0.000277105	0.000206561	7.24541e-05	0.000244734		2.89209e-05	0.00012391	7.29943e-05	0.000157862	8.80097e-05	0.000130566		4.62318e-05	5.56365e-05	1.21115e-05	17
Q01813	PFKP PFKF	PFKP	ATP-dependent 6-phosphofructokinase, platelet type (ATP-PFK) (PFK-P) (EC 2.7.1.11) (6-phosphofructokinase type C) (Phosphofructo-1-kinase isozyme C) (PFK-C) (Phosphohexokinase)	85,596	0.000113234	0.000209474	2	0.000363564	0.000329548	0.000446896	0.000283399	0.000555715	0.000146831	0.000219382	0.000346			0.000624349	0.000435853	0.000353475	0.000193243	9.94575e-05		6.1375e-05	6.59721e-05	0.000340897	16	0.496473
O76031	CLPX	CLPX	ATP-dependent Clp protease ATP-binding subunit clpX-like, mitochondrial	69,224	4.66354e-05	3.4072e-05	2	0.00012879	4.6468e-05	0.000108297	0.000133615	0.000183411	0.000112969	5.88062e-05	8.60444e-05	9.36753e-05	7.79555e-05	6.74107e-05		0.000109269	9.11092e-05	0.00012298		1.61399e-05	4.20305e-05	2.61518e-05	17	0.473715
Q16740	CLPP	CLPP	ATP-dependent Clp protease proteolytic subunit, mitochondrial (EC 3.4.21.92) (Endopeptidase Clp)	30,180	0.000221577	0.00015164	2	0.000144916	0.00026236	0.000267508	0.000208171	0.000231084	0.000203593	8.26709e-05	0.000345381	0.000184169	0.000275985	0.000209842	0.000183134	0.000139239	0.00018532	0.000177437		5.91915e-05	4.8909e-05	0.000255415	18
P46063	RECQL RECQ1 RECQL1	RECQL	ATP-dependent DNA helicase Q1 (EC 3.6.4.12) (DNA helicase, RecQ-like type 1) (RecQ1) (DNA-dependent ATPase Q1) (RecQ protein-like 1)	73,457	3.6208e-05	4.63303e-05	2	0.000174037	0.000501903	0.000180561	6.41457e-05	0.000148498	3.80213e-05	7.68694e-05	0.000274792	7.56662e-05	3.67317e-05	4.38633e-05		0.000268871	0.000153898	0.000112155		9.95654e-05	8.79677e-05	0.000630686	17
O94761	RECQL4 RECQ4	RECQL4	ATP-dependent DNA helicase Q4 (EC 3.6.4.12) (DNA helicase, RecQ-like type 4) (RecQ4) (RTS) (RecQ protein-like 4)	133,067	1.42732e-06	0	2	2.52826e-06	1.8595e-06	1.01119e-05		5.37543e-06		9.86843e-07	1.24339e-06						4.47139e-06						7
O94762	RECQL5 RECQ5	RECQL5	ATP-dependent DNA helicase Q5 (EC 3.6.4.12) (DNA helicase, RecQ-like type 5) (RecQ5) (RecQ protein-like 5)	108,858	1.74479e-06	1.66698e-06	2	3.24505e-05	3.18225e-05	4.41455e-05		6.57088e-06	2.56566e-06	1.20631e-06	1.21592e-05	1.91472e-05	9.69902e-06	1.7351e-05			1.20247e-05	1.13522e-05					12
Q08211	DHX9 DDX9 LKP NDH2	DHX9	ATP-dependent RNA helicase A (EC 3.6.4.13) (DEAH box protein 9) (DExH-box helicase 9) (Leukophysin) (LKP) (Nuclear DNA helicase II) (NDH II) (RNA helicase A)	140,958	0.000211525	0.000164119	2	0.000412903	0.000575773	0.000450019	0.000132474	0.000423722	0.000180307	0.000146261	0.000349787	0.000182371	0.000128999	0.000254594	2.28726e-05	0.00042631	0.000268461	0.000251321		0.000292298	0.000307393	0.000479876	18	0.524835
Q92499	DDX1	DDX1	ATP-dependent RNA helicase DDX1 (EC 3.6.4.13) (DEAD box protein 1) (DEAD box protein retinoblastoma) (DBP-RB)	82,432	0.000185456	0.000115556	2	0.000279568	0.000411237	0.000314807	0.000213827	0.000334079	0.000430296	0.000240547	0.000301073	0.000186831	0.000138045	0.000245308	0.000153654	0.000295673	0.000245412	0.000268182		7.81915e-05	7.22963e-05	0.000486459	18	0.440779
Q9NVP1	DDX18 cPERP-D	DDX18	ATP-dependent RNA helicase DDX18 (EC 3.6.4.13) (DEAD box protein 18) (Myc-regulated DEAD box protein) (MrDb)	75,407	7.36423e-05	5.95338e-05	2	0.000202998	0.000213289	0.00017844	2.54576e-05	0.000173115	0.000122226	9.40373e-05	0.000147008	7.21738e-05	4.35604e-05	7.95643e-05		0.000117027	0.000130981	7.64781e-05		3.05223e-05	2.07422e-05	0.000210388	17
Q9NUU7	DDX19A DDX19L	DDX19A	ATP-dependent RNA helicase DDX19A (EC 3.6.4.13) (DDX19-like protein) (DEAD box protein 19A)	53,975	7.9244e-05	8.41223e-05	2	0.00028672	0.000192541	0.000206558	0.000261896	0.000132523	0.000212154	0.000136243	0.000229903	0.000137303	0.00011302	0.000142034	0.000119466		0.000171967	0.000124653		8.28934e-05	5.54918e-05	5.37367e-05	17	0.49065
Q9UMR2	DDX19B DBP5 DDX19 TDBP	DDX19B	ATP-dependent RNA helicase DDX19B (EC 3.6.4.13) (DEAD box RNA helicase DEAD5) (DEAD box protein 19B)	53,927	6.42757e-05	8.41223e-05	2	0.000274498		0.000188919	0.00023624	0.000122693	0.000191626	0.000148539	0.00022704	0.000120247	0.000106595	0.000131859	0.000119572		0.00015226	0.000119672		8.55184e-05	5.57085e-05	2.56289e-05	16	0.520335
Q9GZR7	DDX24	DDX24	ATP-dependent RNA helicase DDX24 (EC 3.6.4.13) (DEAD box protein 24)	96,332	9.36354e-05	6.12092e-05	2	9.77867e-05	0.000125861	0.000119726	3.62323e-06	7.42529e-05	4.34891e-05	6.13423e-05	0.000182059	3.84656e-05	1.70492e-05	4.49811e-05		3.05356e-05	0.000109942	8.4097e-05				0.000248322	15
O00148	DDX39A DDX39	DDX39A	ATP-dependent RNA helicase DDX39A (EC 3.6.4.13) (DEAD box protein 39) (Nuclear RNA helicase URH49)	49,130	0.000205878	0.000166223	2	0.000585479	0.000891443	0.000849024	0.000404944	0.000680642	0.000693542	0.000181753	0.000559034	0.000174413	0.000138493	0.000230669		0.000684262	0.000356052	0.000315814		0.000486933	0.000370269	0.000228617	17	0.594866
O00571	DDX3X DBX DDX3	DDX3X	ATP-dependent RNA helicase DDX3X (EC 3.6.4.13) (DEAD box protein 3, X-chromosomal) (DEAD box, X isoform) (Helicase-like protein 2) (HLP2)	73,243	0.000235347	0.000210604	2	0.000576461	0.000374994	0.000690235	0.000312135	0.000466328	0.00063681	0.000455392	0.00032981	0.000278253	0.000177788	0.000339796	0.00011948	0.000344242	0.000456545	0.000384315		0.000204027	0.000224202	0.000100461	18
O15523	DDX3Y DBY	DDX3Y	ATP-dependent RNA helicase DDX3Y (EC 3.6.4.13) (DEAD box protein 3, Y-chromosomal)	73,154	0.000192171	0.000185461	2	0.000526574	0.000301036	0.000578085			0.000587953	0.000350038	0.000309856	0.00022319	0.000165175	0.000325021	0.000110181	0.000304451	0.000357872	0.00031158		0.000174732	0.000158118	2.84722e-05	16
Q86XP3	DDX42	DDX42	ATP-dependent RNA helicase DDX42 (EC 3.6.4.13) (DEAD box protein 42) (RNA helicase-like protein) (RHELP) (RNA helicase-related protein) (RNAHP) (SF3b DEAD box protein) (Splicing factor 3B-associated 125 kDa protein) (SF3b125)	102,975	6.91813e-05	4.5386e-05	2	0.000140485	0.000206649	0.000145603	3.22002e-05	0.000131979	0.000160022	9.43666e-05	9.47975e-05	7.75909e-05	3.98733e-05	8.20008e-05	2.23638e-06	4.4889e-05	0.000112094	5.067e-05		1.36626e-05	2.16817e-05	0.000160497	18
Q9BQ39	DDX50	DDX50	ATP-dependent RNA helicase DDX50 (EC 3.6.4.13) (DEAD box protein 50) (Gu-beta) (Nucleolar protein Gu2)	82,565	4.7746e-05	4.01207e-05	2	0.000152801	8.69098e-05	0.000197893	2.95916e-05	0.000125619	8.45676e-05	0.000122465	0.000124243	4.3477e-05	1.42086e-05	4.17159e-05		6.10752e-05	0.000109537	9.47934e-05				4.61267e-05	15	0.584763
Q8N8A6	DDX51	DDX51	ATP-dependent RNA helicase DDX51 (EC 3.6.4.13) (DEAD box protein 51)	72,457	4.45741e-05	3.13135e-05	2	3.48236e-05	6.14694e-05	6.63234e-05	6.5031e-05	5.92318e-05	3.08368e-05	3.62467e-05	7.53547e-05	1.91776e-05	6.47628e-06	3.37348e-05			6.24089e-05	4.16909e-05				2.55222e-05	14
Q8TDD1	DDX54	DDX54	ATP-dependent RNA helicase DDX54 (EC 3.6.4.13) (ATP-dependent RNA helicase DP97) (DEAD box RNA helicase 97 kDa) (DEAD box protein 54)	98,595	3.85449e-05	2.16352e-05	2	5.63017e-05	5.52122e-05	8.38341e-05		3.44606e-05	3.68255e-05	5.99344e-05	7.38371e-05	3.75828e-05	1.66579e-05	4.95831e-05			6.8796e-05	7.65962e-05				4.95556e-05	13	0.348172
Q8NHQ9	DDX55 KIAA1595	DDX55	ATP-dependent RNA helicase DDX55 (EC 3.6.4.13) (DEAD box protein 55)	68,547	2.42488e-05	1.12527e-05	2	4.41719e-05	2.52683e-05	5.88895e-05	2.54594e-06	2.34789e-05	2.44468e-05	1.341e-05	4.82746e-05	6.75718e-06	3.42285e-06	2.10713e-05			2.77763e-05	1.20188e-05				3.18057e-05	14
Q7Z478	DHX29 DDX29	DHX29	ATP-dependent RNA helicase DHX29 (EC 3.6.4.13) (DEAH box protein 29) (Nucleic acid helicase DDXx)	155,236	1.10155e-05	1.75404e-05	2	9.31898e-05	3.66608e-05	7.05813e-05	1.1242e-06	3.80142e-05	4.31796e-05	4.39875e-05	3.83696e-05	3.58049e-05	1.66256e-05	3.50703e-05	6.97242e-05	8.93307e-05	4.67606e-05	5.74937e-05		4.97929e-06		1.11562e-05	17
Q9H6R0	DHX33 DDX33	DHX33	ATP-dependent RNA helicase DHX33 (EC 3.6.4.13) (DEAH box protein 33)	78,874	9.63621e-06	3.45243e-06	2	4.05212e-05	1.25485e-05	7.55501e-05	4.64646e-05	4.5344e-05	1.7705e-05	6.65954e-06	4.61494e-05	1.61493e-05		9.86053e-06			2.11221e-05	1.39269e-05				5.67635e-06	13	1.19806
Q9H2U1	DHX36 DDX36 KIAA1488 MLEL1 RHAU	DHX36	ATP-dependent RNA helicase DHX36 (EC 3.6.4.12) (EC 3.6.4.13) (DEAH box protein 36) (G4-resolvase 1) (G4R1) (MLE-like protein 1) (RNA helicase associated with AU-rich element ARE)	114,760	2.35844e-05	1.81842e-05	2	6.88921e-05	3.23421e-05	6.70003e-05		4.83053e-05	3.4072e-05	2.74624e-05	3.46017e-05	3.5316e-05	1.12447e-05	3.0981e-05	1.20403e-05	1.83088e-05	5.39207e-05	4.66631e-05		6.37417e-06	7.20092e-06	3.95217e-05	17
Q14562	DHX8 DDX8	DHX8	ATP-dependent RNA helicase DHX8 (EC 3.6.4.13) (DEAH box protein 8) (RNA helicase HRH1)	139,315	1.90924e-05	1.30293e-05	2	5.91644e-05	8.70292e-05	4.41529e-05		4.3642e-05	5.21237e-05	3.11053e-05	4.03792e-05	1.66236e-05	7.57863e-06	2.39254e-05		3.01635e-05	3.07502e-05	1.87264e-05				3.67488e-05	14	0.591463
Q8IYB8	SUPV3L1 SUV3	SUPV3L1	ATP-dependent RNA helicase SUPV3L1, mitochondrial (EC 3.6.4.13) (Suppressor of var1 3-like protein 1) (SUV3-like protein 1)	87,991	3.34746e-05	2.37284e-05	2	5.35281e-05	0.000140604	8.73834e-05	4.5617e-05	9.75499e-05	2.53929e-05	3.88019e-05	7.33336e-05	6.57999e-05	5.19963e-05	5.05077e-05	1.30861e-05	3.8206e-05	4.46292e-05	7.3343e-05				0.000161938	16
Q96TA2	YME1L1 FTSH1 YME1L UNQ1868/PRO4304	YME1L1	ATP-dependent zinc metalloprotease YME1L1 (EC 3.4.24.-) (ATP-dependent metalloprotease FtsH1) (Meg-4) (Presenilin-associated metalloprotease) (PAMP) (YME1-like protein 1)	86,455	3.35065e-05	2.72891e-05	2	6.03162e-05	2.86205e-05	6.44785e-05	9.28549e-05	9.10094e-05	0.000122759	3.49346e-05	4.21026e-05	6.42902e-05	4.74924e-05	5.65456e-05		3.40241e-05	5.64335e-05	8.41754e-05		1.04813e-05		7.68574e-06	16	0.547384
O14497	ARID1A BAF250 BAF250A C1orf4 OSA1 SMARCF1	ARID1A	AT-rich interactive domain-containing protein 1A (ARID domain-containing protein 1A) (B120) (BRG1-associated factor 250) (BAF250) (BRG1-associated factor 250a) (BAF250A) (Osa homolog 1) (hOSA1) (SWI-like protein) (SWI/SNF complex protein p270) (SWI/SNF-related, matrix-associated, actin-dependent regulator of chromatin subfamily F member 1) (hELD)	242,045	1.82457e-05	1.1059e-05	2	5.83775e-05	7.9738e-05	5.00324e-05	1.44202e-06	2.65968e-05	4.26939e-05	2.11586e-05	4.5799e-05	1.33954e-05	7.27011e-06	2.43285e-05		3.81949e-05	4.17894e-05	2.77971e-05		2.16157e-05	1.39554e-05	6.46604e-05	17
Q8NFD5	ARID1B BAF250B DAN15 KIAA1235 OSA2	ARID1B	AT-rich interactive domain-containing protein 1B (ARID domain-containing protein 1B) (BRG1-associated factor 250b) (BAF250B) (BRG1-binding protein hELD/OSA1) (Osa homolog 2) (hOsa2) (p250R)	236,123	9.04926e-06	5.37955e-06	2	1.63852e-05	7.12586e-05	2.44225e-05		1.74186e-05	1.77424e-05	1.27911e-05	2.10213e-05	9.3177e-06	2.48415e-06	1.78806e-05		1.77968e-05	1.7639e-05	2.15161e-05		6.69096e-06	1.18986e-05	7.99666e-06	16
Q68CP9	ARID2 BAF200 KIAA1557	ARID2	AT-rich interactive domain-containing protein 2 (ARID domain-containing protein 2) (BRG1-associated factor 200) (BAF200) (Zinc finger protein with activation potential) (Zipzap/p200)	197,391	5.29186e-06	5.97511e-06	2	1.78959e-05	2.13102e-05	2.62932e-05	1.14935e-05	2.44602e-05	1.69791e-05	9.97889e-06	1.25731e-05	8.79949e-06	5.94317e-07	1.46346e-05		2.12888e-05	1.98943e-05	1.11299e-05				1.38061e-05	15
Q99856	ARID3A DRIL1 DRIL3 DRX E2FBP1	ARID3A	AT-rich interactive domain-containing protein 3A (ARID domain-containing protein 3A) (B-cell regulator of IgH transcription) (Bright) (Dead ringer-like protein 1) (E2F-binding protein 1)	62,889	1.96171e-05	1.58589e-05	2		2.75417e-05	4.27918e-05		1.42174e-05		4.17613e-06	7.62957e-05					6.68197e-06				1.54437e-05	1.67641e-05		8
Q8IVW6	ARID3B BDP DRIL2	ARID3B	AT-rich interactive domain-containing protein 3B (ARID domain-containing protein 3B) (Bright and dead ringer protein) (Bright-like protein)	60,637		5.98573e-06	1		8.1613e-06	5.07212e-05		2.06435e-05			3.82003e-05									8.16233e-06	6.62121e-06		6
P29374	ARID4A RBBP1 RBP1	ARID4A	AT-rich interactive domain-containing protein 4A (ARID domain-containing protein 4A) (Retinoblastoma-binding protein 1) (RBBP-1)	142,752	7.64921e-06	1.90646e-06	2	1.06053e-05	5.0267e-05	1.2119e-05		1.37795e-05	7.82596e-06	4.59945e-06	4.63612e-06	5.67818e-06	4.93077e-06	1.01181e-05			1.00033e-05	1.92374e-06				1.88959e-05	13
Q4LE39	ARID4B BRCAA1 RBBP1L1 RBP1L1 SAP180	ARID4B	AT-rich interactive domain-containing protein 4B (ARID domain-containing protein 4B) (180 kDa Sin3-associated polypeptide) (Sin3-associated polypeptide p180) (Breast cancer-associated antigen BRCAA1) (Histone deacetylase complex subunit SAP180) (Retinoblastoma-binding protein 1-like 1)	147,809	5.78369e-06	4.29781e-06	2	2.16229e-05	6.02655e-05	3.77141e-05		1.20983e-05	1.51164e-05	6.21893e-06	1.23131e-05	3.13367e-06		6.01347e-06			1.28814e-05	3.71585e-06		3.5289e-06		1.30139e-05	13
Q14865	ARID5B DESRT MRF2	ARID5B	AT-rich interactive domain-containing protein 5B (ARID domain-containing protein 5B) (MRF1-like protein) (Modulator recognition factor 2) (MRF-2)	132,375	5.73948e-06	0	2	1.27074e-05	1.49538e-05	1.45212e-06		2.16141e-05	6.32958e-06	1.488e-05		8.74757e-07		1.09112e-05			1.25853e-05	1.24473e-05					10
Q8WXE1	ATRIP AGS1	ATRIP	ATR-interacting protein (ATM and Rad3-related-interacting protein)	85,838		5.81306e-06	1	1.56773e-05		2.01544e-05	2.43971e-05	2.91657e-05			2.50577e-05	9.44305e-06		9.06055e-06			9.70424e-06						8
P54259	ATN1 D12S755E DRPLA	ATN1	Atrophin-1 (Dentatorubral-pallidoluysian atrophy protein)	125,414	2.27255e-06	0	2	5.36508e-06	9.86486e-06	6.13085e-06		5.70345e-06	1.33618e-05	5.23531e-06	2.63852e-06	1.84662e-06		5.31547e-06		3.35068e-06	6.64194e-06	3.28454e-06					12
O75882	ATRN KIAA0548 MGCA	ATRN	Attractin (DPPT-L) (Mahogany homolog)	158,537	7.19066e-06	1.08775e-05	2	1.37935e-05		4.84994e-06	4.40318e-06	1.01516e-05		1.15962e-05		1.46081e-05	1.62794e-05	7.00818e-06	2.90521e-06	2.1205e-05	2.77724e-05	2.77152e-05	0.000218333	1.31608e-05	7.54412e-06		15
Q8NI60	COQ8A ADCK3 CABC1 PP265	COQ8A	Atypical kinase COQ8A, mitochondrial (EC 2.7.-.-) (Chaperone activity of bc1 complex-like) (Chaperone-ABC1-like) (Coenzyme Q protein 8A) (aarF domain-containing protein kinase 3)	71,950	4.22439e-05	2.5225e-05	2	4.67586e-06	7.56587e-05	8.28205e-05	1.69787e-05	2.48538e-05			2.29957e-05	7.08134e-05	7.01106e-05	6.17682e-06	3.20072e-06	1.1681e-05	8.26956e-06	7.63358e-05		1.35841e-05	2.26051e-05		15
Q96D53	COQ8B ADCK4	COQ8B	Atypical kinase COQ8B, mitochondrial (EC 2.7.-.-) (AarF domain-containing protein kinase 4) (Coenzyme Q protein 8B)	60,069	1.02826e-05	6.04559e-06	2	2.80035e-05	1.64769e-05	6.4001e-05	6.68212e-05	2.38157e-05	9.29907e-06	1.96748e-05	1.10176e-05	6.16869e-05	9.76485e-06	6.65868e-05		2.0987e-05	2.57535e-05	4.8003e-05					14	0.910188
O14965	AURKA AIK AIRK1 ARK1 AURA AYK1 BTAK IAK1 STK15 STK6	AURKA	Aurora kinase A (EC 2.7.11.1) (Aurora 2) (Aurora/IPL1-related kinase 1) (ARK-1) (Aurora-related kinase 1) (hARK1) (Breast tumor-amplified kinase) (Serine/threonine-protein kinase 15) (Serine/threonine-protein kinase 6) (Serine/threonine-protein kinase aurora-A)	45,809	4.14483e-06	5.93999e-06	2	4.7737e-05		5.87468e-05	2.2858e-05	3.90367e-05	2.43876e-05	1.14664e-05	1.08355e-05						5.71498e-05						8
Q9NWT8	AURKAIP1 AIP AKIP MRPS38	AURKAIP1	Aurora kinase A-interacting protein (AURKA-interacting protein) (28S ribosomal protein S38, mitochondrial) (MRP-S38) (Mitochondrial small ribosomal subunit protein mS38)	22,354	1.70254e-05	0	2	7.52501e-06	2.21382e-05	8.59908e-06	1.56139e-05			2.34976e-05	1.48031e-05	1.55403e-05		1.49108e-05				1.2285e-05					9
Q96GD4	AURKB AIK2 AIM1 AIRK2 ARK2 STK1 STK12 STK5	AURKB	Aurora kinase B (EC 2.7.11.1) (Aurora 1) (Aurora- and IPL1-like midbody-associated protein 1) (AIM-1) (Aurora/IPL1-related kinase 2) (ARK-2) (Aurora-related kinase 2) (STK-1) (Serine/threonine-protein kinase 12) (Serine/threonine-protein kinase 5) (Serine/threonine-protein kinase aurora-B)	39,311	4.83037e-06	0	2	3.42325e-05		8.80168e-05		8.64298e-05			1.68354e-05	8.83692e-06				2.13794e-05	6.05423e-05						7
Q8WXX7	AUTS2 KIAA0442	AUTS2	Autism susceptibility gene 2 protein	138,982		3.26436e-06	1									4.16586e-06					5.13731e-06	1.97593e-06					3
Q9H1Y0	ATG5 APG5L ASP	ATG5	Autophagy protein 5 (APG5-like) (Apoptosis-specific protein)	32,447	2.78305e-05	2.37905e-05	2	3.11056e-05	6.10074e-05	5.33181e-05	4.84066e-05	6.61349e-05	2.5823e-05	4.85652e-05	3.05952e-05	4.28253e-05	1.44621e-05	5.82117e-05	5.67798e-05	2.59021e-05	6.60148e-05	8.46359e-05		5.35598e-05	7.2081e-05	0.000205773	18	0.769872
Q9BSB4	ATG101 C12orf44 PP894	ATG101	Autophagy-related protein 101	25,003	3.79667e-06	9.06838e-06	2	4.70943e-05	3.95854e-05	3.07521e-05	6.97983e-06	4.29124e-05	3.35111e-05	1.57561e-05	1.98521e-05	9.26257e-06	1.87678e-05	1.77748e-05			2.37969e-05	2.74585e-05				1.50924e-05	14
O75143	ATG13 KIAA0652	ATG13	Autophagy-related protein 13	56,572	3.35988e-06	3.21005e-06	2	2.37876e-05	4.37387e-06	1.35914e-05		1.58049e-05		1.16061e-05	1.16986e-05	1.22813e-05	4.14738e-06	1.37478e-05	1.22123e-05		1.47245e-05	1.94172e-05					12
Q676U5	ATG16L1 APG16L UNQ9393/PRO34307	ATG16L1	Autophagy-related protein 16-1 (APG16-like 1)	68,265	2.64431e-05	3.05825e-05	2	4.43544e-05	1.44987e-05	5.06852e-05	3.06775e-05	2.09564e-05	5.31869e-05	3.27016e-05	2.66607e-05	2.37478e-05	1.0311e-05	4.71993e-05	3.71084e-05	2.4623e-05	4.35798e-05	2.4137e-05		1.05851e-05		3.72576e-05	17
Q2TAZ0	ATG2A KIAA0404	ATG2A	Autophagy-related protein 2 homolog A	212,860	4.01622e-06	1.06587e-06	2	9.48308e-06	1.16245e-06	4.51526e-06		5.88068e-06	5.24838e-06	2.46765e-06	3.88645e-06	4.35201e-06	2.20451e-06	4.69769e-06			1.06219e-05	4.51547e-06				1.02107e-06	13
Q96BY7	ATG2B C14orf103	ATG2B	Autophagy-related protein 2 homolog B	232,763	4.48875e-06	9.74675e-07	2	1.66217e-05	9.56743e-06	2.14717e-05		1.61335e-05	1.43988e-05	1.46682e-05	1.42165e-06	6.96479e-06	8.06402e-06	1.2888e-05	4.94691e-06	7.22147e-06	1.63598e-05	8.84864e-06					14
Q7Z3C6	ATG9A APG9L1	ATG9A	Autophagy-related protein 9A (APG9-like 1) (mATG9)	94,447	4.02189e-06	4.80317e-06	2	3.20587e-05	1.8339e-05	2.03526e-05	1.47822e-05	4.54409e-05	1.47857e-05	8.34221e-06	1.57664e-05	1.34865e-05	3.72631e-06	1.5293e-05	2.92598e-05	1.33479e-05	3.90586e-05	4.36146e-05		9.94761e-06	1.58988e-05		17
Q96BJ3	AIDA C1orf80	AIDA	Axin interactor, dorsalization-associated protein (Axin interaction partner and dorsalization antagonist)	35,023	4.33905e-05	4.92284e-05	2	3.84237e-05	8.47803e-05	8.23275e-05	3.98633e-05	4.59529e-05	0.000167466	0.000101235	6.61381e-05	4.6288e-05	2.00976e-05	0.000101516	7.89053e-05	2.39969e-05	0.000125716	0.000117616				0.000116717	16
O15169	AXIN1 AXIN	AXIN1	Axin-1 (Axis inhibition protein 1) (hAxin)	95,635	1.9857e-06	5.69145e-06	2	1.40713e-05		1.20598e-05		3.7397e-06	8.76121e-06	8.23859e-06		1.21081e-06		6.97061e-06	9.63211e-06		1.61759e-05	4.30729e-06					10
P20160	AZU1	AZU1	Azurocidin (Cationic antimicrobial protein CAP37) (Heparin-binding protein) (HBP) (hHBP)	26,886	0.000412835	7.0794e-05	2										8.72669e-05		8.56548e-06	0.000203187				0.000142133	0.000136696	3.62018e-06	6
Q5W0U4	BSPRY	BSPRY	B box and SPRY domain-containing protein	44,381	3.09976e-05	4.2891e-05	2											2.7538e-05									1
P17213	BPI	BPI	Bactericidal permeability-increasing protein (BPI) (CAP 57)	53,900	0.000104778	1.00947e-05	2										4.78828e-05			4.6778e-05				2.17341e-05	2.5693e-05	1.4446e-06	5
Q13075	NAIP BIRC1	NAIP	Baculoviral IAP repeat-containing protein 1 (Neuronal apoptosis inhibitory protein)	159,582	1.19018e-06	2.84275e-06	2										1.47025e-06			2.63327e-06				2.55673e-05	3.30705e-05		4
Q13490	BIRC2 API1 MIHB RNF48	BIRC2	Baculoviral IAP repeat-containing protein 2 (EC 2.3.2.27) (Cellular inhibitor of apoptosis 1) (C-IAP1) (IAP homolog B) (Inhibitor of apoptosis protein 2) (hIAP-2) (hIAP2) (RING finger protein 48) (RING-type E3 ubiquitin transferase BIRC2) (TNFR2-TRAF-signaling complex protein 2)	69,900	2.71579e-06	3.89201e-06	2	2.88779e-05		1.92499e-05		1.53496e-05		2.81794e-05	1.89361e-05	1.15962e-05	6.71319e-06	1.90739e-05	1.97675e-05		4.25604e-05	9.82182e-06					11
O15392	BIRC5 API4 IAP4	BIRC5	Baculoviral IAP repeat-containing protein 5 (Apoptosis inhibitor 4) (Apoptosis inhibitor survivin)	16,389	1.73628e-05	0	2	5.13192e-05		2.34577e-05	3.19452e-05	5.45559e-05			2.01908e-05						6.53481e-05						6
Q9NR09	BIRC6 KIAA1289	BIRC6	Baculoviral IAP repeat-containing protein 6 (EC 2.3.2.27) (BIR repeat-containing ubiquitin-conjugating enzyme) (BRUCE) (RING-type E3 ubiquitin transferase BIRC6) (Ubiquitin-conjugating BIR domain enzyme apollon) (APOLLON)	530,255	6.53795e-06	3.93608e-06	2	3.07715e-05	2.3332e-05	2.86384e-05		1.8211e-05	2.84426e-05	8.9153e-06	2.3402e-05	7.42485e-06	3.9823e-06	1.13148e-05	1.65035e-05	1.50573e-05	1.48116e-05	1.11348e-05		3.08249e-06	2.26612e-06	1.16739e-05	17
Q99933	BAG1 HAP	BAG1	BAG family molecular chaperone regulator 1 (BAG-1) (Bcl-2-associated athanogene 1)	38,779	3.91409e-05	4.55756e-05	2	3.90398e-05	8.93302e-05	3.96552e-05	0.00014851	1.84454e-05		1.35451e-05	5.54656e-05	5.37489e-05	2.72265e-05	8.02227e-05	2.96928e-05	6.50181e-05	4.90983e-05	3.54081e-05		2.65453e-05	1.4877e-05	7.3825e-05	17	0.856934
O95816	BAG2	BAG2	BAG family molecular chaperone regulator 2 (BAG-2) (Bcl-2-associated athanogene 2)	23,772	0.000227322	1.71461e-05	2	0.000247665	9.36793e-05	0.000323446	0.000624008	0.000300897	0.00019973	0.000309343	0.000208801	0.000121778	4.93492e-05	0.00013554	6.78126e-05	0.00012374	0.000160187	0.000277252				8.10661e-05	16	0.79601
O95817	BAG3 BIS	BAG3	BAG family molecular chaperone regulator 3 (BAG-3) (Bcl-2-associated athanogene 3) (Bcl-2-binding protein Bis) (Docking protein CAIR-1)	61,595	5.31595e-05	4.41642e-05	2	0.000193899	8.03436e-06	6.86569e-05	0.000113332	5.80642e-05	0.000163236	7.46175e-05	1.88031e-05	0.000150397	9.52293e-06	9.37981e-05		2.72894e-05	0.000210583	0.000220693				4.74048e-06	15
O95429	BAG4 SODD	BAG4	BAG family molecular chaperone regulator 4 (BAG-4) (Bcl-2-associated athanogene 4) (Silencer of death domains)	49,594	7.65457e-06	5.48491e-06	2	3.731e-05	1.49678e-05	3.10076e-05	1.05567e-05	1.4423e-05	1.12632e-05	1.32391e-05	6.67233e-06	1.16744e-05	4.73093e-06	1.34418e-05			1.43968e-05	1.10747e-05					13
Q9UL15	BAG5 KIAA0873	BAG5	BAG family molecular chaperone regulator 5 (BAG-5) (Bcl-2-associated athanogene 5)	51,200	5.46883e-05	5.3135e-05	2	7.88503e-05	7.73245e-05	8.25961e-05	5.7945e-05	5.93749e-05	6.00043e-05	4.36011e-05	5.17043e-05	3.84479e-05	3.66603e-05	0.000101992	0.000112447	4.92448e-05	0.000102265	3.75455e-05		3.18361e-05	2.44071e-05	0.000110257	18
P02730	SLC4A1 AE1 DI EPB3	SLC4A1	Band 3 anion transport protein (Anion exchange protein 1) (AE 1) (Anion exchanger 1) (Solute carrier family 4 member 1) (CD antigen CD233)	101,792	3.68654e-05	3.70047e-05	2		3.88932e-05								9.21981e-06		1.35742e-05				2.83382e-05	0.000146578	0.000109412		6
Q9H4G0	EPB41L1 KIAA0338	EPB41L1	Band 4.1-like protein 1 (Neuronal protein 4.1) (4.1N)	98,503	7.86149e-05	5.43734e-05	2	4.6108e-05		3.31747e-05	8.85845e-06	3.9939e-05	3.68599e-05	2.39961e-05		4.23201e-05		0.000223332			3.74503e-05	4.73946e-05		1.06803e-05	6.11836e-06		12
O43491	EPB41L2	EPB41L2	Band 4.1-like protein 2 (Generally expressed protein 4.1) (4.1G)	112,588	8.52141e-05	0.000192653	2	0.000150901		0.000223659	7.75024e-06	0.000146123	6.44972e-05	0.000141127	0.000119034	6.27381e-05	3.0217e-05	7.49994e-05	1.02272e-05	2.61267e-05	0.000183908	0.000143909		1.31291e-05		7.36816e-06	16
Q9Y2J2	EPB41L3 DAL1 KIAA0987	EPB41L3	Band 4.1-like protein 3 (4.1B) (Differentially expressed in adenocarcinoma of the lung protein 1) (DAL-1) [Cleaved into: Band 4.1-like protein 3, N-terminally processed]	120,678	2.67593e-05	4.09807e-05	2			0.000154508		8.00183e-05		9.14049e-05		9.88332e-05	1.74981e-05		7.63326e-05		2.16939e-05	4.66504e-05		3.02226e-05	1.48674e-05		10
Q9H329	EPB41L4B EHM2 LULU2	EPB41L4B	Band 4.1-like protein 4B (FERM-containing protein CG1) (Protein EHM2)	99,712	2.85607e-06	3.63827e-06	2									5.80652e-06	1.17652e-06	2.22853e-06			2.38685e-06						4
Q9HCM4	EPB41L5 KIAA1548	EPB41L5	Band 4.1-like protein 5	81,856	6.9621e-06	9.97744e-06	2	1.8495e-05		1.40899e-05		1.96615e-05	2.7296e-05	1.44381e-05		2.26341e-05	1.86311e-05	2.57893e-05			2.03526e-05	1.00647e-05					10
O75531	BANF1 BAF BCRG1	BANF1	Barrier-to-autointegration factor (Breakpoint cluster region protein 1) [Cleaved into: Barrier-to-autointegration factor, N-terminally processed]	10,059	0.000756514	0.000610544	2	0.000652187	0.000467375	0.000592398	0.000607226	0.000675542	0.000832964	0.000391638	0.000444105	0.000552561	0.000209925	0.000574361	0.000343411	0.000710188	0.000792616	0.000491413		0.000218532	0.000342049	0.000803168	18	0.337935
P50895	BCAM LU MSK19	BCAM	Basal cell adhesion molecule (Auberger B antigen) (B-CAM cell surface glycoprotein) (F8/G253 antigen) (Lutheran antigen) (Lutheran blood group glycoprotein) (CD antigen CD239)	67,405	2.25322e-05	1.74909e-05	2	7.23716e-05		2.5666e-05		1.32648e-05		9.74083e-06		1.71791e-05	3.65488e-05	0.000107141			3.53086e-05	0.000126299					9	1.21068
P98160	HSPG2	HSPG2	Basement membrane-specific heparan sulfate proteoglycan core protein (HSPG) (Perlecan) (PLC) [Cleaved into: Endorepellin; LG3 peptide]	468,830	0.000169168	0.000216402	2	3.58795e-06		2.46004e-06		5.41623e-05	1.25102e-05	2.77292e-05	2.47036e-06	2.46989e-05	2.50225e-06	2.18026e-05	4.91205e-06	5.37793e-06	0.000144678	0.000163718	1.84546e-05				14
Q7L1Q6	BZW1 BZAP45 KIAA0005	BZW1	Basic leucine zipper and W2 domain-containing protein 1 (Protein Orf)	48,043	0.000111725	0.000104853	2	0.000231087	0.000159661	0.000212057	0.000425004	0.000167497	0.000203469	0.000180398	0.00016875	0.000137385	0.000100115	0.000106381	0.000143803	0.000271151	0.000287323	0.000160051		0.000133893	0.000126256	0.000273896	18	0.479487
Q9Y6E2	BZW2 HSPC028 MSTP017	BZW2	Basic leucine zipper and W2 domain-containing protein 2	48,162	0.000112479	0.000108406	2	0.000254965	0.000128441	0.000251445	0.000351483	0.000111389	0.000452324	0.000111789	5.84011e-05	7.9342e-05	1.94864e-05	6.22867e-05	8.12873e-05	0.000244305	0.000150719	0.000105486	1.99722e-05	4.45948e-05	6.08575e-05	0.000109957	19	1.06488
P35613	BSG UNQ6505/PRO21383	BSG	Basigin (5F7) (Collagenase stimulatory factor) (Extracellular matrix metalloproteinase inducer) (EMMPRIN) (Leukocyte activation antigen M6) (OK blood group antigen) (Tumor cell-derived collagenase stimulatory factor) (TCSF) (CD antigen CD147)	42,200	0.000187809	0.000103147	2	0.000211264	6.44981e-05	0.000177648	0.000669946	0.000233063		0.0001587	0.000176432	0.000186591	0.000116757	0.000197463	0.000180086	0.0001892	0.000203031	0.000143166		7.56205e-05	0.000124091	0.000128568	17	0.743084
Q13286	CLN3 BTS	CLN3	Battenin (Batten disease protein) (Protein CLN3)	47,623	1.99405e-06	1.90512e-06	2	7.0644e-06		4.03636e-06	7.32909e-06	1.12649e-05		2.75741e-06	3.47424e-06			4.66605e-06	9.67144e-06	1.76479e-05	9.99508e-06	5.7665e-06				4.75533e-06	12
P55061	TMBIM6 BI1 TEGT	TMBIM6	Bax inhibitor 1 (BI-1) (Testis-enhanced gene transcript protein) (Transmembrane BAX inhibitor motif-containing protein 6)	26,538	1.07453e-05	1.88212e-05	2	2.53544e-05	3.72957e-05	2.173e-05		3.36919e-05	5.26213e-05	3.46376e-05	3.74076e-05	5.23609e-05	5.30468e-05	3.768e-05			6.27773e-05	5.17406e-05		2.10107e-05	1.5673e-05	0.000383151	15
Q4VC05	BCL7A	BCL7A	B-cell CLL/lymphoma 7 protein family member A	22,810	1.87336e-05	7.95472e-06	2			8.42717e-05					3.62678e-05			3.40964e-05		7.36909e-05	2.08679e-05	2.40788e-05		3.0596e-05			7
Q9BQE9	BCL7B	BCL7B	B-cell CLL/lymphoma 7 protein family member B (allergen Hom s 3)	22,195	8.55105e-06	2.04243e-05	2	6.82102e-05	6.68903e-05	2.5982e-05	4.71773e-05	3.22277e-05		3.54989e-05	5.96364e-05	2.60861e-05		2.00235e-05		9.4666e-05	2.68076e-05	3.71189e-05		3.18077e-05			13	0.62222
Q8WUZ0	BCL7C	BCL7C	B-cell CLL/lymphoma 7 protein family member C	23,468	3.23121e-05	1.54355e-05	2	6.45102e-05	0.000179242	4.91453e-05	6.69273e-05	7.61987e-05	3.5703e-05	5.03599e-05	5.64015e-05	1.97368e-05	9.99769e-06	1.89374e-05		0.00014325	3.54948e-05	4.09563e-05		8.88271e-05		2.31982e-05	16	0.917408
O00512	BCL9	BCL9	B-cell CLL/lymphoma 9 protein (B-cell lymphoma 9 protein) (Bcl-9) (Protein legless homolog)	149,290	1.90851e-06	6.078e-07	2	1.12676e-06		6.43793e-06		1.55717e-05						4.46536e-06			2.3913e-06					1.06705e-06	6
Q86UU0	BCL9L DLNB11	BCL9L	B-cell CLL/lymphoma 9-like protein (B-cell lymphoma 9-like protein) (BCL9-like protein) (Protein BCL9-2)	157,129	6.04565e-06	2.59922e-06	2	1.71288e-05	7.87373e-06		2.22132e-06	7.96646e-06	7.1099e-06	1.67144e-06		1.25281e-05	7.46603e-07	8.48518e-06			6.05866e-06	9.61248e-06				2.21244e-05	12
P21854	CD72	CD72	B-cell differentiation antigen CD72 (Lyb-2) (CD antigen CD72)	40,220	2.36111e-06	1.01512e-05	2		5.53691e-05						8.22744e-06												2
Q8WV28	BLNK BASH SLP65	BLNK	B-cell linker protein (B-cell adapter containing a SH2 domain protein) (B-cell adapter containing a Src homology 2 domain protein) (Cytoplasmic adapter protein) (Src homology 2 domain-containing leukocyte protein of 65 kDa) (SLP-65)	50,466	1.88327e-06	3.59856e-06	2		8.33522e-05						5.90134e-05		6.97378e-06										3
P20749	BCL3 BCL4 D19S37	BCL3	B-cell lymphoma 3 protein (BCL-3) (Proto-oncogene BCL3)	47,584	5.98214e-06	8.57305e-06	2	4.59562e-05	1.56001e-05		2.93404e-05			1.6558e-05	1.04313e-05	4.86702e-06		1.40096e-05			2.7509e-05	2.30849e-05					9
O95999	BCL10 CIPER CLAP	BCL10	B-cell lymphoma/leukemia 10 (B-cell CLL/lymphoma 10) (Bcl-10) (CARD-containing molecule enhancing NF-kappa-B) (CARD-like apoptotic protein) (hCLAP) (CED-3/ICH-1 prodomain homologous E10-like regulator) (CIPER) (Cellular homolog of vCARMEN) (cCARMEN) (Cellular-E10) (c-E10) (Mammalian CARD-containing adapter molecule E10) (mE10)	26,252	3.2605e-05	6.23019e-05	2	7.6892e-05	6.59785e-05	0.000117156	0.000166194	6.13061e-05	3.19167e-05	7.50321e-05	8.82353e-05	4.85204e-05	2.23436e-05	0.000152362		6.4029e-05	5.43954e-05	3.13825e-05				8.74996e-05	15	0.633229
Q9H165	BCL11A CTIP1 EVI9 KIAA1809 ZNF856	BCL11A	B-cell lymphoma/leukemia 11A (BCL-11A) (B-cell CLL/lymphoma 11A) (COUP-TF-interacting protein 1) (Ecotropic viral integration site 9 protein homolog) (EVI-9) (Zinc finger protein 856)	91,197	6.25137e-06	9.95431e-07	2		4.61249e-05	6.32336e-06																	2
Q9C0K0	BCL11B CTIP2 RIT1	BCL11B	B-cell lymphoma/leukemia 11B (BCL-11B) (B-cell CLL/lymphoma 11B) (COUP-TF-interacting protein 2) (Radiation-induced tumor suppressor gene 1 protein) (hRit1)	95,519	3.97557e-06	0	2			2.01241e-06		7.48849e-06														8.80054e-07	3
Q9UHQ4	BCAP29 BAP29	BCAP29	B-cell receptor-associated protein 29 (BCR-associated protein 29) (Bap29)	28,320	6.2048e-05	9.61312e-05	2	8.31566e-05	7.86351e-05	8.14507e-05				0.000171564	4.67384e-05	0.000155376	7.45633e-05	7.84644e-05	0.000170767	1.48384e-05	0.000176481	0.000126061				3.89993e-05	13
P51572	BCAP31 BAP31 DXS1357E	BCAP31	B-cell receptor-associated protein 31 (BCR-associated protein 31) (Bap31) (6C6-AG tumor-associated antigen) (Protein CDM) (p28)	27,992	0.000683061	0.00137321	2	0.000366571	0.00044198	0.000412026	0.000324195	0.000121379	0.000818163	0.000394061	0.000360556	0.000748753	0.000678933	0.000849407	0.000608802	0.000495404	0.000352848	0.000377708		0.000169814	0.000172445	0.000889451	18	0.588932
Q16611	BAK1 BAK BCL2L7 CDN1	BAK1	Bcl-2 homologous antagonist/killer (Apoptosis regulator BAK) (Bcl-2-like protein 7) (Bcl2-L-7)	23,409	2.02813e-05	3.29407e-05	2	5.03011e-05	0.000147983	2.46346e-05	6.7096e-05	3.81954e-05			6.36116e-05	7.91463e-05	2.00458e-05	6.64479e-05	3.9351e-05	5.3854e-05	4.57512e-05	4.69252e-05		4.50234e-05	3.98174e-05	6.56177e-05	16
O60238	BNIP3L BNIP3A BNIP3H NIX	BNIP3L	BCL2/adenovirus E1B 19 kDa protein-interacting protein 3-like (Adenovirus E1B19K-binding protein B5) (BCL2/adenovirus E1B 19 kDa protein-interacting protein 3A) (NIP3-like protein X) (NIP3L)	23,930	7.94282e-06	1.13829e-05	2		1.03401e-05				2.33425e-05	2.19501e-05	6.91408e-06	1.45168e-05		1.39288e-05			5.47007e-05	3.44277e-05					8
Q92934	BAD BBC6 BCL2L8	BAD	Bcl2-associated agonist of cell death (BAD) (Bcl-2-binding component 6) (Bcl-2-like protein 8) (Bcl2-L-8) (Bcl-xL/Bcl-2-associated death promoter) (Bcl2 antagonist of cell death)	18,392	1.80548e-05	3.2035e-05	2	3.65842e-05	4.03607e-05	3.13545e-05	9.48873e-06	3.88915e-05		7.85384e-05	1.79919e-05	4.4072e-05	3.18924e-05	0.000102697	0.000112692	2.28481e-05	2.58806e-05	7.4657e-05					14
Q9NYF8	BCLAF1 BTF KIAA0164	BCLAF1	Bcl-2-associated transcription factor 1 (Btf) (BCLAF1 and THRAP3 family member 1)	106,122	8.45394e-05	8.1624e-05	2	9.19358e-05	0.000163215	0.000112304	3.28898e-06	7.0773e-05	8.42179e-05	0.000129928	6.08045e-05	8.51104e-05	3.42691e-05	9.31796e-05		3.16784e-05	0.000118862	0.000112568		3.32534e-05	2.28384e-05	1.93881e-07	17	0.557301
Q9BXH1	BBC3 PUMA	BBC3	Bcl-2-binding component 3 (JFY-1) (p53 up-regulated modulator of apoptosis)	20,532	1.38902e-05	8.8472e-06	2		6.02567e-05	9.36215e-06	1.69995e-05				2.4175e-05	1.69193e-05		4.32907e-05		6.14001e-05							7
Q07817	BCL2L1 BCL2L BCLX	BCL2L1	Bcl-2-like protein 1 (Bcl2-L-1) (Apoptosis regulator Bcl-X)	26,049	3.28558e-05	2.0927e-05	2	5.16608e-05		7.37931e-06	2.00987e-05	2.74595e-05	4.28873e-05	1.51234e-05	5.08131e-05	4.88985e-05	1.35106e-05	8.53051e-05	5.30442e-05	0.000145188	4.56827e-05	4.21695e-05		2.75758e-05		2.40388e-05	16
Q9HB09	BCL2L12 BPR	BCL2L12	Bcl-2-like protein 12 (Bcl2-L-12) (Bcl-2-related proline-rich protein)	36,821	5.15852e-06	0	2	1.82737e-05	6.72003e-06	5.22049e-06	3.79168e-05	4.85655e-05	1.51703e-05		4.49346e-06						2.90864e-05	1.49164e-05					9	1.01772
Q9BXK5	BCL2L13 MIL1 CD003	BCL2L13	Bcl-2-like protein 13 (Bcl2-L-13) (Bcl-rambo) (Protein Mil1)	52,723	4.59274e-05	4.73208e-05	2	7.65726e-05	0.000145488	6.56265e-05	0.000119162	0.000111928	2.64868e-05	3.73602e-05	5.96253e-05	0.000116404	0.000109029	0.000118011	6.98873e-05	8.76742e-05	6.77118e-05	9.89653e-05		8.98813e-05	6.12006e-05	4.43048e-05	18
Q5TBC7	BCL2L15 C1orf178	BCL2L15	Bcl-2-like protein 15 (Bcl2-L-15)	17,725	9.65255e-05	7.17273e-05	2											5.01464e-05									1
Q92843	BCL2L2 BCLW KIAA0271	BCL2L2	Bcl-2-like protein 2 (Bcl2-L-2) (Apoptosis regulator Bcl-W)	20,746		1.09522e-05	1			9.26558e-06	2.52362e-05	8.61965e-06	2.6925e-05	1.26594e-05				5.35552e-06	1.11005e-05	4.05112e-05	5.73599e-06	6.61858e-06		9.08441e-05	8.75706e-05		12
Q6W2J9	BCOR KIAA1575	BCOR	BCL-6 corepressor (BCoR)	192,189	2.4705e-06	1.4162e-06	2	7.00202e-06	3.86242e-06	2.2004e-05		1.0235e-05				3.61507e-06		6.35917e-06			7.43012e-06	1.4289e-06					8
Q5H9F3	BCORL1	BCORL1	BCL-6 corepressor-like protein 1 (BCoR-L1) (BCoR-like protein 1)	182,526	1.56113e-06	0	2	1.01375e-05	4.0669e-06	1.15844e-05		6.85799e-06		1.43888e-06	9.06467e-07					4.60452e-06	2.60782e-06	1.50454e-06					9
A2AJT9	BCLAF3 CXorf23	BCLAF3	BCLAF1 and THRAP3 family member 3	83,871	6.79594e-06	4.32858e-06	2			4.5838e-06		4.26424e-06		6.26277e-06		2.76129e-06		9.27304e-06			9.93183e-06	4.91144e-06					7
Q6ZNE5	ATG14 ATG14L KIAA0831	ATG14	Beclin 1-associated autophagy-related key regulator (Barkor) (Autophagy-related protein 14-like protein) (Atg14L)	55,309	6.86558e-06	0	2	9.12405e-06	4.47374e-06	3.47545e-06		1.29327e-05		1.89938e-05					2.08186e-05		1.72122e-05	1.24129e-05					8
Q14457	BECN1 GT197	BECN1	Beclin-1 (Coiled-coil myosin-like BCL2-interacting protein) (Protein GT197) [Cleaved into: Beclin-1-C 35 kDa; Beclin-1-C 37 kDa]	51,896	9.14419e-06	2.44619e-05	2	2.59309e-05	8.58234e-05	2.59281e-05	3.36282e-05		6.99631e-05	2.53037e-05	5.10109e-05	2.00818e-05	1.58238e-05	2.14093e-05	3.55005e-05	6.47792e-05	2.98094e-05	2.64585e-05		2.09931e-05	2.79255e-05	4.12599e-05	17
Q5T5X7	BEND3 KIAA1553	BEND3	BEN domain-containing protein 3	94,475	1.40766e-05	0	2	3.56103e-06	7.85726e-06	1.83119e-05	3.69445e-06	1.70353e-05	2.95626e-06		5.25389e-06	1.22568e-06		5.88016e-06			1.63746e-05	8.72034e-06					11
O15155	BET1	BET1	BET1 homolog (hBET1) (Golgi vesicular membrane-trafficking protein p18)	13,289	7.13659e-06	1.36367e-05	2	0.000101265	7.44791e-05	0.000130184	9.19269e-05	0.000107652	6.30505e-05	9.88157e-06	8.7153e-05	0.000139419	4.41391e-05	6.68858e-05	3.4659e-05	9.48655e-05	3.58188e-05	2.06651e-05					15	0.523235
Q9NYM9	BET1L GS15	BET1L	BET1-like protein (Golgi SNARE with a size of 15 kDa) (GOS-15) (GS15) (Vesicle transport protein GOS15)	12,388	4.59274e-05	4.38793e-05	2	6.78939e-05	9.98702e-05	4.65508e-05	9.86129e-05	5.77408e-05		7.42019e-05	5.34239e-05	2.80423e-05	3.78795e-05	1.79376e-05	7.43596e-05	6.78435e-05	7.68479e-05	8.86723e-05					14
Q9HAY6	BCO1 BCDO BCDO1 BCMO1	BCO1	Beta,beta-carotene 15,15'-dioxygenase (EC 1.13.11.63) (Beta-carotene dioxygenase 1) (Beta-carotene oxygenase 1)	62,637	1.81949e-05	0	2											3.5476e-06									1
Q9Y4K1	CRYBG1 AIM1	CRYBG1	Beta/gamma crystallin domain-containing protein 1 (Absent in melanoma 1 protein)	188,676	3.4474e-05	2.28392e-05	2	3.47704e-05	4.45891e-05	2.03761e-06				8.35185e-05	1.40307e-05	2.33217e-05	3.73061e-06	3.23879e-05			3.15353e-05	7.27751e-06		1.29282e-05	2.39106e-05		12
Q02742	GCNT1 NACGT2	GCNT1	Beta-1,3-galactosyl-O-glycosyl-glycoprotein beta-1,6-N-acetylglucosaminyltransferase (EC 2.4.1.102) (Core 2-branching enzyme) (Core2-GlcNAc-transferase) (C2GNT) (Core 2 GNT)	49,799	3.81192e-06	1.63886e-05	2	6.75572e-06										8.92433e-06	4.62442e-06	3.37535e-05	1.67271e-05						5
Q96L58	B3GALT6	B3GALT6	Beta-1,3-galactosyltransferase 6 (Beta-1,3-GalTase 6) (Beta3Gal-T6) (Beta3GalT6) (EC 2.4.1.134) (GAG GalTII) (Galactosyltransferase II) (Galactosylxylosylprotein 3-beta-galactosyltransferase) (UDP-Gal:betaGal beta 1,3-galactosyltransferase polypeptide 6)	37,138	7.6752e-06	0	2	9.05886e-06	1.33253e-05	4.14075e-05		2.40755e-05	1.50408e-05	1.41436e-05	8.91022e-06	1.2472e-05		5.98339e-06			2.24297e-05	1.84863e-05					11
Q6Y288	B3GLCT B3GALTL B3GTL	B3GLCT	Beta-1,3-glucosyltransferase (Beta3Glc-T) (EC 2.4.1.-) (Beta 3-glucosyltransferase) (Beta-3-glycosyltransferase-like)	56,564	3.35988e-06	1.60502e-06	2					3.16143e-06		1.62509e-05		6.1415e-06	2.07399e-06	1.96425e-06	1.2214e-05		2.31417e-05	2.67025e-05					8
P15291	B4GALT1 GGTB2	B4GALT1	Beta-1,4-galactosyltransferase 1 (Beta-1,4-GalTase 1) (Beta4Gal-T1) (b4Gal-T1) (EC 2.4.1.-) (UDP-Gal:beta-GlcNAc beta-1,4-galactosyltransferase 1) (UDP-galactose:beta-N-acetylglucosamine beta-1,4-galactosyltransferase 1) [Cleaved into: Processed beta-1,4-galactosyltransferase 1] [Includes: Lactose synthase A protein (EC 2.4.1.22); N-acetyllactosamine synthase (EC 2.4.1.90) (Nal synthase); Beta-N-…	43,920	5.8377e-05	7.02335e-05	2		9.01415e-05	1.313e-05	5.56292e-05	1.62863e-05		4.48484e-05	3.39045e-05	1.84557e-05		2.27675e-05	4.71909e-05	9.56791e-06	7.8574e-05	5.62742e-05		5.44223e-05	9.33291e-06	2.21604e-06	15	0.789159
O60512	B4GALT3	B4GALT3	Beta-1,4-galactosyltransferase 3 (Beta-1,4-GalTase 3) (Beta4Gal-T3) (b4Gal-T3) (EC 2.4.1.-) (UDP-Gal:beta-GlcNAc beta-1,4-galactosyltransferase 3) (UDP-galactose:beta-N-acetylglucosamine beta-1,4-galactosyltransferase 3) [Includes: N-acetyllactosamine synthase (EC 2.4.1.90) (Nal synthase); Beta-N-acetylglucosaminylglycopeptide beta-1,4-galactosyltransferase (EC 2.4.1.38); Beta-N-acetylglucosaminy…	43,928	1.29727e-05	0	2			1.31276e-05	2.78095e-05				1.12994e-05			5.05853e-06		9.56617e-06	5.41791e-06						6
O60513	B4GALT4 UNQ552/PRO1109	B4GALT4	Beta-1,4-galactosyltransferase 4 (Beta-1,4-GalTase 4) (Beta4Gal-T4) (b4Gal-T4) (EC 2.4.1.-) (UDP-Gal:beta-GlcNAc beta-1,4-galactosyltransferase 4) (UDP-galactose:beta-N-acetylglucosamine beta-1,4-galactosyltransferase 4) [Includes: N-acetyllactosamine synthase (EC 2.4.1.90) (Nal synthase); Lactotriaosylceramide beta-1,4-galactosyltransferase (EC 2.4.1.275) (Beta-N-acetylglucosaminyl-glycolipid be…	40,041	1.18646e-05	1.36026e-05	2			4.80067e-06		8.932e-06		2.62363e-05	1.23963e-05	8.67581e-06	8.78946e-06	1.10992e-05		1.04948e-05	2.97193e-05	3.42921e-05					10
O43286	B4GALT5	B4GALT5	Beta-1,4-galactosyltransferase 5 (Beta-1,4-GalTase 5) (Beta4Gal-T5) (b4Gal-T5) (EC 2.4.1.-) (Beta-1,4-GalT II) (UDP-Gal:beta-GlcNAc beta-1,4-galactosyltransferase 5) (UDP-galactose:beta-N-acetylglucosamine beta-1,4-galactosyltransferase 5)	45,119		1.80965e-05	1	2.23694e-05	1.64524e-05		1.93396e-05										5.01115e-05			5.5825e-05	9.57345e-06		6
Q9UBV7	B4GALT7 XGALT1 UNQ748/PRO1478	B4GALT7	Beta-1,4-galactosyltransferase 7 (Beta-1,4-GalTase 7) (Beta4Gal-T7) (b4Gal-T7) (EC 2.4.1.-) (UDP-Gal:beta-GlcNAc beta-1,4-galactosyltransferase 7) (UDP-galactose:beta-N-acetylglucosamine beta-1,4-galactosyltransferase 7) [Includes: Xylosylprotein 4-beta-galactosyltransferase (EC 2.4.1.133) (Proteoglycan UDP-galactose:beta-xylose beta1,4-galactosyltransferase I) (UDP-galactose:beta-xylose beta-1,4…	37,406		4.8494e-06	1	1.79879e-05	6.61494e-06	5.13885e-06		4.7806e-06	7.46652e-06	4.21268e-05		6.19131e-06		5.94053e-06	1.23131e-05		4.77192e-05	2.93662e-05					11
O43505	B4GAT1 B3GNT1 B3GNT6	B4GAT1	Beta-1,4-glucuronyltransferase 1 (EC 2.4.1.-) (I-beta-1,3-N-acetylglucosaminyltransferase) (iGnT) (N-acetyllactosaminide beta-1,3-N-acetylglucosaminyltransferase) (Poly-N-acetyllactosamine extension enzyme) (UDP-GlcNAc:betaGal beta-1,3-N-acetylglucosaminyltransferase 1)	47,119	8.06087e-06	3.85069e-06	2	7.13996e-06		2.03977e-05	1.11112e-05	2.27708e-05	4.14917e-05	2.50821e-05	1.05342e-05	1.96602e-05	9.95886e-06	1.65059e-05			1.26275e-05	2.03986e-05	2.03963e-05				13
Q09327	MGAT3 GGNT3	MGAT3	Beta-1,4-mannosyl-glycoprotein 4-beta-N-acetylglucosaminyltransferase (EC 2.4.1.144) (N-glycosyl-oligosaccharide-glycoprotein N-acetylglucosaminyltransferase III) (GNT-III) (GlcNAc-T III) (N-acetylglucosaminyltransferase III)	61,313	6.19359e-06	0	2											5.43632e-06		3.42686e-05							2
Q6L9W6	B4GALNT3	B4GALNT3	Beta-1,4-N-acetylgalactosaminyltransferase 3 (B4GalNAcT3) (Beta4GalNAc-T3) (Beta4GalNAcT3) (EC 2.4.1.244) (Beta-1,4-N-acetylgalactosaminyltransferase III) (N-acetyl-beta-glucosaminyl-glycoprotein 4-beta-N-acetylgalactosaminyltransferase 2) (NGalNAc-T2)	114,975	6.60865e-06	0	2			6.6875e-06																	1
Q13884	SNTB1 SNT2B1	SNTB1	Beta-1-syntrophin (59 kDa dystrophin-associated protein A1 basic component 1) (DAPA1B) (BSYN2) (Syntrophin-2) (Tax interaction protein 43) (TIP-43)	58,061	6.05503e-05	4.14331e-05	2			5.9593e-05	1.80345e-05			7.91593e-05		0.000143596	0.000228318	0.000126298	0.000337142		4.91892e-05	0.000290884		2.55857e-05	2.70053e-05	3.45326e-05	12
P02749	APOH B2G1	APOH	Beta-2-glycoprotein 1 (APC inhibitor) (Activated protein C-binding protein) (Anticardiolipin cofactor) (Apolipoprotein H) (Apo-H) (Beta-2-glycoprotein I) (B2GPI) (Beta(2)GPI)	38,298	0.000317215	0.00034332	2							6.8576e-06	3.88815e-05	9.37301e-05	0.000266495		0.000252552		2.17503e-05	1.79264e-05	0.00416371	2.80489e-05			9
P61769	B2M CDABP0092 HDCMA22P	B2M	Beta-2-microglobulin [Cleaved into: Beta-2-microglobulin form pI 5.3]	13,715	0.000446871	0.000635449	2	0.000245299	0.000144331	0.000168187	0.000407184	0.000104308		0.000210642	0.000410166	0.000177303	7.69826e-05	0.000170122	0.000604484	0.000612793	0.000190884	0.00031036	0.000631093	0.000265654	0.000304623	0.000430496	18	0.688747
Q13425	SNTB2 D16S2531E SNT2B2 SNTL	SNTB2	Beta-2-syntrophin (59 kDa dystrophin-associated protein A1 basic component 2) (Syntrophin-3) (SNT3) (Syntrophin-like) (SNTL)	57,950	4.26224e-05	3.91554e-05	2	8.41796e-05	1.70794e-05	0.000106146	4.51726e-05	5.24589e-05	0.000125308	0.000106503		9.19175e-05	3.64389e-05	7.28562e-05	1.58959e-05		0.000104727	0.000106625		1.57789e-05		3.82938e-05	15	0.526454
Q562R1	ACTBL2	ACTBL2	Beta-actin-like protein 2 (Kappa-actin)	42,003	0.00319553	0.00478357	2	0.00314778	0.00520762	0.00204109	0.00291671	0.00182216	0.00428218	0.00400173	0.00380517	0.00206488	0.00223437	0.00339113	0.00810898	0.00649298	0.00283311	0.00392284		0.00319231	0.00339708	4.63436e-05	18	0.55044
P25098	GRK2 ADRBK1 BARK BARK1	GRK2	Beta-adrenergic receptor kinase 1 (Beta-ARK-1) (EC 2.7.11.15) (G-protein coupled receptor kinase 2)	79,574	1.96997e-05	5.53228e-05	2	3.59368e-05	0.000171025	3.62349e-05		4.04506e-05	3.50985e-05	2.80541e-05	0.000116438	1.16416e-05	1.32684e-05	2.09438e-05	8.10336e-05	0.000110899	4.3368e-05	2.76088e-05		8.65396e-05	7.97007e-05		16
Q96KN2	CNDP1 CN1 CPGL2 UNQ1915/PRO4380	CNDP1	Beta-Ala-His dipeptidase (EC 3.4.13.20) (CNDP dipeptidase 1) (Carnosine dipeptidase 1) (Glutamate carboxypeptidase-like protein 2) (Serum carnosinase)	56,706	5.02205e-06	7.99681e-06	2										2.06879e-06		8.1223e-06				0.000338858				3
P49407	ARRB1 ARR1	ARRB1	Beta-arrestin-1 (Arrestin beta-1) (Non-visual arrestin-2)	47,066	7.47217e-05	5.40244e-05	2	3.2166e-05		2.04207e-05	3.70791e-06	2.27965e-05	0.000106813	3.06905e-05	7.03072e-06		2.49252e-05	3.77702e-05	0.000479509	0.000285708	1.76984e-05	2.04216e-05		0.000130571	0.000102494	9.79421e-05	16	4.02245
P32121	ARRB2 ARB2 ARR2	ARRB2	Beta-arrestin-2 (Arrestin beta-2) (Non-visual arrestin-3)	46,106	2.98545e-05	3.44244e-05	2	1.82421e-05	4.83005e-05	7.50451e-05		1.16356e-05	2.42305e-05	8.54441e-06		1.50691e-05	1.01777e-05	1.44587e-05	5.49431e-05	7.29142e-05	1.80669e-05	5.95623e-06		0.000141197	7.11383e-05	8.61295e-05	16	1.81075
Q9NSA3	CTNNBIP1 ICAT	CTNNBIP1	Beta-catenin-interacting protein 1 (Inhibitor of beta-catenin and Tcf-4)	9,170	8.25363e-05	7.88555e-05	2	1.83439e-05		4.19245e-05	1.90313e-05	3.90018e-05	0.000152286	2.86404e-05		1.26277e-05		2.42324e-05			7.78619e-05						9
Q8WYA6	CTNNBL1 C20orf33 PP8304	CTNNBL1	Beta-catenin-like protein 1 (Nuclear-associated protein) (NAP) (Testis development protein NYD-SP19)	65,173	7.65457e-05	5.15407e-05	2	0.000131633	0.000170849	0.000165169	4.55217e-05	0.000164629	0.000141418	0.000100744	0.000111702	7.10699e-05	3.78005e-05	7.50103e-05		0.000161195	0.000122335	0.000155906		3.53508e-05	2.32894e-05	0.000124434	17	0.416328
P42025	ACTR1B CTRN2	ACTR1B	Beta-centractin (Actin-related protein 1B) (ARP1B)	42,293	8.5268e-05	0.000124342	2	0.000190913	0.000210621	0.000149987	0.000119665	0.000181813	0.000231132	0.000124197	0.000136923	9.85661e-05	9.70835e-05	0.000152369	0.000228696		0.000163193	0.000129865		0.000111468	0.000117733	0.000170295	17	0.286851
P60022	DEFB1 BD1 HBD1	DEFB1	Beta-defensin 1 (BD-1) (hBD-1) (Defensin, beta 1)	7,420		1.22546e-05	1									1.56059e-05											1
P13929	ENO3	ENO3	Beta-enolase (EC 4.2.1.11) (2-phospho-D-glycerate hydro-lyase) (Enolase 3) (Muscle-specific enolase) (MSE) (Skeletal muscle enolase)	46,987	0.000129248	0.000141814	2	0.000719582	0.000331764		0.00117739	0.000586093	0.00125419	0.000162095	0.000626786	0.000273551	0.000526806	0.000399618	0.000200948	0.000420339	0.000240596	0.000435419		0.00163988	0.00096682		16	0.88962
P16278	GLB1 ELNR1	GLB1	Beta-galactosidase (EC 3.2.1.23) (Acid beta-galactosidase) (Lactase) (Elastin receptor 1)	76,075	2.6227e-05	6.92061e-05	2	9.95022e-05	2.9273e-05	5.55889e-05	7.79963e-05	0.000141037	6.97544e-05	0.000105295	3.69729e-05	0.000115682	0.000100234	0.000170876	0.000105951	0.000220952	5.63123e-05	0.000108295		0.000102894	0.000101614	0.000120674	18
Q6UWU2	GLB1L UNQ229/PRO262	GLB1L	Beta-galactosidase-1-like protein (EC 3.2.1.-)	74,158	3.84278e-06	3.05951e-06	2							1.77076e-06		3.12295e-06	3.16386e-06	4.49469e-06			4.814e-06	3.70315e-06					6
Q8IW92	GLB1L2 MSTP014 UNQ210/PRO236	GLB1L2	Beta-galactosidase-1-like protein 2 (EC 3.2.1.-)	72,079	3.95486e-06	2.51899e-06	2			2.93353e-05		7.4428e-06						1.54144e-06									3	1.96748
P15907	ST6GAL1 SIAT1	ST6GAL1	Beta-galactoside alpha-2,6-sialyltransferase 1 (Alpha 2,6-ST 1) (EC 2.4.99.1) (B-cell antigen CD75) (CMP-N-acetylneuraminate-beta-galactosamide-alpha-2,6-sialyltransferase 1) (ST6Gal I) (ST6GalI) (Sialyltransferase 1)	46,605	3.05526e-05	4.28121e-05	2		0.000116804						7.45527e-05	4.72079e-05	0.00023158	4.76797e-06	7.41202e-05	5.41001e-05		2.94623e-06				1.37835e-05	9
P08236	GUSB	GUSB	Beta-glucuronidase (EC 3.2.1.31) (Beta-G1)	74,732	3.49426e-05	4.6131e-05	2	1.12545e-05	1.6555e-05	2.05774e-05	2.56876e-05	2.63215e-05		1.58145e-05	1.32838e-05	8.21226e-05	0.000279421	3.41946e-05	7.70392e-05		2.86622e-05	3.49097e-05		7.75409e-05	9.94205e-05	0.000162537	16
P06865	HEXA	HEXA	Beta-hexosaminidase subunit alpha (EC 3.2.1.52) (Beta-N-acetylhexosaminidase subunit alpha) (Hexosaminidase subunit A) (N-acetyl-beta-glucosaminidase subunit alpha)	60,703	5.94207e-05	6.27466e-05	2	7.75908e-05	1.22286e-05	6.96658e-05	8.62478e-05	9.72137e-05	2.76058e-05	7.5714e-05	6.54151e-05	0.000137346	7.92354e-05	0.000144595	3.79374e-05	4.15356e-05	8.82156e-05	9.50032e-05		0.000117178	0.000163582	0.000181866	18	0.559053
P07686	HEXB HCC7	HEXB	Beta-hexosaminidase subunit beta (EC 3.2.1.52) (Beta-N-acetylhexosaminidase subunit beta) (Hexosaminidase subunit B) (Cervical cancer proto-oncogene 7 protein) (HCC-7) (N-acetyl-beta-glucosaminidase subunit beta) [Cleaved into: Beta-hexosaminidase subunit beta chain B; Beta-hexosaminidase subunit beta chain A]	63,111	0.000115825	0.000199044	2	0.000189241	1.56827e-05	0.000124878	0.000331828	0.000141674		0.0001727	6.02975e-05	0.000216506	0.000139413	0.000225341	8.39268e-05	0.000133169	0.000177242	0.000165351		0.000230195	0.000198971	0.000286228	17
Q93088	BHMT	BHMT	Betaine--homocysteine S-methyltransferase 1 (EC 2.1.1.5)	44,998	8.43704e-06	7.55698e-05	2								1.83846e-05	2.31602e-05	0.00208566										3
O00462	MANBA MANB1	MANBA	Beta-mannosidase (EC 3.2.1.25) (Lysosomal beta A mannosidase) (Mannanase) (Mannase)	100,895	1.31829e-05	2.47401e-05	2	6.66887e-06	7.3573e-06	5.71556e-06		1.4179e-05		3.90454e-06	1.47588e-05	1.60676e-05		2.753e-05	9.12995e-06	4.58144e-05	1.06149e-05	2.04137e-05		3.05076e-05	2.67758e-05	4.39902e-05	15	0.909142
Q9HBI1	PARVB CGI-56	PARVB	Beta-parvin (Affixin)	41,714	2.95903e-05	3.47947e-05	2	2.41953e-05	1.77953e-05	3.22569e-05		6.43033e-05	9.37359e-05	7.55523e-05	7.53613e-05	4.16393e-05	1.12493e-05		0.0019709	0.000241774	7.41711e-05	5.26669e-05		0.000122075	0.000113635	6.74127e-06	16
Q16585	SGCB	SGCB	Beta-sarcoglycan (Beta-SG) (43 kDa dystrophin-associated glycoprotein) (43DAG) (A3b)	34,777		1.69381e-05	1	4.83693e-06					8.03096e-06	3.77595e-05				3.1948e-06			5.13266e-05	0.000146086					6
Q9H115	NAPB SNAPB	NAPB	Beta-soluble NSF attachment protein (SNAP-beta) (N-ethylmaleimide-sensitive factor attachment protein beta)	33,557	3.68333e-05	0	2			4.00979e-05		3.19736e-05		3.52191e-05	6.90274e-05	2.41551e-05	4.19512e-05	1.32438e-05	0.000171567	6.26132e-05	6.73773e-05	5.31936e-05		7.44789e-05	8.28024e-05		13
Q9UBR1	UPB1 BUP1	UPB1	Beta-ureidopropionase (EC 3.5.1.6) (BUP-1) (Beta-alanine synthase) (N-carbamoyl-beta-alanine amidohydrolase)	43,166		6.3121e-06	1									0.000198511	0.000807162										2
P55957	BID	BID	BH3-interacting domain death agonist (p22 BID) (BID) [Cleaved into: BH3-interacting domain death agonist p15 (p15 BID); BH3-interacting domain death agonist p13 (p13 BID); BH3-interacting domain death agonist p11 (p11 BID)]	21,995	0.000125117	0.000183429	2	0.000313561	4.4999e-05	0.000279662	7.93438e-05	8.94319e-05		0.000119405	0.000263282	0.000105293	0.000165342	6.56683e-05	0.000293165	0.000210159	7.03335e-05	8.11556e-05		0.000319104	0.00029698	0.000249583	17
O43252	PAPSS1 ATPSK1 PAPSS	PAPSS1	Bifunctional 3'-phosphoadenosine 5'-phosphosulfate synthase 1 (PAPS synthase 1) (PAPSS 1) (Sulfurylase kinase 1) (SK 1) (SK1) [Includes: Sulfate adenylyltransferase (EC 2.7.7.4) (ATP-sulfurylase) (Sulfate adenylate transferase) (SAT); Adenylyl-sulfate kinase (EC 2.7.1.25) (3'-phosphoadenosine-5'-phosphosulfate synthase) (APS kinase) (Adenosine-5'-phosphosulfate 3'-phosphotransferase) (Adenylylsul…	70,833	4.49111e-05	5.12338e-05	2	9.97415e-05	7.68518e-05	0.000103123	2.71015e-05	8.58355e-05	7.09736e-05	9.45481e-05	7.47466e-05	5.55824e-05	2.6499e-05	7.99964e-05	9.42845e-05	0.000106786	0.000142799	6.78472e-05		2.65883e-05	2.19769e-05	5.08407e-05	18
O95340	PAPSS2 ATPSK2	PAPSS2	Bifunctional 3'-phosphoadenosine 5'-phosphosulfate synthase 2 (PAPS synthase 2) (PAPSS 2) (Sulfurylase kinase 2) (SK 2) (SK2) [Includes: Sulfate adenylyltransferase (EC 2.7.7.4) (ATP-sulfurylase) (Sulfate adenylate transferase) (SAT); Adenylyl-sulfate kinase (EC 2.7.1.25) (3'-phosphoadenosine-5'-phosphosulfate synthase) (APS kinase) (Adenosine-5'-phosphosulfate 3'-phosphotransferase) (Adenylylsul…	69,501	8.33082e-05	0.00010047	2	0.000167001		0.000102333	5.52419e-05	7.97617e-05		0.000270186		0.000203265	0.000249814	0.000110305	0.000112659	6.04628e-05	4.79413e-05	4.54398e-05		3.28171e-05	2.30583e-05		14	0.888605
Q6NYC1	JMJD6 KIAA0585 PTDSR	JMJD6	Bifunctional arginine demethylase and lysyl-hydroxylase JMJD6 (EC 1.14.11.-) (Histone arginine demethylase JMJD6) (JmjC domain-containing protein 6) (Jumonji domain-containing protein 6) (Lysyl-hydroxylase JMJD6) (Peptide-lysine 5-dioxygenase JMJD6) (Phosphatidylserine receptor) (Protein PTDSR)	46,462	1.84106e-05	1.75895e-05	2	7.24093e-05	2.13024e-05	4.55095e-05	3.75612e-06	6.92785e-05	3.0056e-05	7.63105e-05	3.20495e-05	9.9691e-06	5.04984e-06	1.43479e-05	1.98262e-05	2.71333e-05	7.93975e-05	4.43295e-05		1.13624e-05	3.30091e-05	2.13304e-05	18
Q13057	COASY PSEC0106	COASY	Bifunctional coenzyme A synthase (CoA synthase) (NBP) (POV-2) [Includes: Phosphopantetheine adenylyltransferase (EC 2.7.7.3) (Dephospho-CoA pyrophosphorylase) (Pantetheine-phosphate adenylyltransferase) (PPAT); Dephospho-CoA kinase (DPCK) (EC 2.7.1.24) (Dephosphocoenzyme A kinase) (DPCOAK)]	62,329	0.000220914	3.34788e-05	2	6.74702e-05	6.3518e-05	7.40164e-05	0.000148396	4.30353e-05	1.34428e-05	2.52819e-05	7.69812e-05	0.000109611	9.03435e-05	4.81293e-05	5.17268e-05	6.06781e-05	4.20025e-05	2.42327e-05		4.9306e-05	5.26609e-05	0.000157404	18	0.691452
P34913	EPHX2	EPHX2	Bifunctional epoxide hydrolase 2 [Includes: Cytosolic epoxide hydrolase 2 (CEH) (EC 3.3.2.10) (Epoxide hydratase) (Soluble epoxide hydrolase) (SEH); Lipid-phosphate phosphatase (EC 3.1.3.76)]	62,616	3.03248e-05	2.02807e-05	2			5.2188e-05		1.42794e-05		1.04858e-05	2.64236e-06	0.000210821	0.000725056	3.54879e-06	0.00013608		3.80091e-06					0.0001343	10
P07814	EPRS GLNS PARS QARS QPRS PIG32	EPRS	Bifunctional glutamate/proline--tRNA ligase (Bifunctional aminoacyl-tRNA synthetase) (Cell proliferation-inducing gene 32 protein) (Glutamatyl-prolyl-tRNA synthetase) [Includes: Glutamate--tRNA ligase (EC 6.1.1.17) (Glutamyl-tRNA synthetase) (GluRS); Proline--tRNA ligase (EC 6.1.1.15) (Prolyl-tRNA synthetase)]	170,591	0.000173689	0.000220194	2	0.000269196	0.000268338	0.000281703	0.000132992	0.000232713	0.000180093	0.000265571	0.000307454	0.000198886	0.000199429	0.000259217	9.98973e-05	0.00019953	0.000237173	0.000230202		6.91036e-05	6.33159e-05	0.000353963	18	0.347286
P52848	NDST1 HSST HSST1	NDST1	Bifunctional heparan sulfate N-deacetylase/N-sulfotransferase 1 (EC 2.8.2.8) (Glucosaminyl N-deacetylase/N-sulfotransferase 1) (NDST-1) (N-heparan sulfate sulfotransferase 1) (N-HSST 1) ([Heparan sulfate]-glucosamine N-sulfotransferase 1) (HSNST 1) [Includes: Heparan sulfate N-deacetylase 1 (EC 3.-.-.-); Heparan sulfate N-sulfotransferase 1 (EC 2.8.2.-)]	100,868	2.8249e-06	2.69892e-06	2	3.33533e-06		5.71709e-06	1.73015e-06	1.77284e-06	2.76889e-06	2.34335e-05		5.73998e-06	6.9782e-06	7.71047e-06	3.19634e-05	4.16606e-06	1.76962e-05	2.31417e-05					13
P52849	NDST2 HSST2	NDST2	Bifunctional heparan sulfate N-deacetylase/N-sulfotransferase 2 (EC 2.8.2.8) (Glucosaminyl N-deacetylase/N-sulfotransferase 2) (NDST-2) (N-heparan sulfate sulfotransferase 2) (N-HSST 2) [Includes: Heparan sulfate N-deacetylase 2 (EC 3.-.-.-); Heparan sulfate N-sulfotransferase 2 (EC 2.8.2.-)]	100,875		4.4982e-06	1					3.54544e-06			4.92056e-06	2.29583e-06	1.16295e-06	2.20284e-06			5.89834e-06			5.24339e-06			7
P13995	MTHFD2 NMDMC	MTHFD2	Bifunctional methylenetetrahydrofolate dehydrogenase/cyclohydrolase, mitochondrial [Includes: NAD-dependent methylenetetrahydrofolate dehydrogenase (EC 1.5.1.15); Methenyltetrahydrofolate cyclohydrolase (EC 3.5.4.9)]	37,895	1.8783e-05	2.39271e-05	2	0.000146485	1.30592e-05	0.000177539	0.000354606	0.000155724	2.21105e-05	4.85137e-05	0.000174645			2.34555e-05		4.43565e-05	5.33839e-05	0.000112326		3.67152e-05	2.59392e-05		14	1.87561
Q96T60	PNKP	PNKP	Bifunctional polynucleotide phosphatase/kinase (DNA 5'-kinase/3'-phosphatase) (Polynucleotide kinase-3'-phosphatase) [Includes: Polynucleotide 3'-phosphatase (EC 3.1.3.32) (2'(3')-polynucleotidase); Polynucleotide 5'-hydroxyl-kinase (EC 2.7.1.78)]	57,076	3.49693e-05	2.54551e-05	2	5.59967e-05	8.67049e-05	7.0725e-05	6.72676e-05	4.07299e-05	1.95734e-05	2.99094e-05	6.9572e-05	3.44897e-05	2.46646e-05	5.25589e-05	4.03482e-06	3.68125e-05	4.79532e-05	4.57087e-05		4.13897e-05	0.000102132	6.3094e-05	18
P31939	ATIC PURH OK/SW-cl.86	ATIC	Bifunctional purine biosynthesis protein PURH [Cleaved into: Bifunctional purine biosynthesis protein PURH, N-terminally processed] [Includes: Phosphoribosylaminoimidazolecarboxamide formyltransferase (EC 2.1.2.3) (5-aminoimidazole-4-carboxamide ribonucleotide formyltransferase) (AICAR transformylase); IMP cyclohydrolase (EC 3.5.4.10) (ATIC) (IMP synthase) (Inosinicase)]	64,616	0.000531151	0.000426045	2	0.000408716	0.000647163	0.000505727	0.000434833	0.000487076	0.000354432	0.000534483	0.000819383	0.00055554	0.000328613	0.000533037	0.000295812	0.000429223	0.000506449	0.000303875		0.000225317	0.000164845	0.000777242	18	0.377923
Q9Y223	GNE GLCNE	GNE	Bifunctional UDP-N-acetylglucosamine 2-epimerase/N-acetylmannosamine kinase (UDP-GlcNAc-2-epimerase/ManAc kinase) [Includes: UDP-N-acetylglucosamine 2-epimerase (hydrolyzing) (EC 3.2.1.183) (UDP-GlcNAc-2-epimerase) (Uridine diphosphate-N-acetylglucosamine-2-epimerase); N-acetylmannosamine kinase (EC 2.7.1.60) (ManAc kinase)]	79,275	2.39689e-05	1.0305e-05	2	5.72914e-05	3.12127e-05	5.09202e-05	7.48479e-05	6.54162e-05	5.28463e-05	3.80987e-05	3.54805e-05	8.17985e-05	0.000116906	6.447e-05	2.03348e-05	2.12033e-05	2.55185e-05	1.73206e-05				2.94659e-06	16
P21810	BGN SLRR1A	BGN	Biglycan (Bone/cartilage proteoglycan I) (PG-S1)	41,654	0.000523639	0.00133519	2	4.03836e-06					0.000181037	3.15255e-05	1.19163e-05	8.33985e-06	1.40818e-05		3.87008e-05		3.42821e-05	2.96678e-05					9
Q9Y2P5	SLC27A5 ACSB ACSVL6 FACVL3 FATP5	SLC27A5	Bile acyl-CoA synthetase (BACS) (EC 6.2.1.7) (Bile acid-CoA ligase) (BA-CoA ligase) (BAL) (Cholate--CoA ligase) (Fatty acid transport protein 5) (FATP-5) (Fatty-acid-coenzyme A ligase, very long-chain 3) (Solute carrier family 27 member 5) (Very long-chain acyl-CoA synthetase homolog 2) (VLCS-H2) (VLCSH2) (Very long-chain acyl-CoA synthetase-related protein) (VLACS-related) (VLACSR)	75,385		3.6129e-06	1									4.30097e-05	0.000765642										2
Q06520	SULT2A1 HST STD	SULT2A1	Bile salt sulfotransferase (EC 2.8.2.14) (Dehydroepiandrosterone sulfotransferase) (DHEA-ST) (Hydroxysteroid Sulfotransferase) (HST) (ST2) (ST2A3) (Sulfotransferase 2A1) (ST2A1)	33,780		5.36591e-06	1			5.69046e-06						0.0011655	0.00175379										3
P53004	BLVRA BLVR BVR	BLVRA	Biliverdin reductase A (BVR A) (EC 1.3.1.24) (Biliverdin-IX alpha-reductase)	33,428	7.24663e-05	9.23129e-05	2	0.00037741	0.000148043	0.000281769	0.000182724	0.000176534	3.34202e-05	0.000231771	0.000197982	0.00016281	4.2113e-05	0.000305783	0.000344459	0.0003897	0.000142394	9.4475e-05		0.000411027	0.000411673	0.000279512	18
P78537	BLOC1S1 BLOS1 GCN5L1 RT14	BLOC1S1	Biogenesis of lysosome-related organelles complex 1 subunit 1 (BLOC-1 subunit 1) (GCN5-like protein 1) (Protein RT14)	17,263	2.19461e-05	2.62092e-05	2	1.94884e-05	4.30003e-05	2.227e-05		5.17938e-05	4.85361e-05	2.28204e-05	0.000105427	1.34155e-05		1.93082e-05	1.33402e-05		4.82531e-05	5.56777e-05		9.43258e-05	0.000112539	0.000281729	15
Q6QNY1	BLOC1S2 BLOS2 CEAP	BLOC1S2	Biogenesis of lysosome-related organelles complex 1 subunit 2 (BLOC-1 subunit 2) (Centrosome-associated protein)	15,961	2.37292e-05	3.40064e-05	2	8.43125e-05	0.000124021	9.63467e-05	0.000131207	7.84263e-05	6.99938e-05	7.40458e-05	0.000165858	4.35296e-05	5.87998e-05	6.26496e-05	7.2142e-05	0.00013164	4.47336e-05	6.02195e-05		6.44939e-05		0.000118299	17
Q6QNY0	BLOC1S3 BLOS3	BLOC1S3	Biogenesis of lysosome-related organelles complex 1 subunit 3 (BLOC-1 subunit 3)	21,256	8.73055e-05	6.84406e-05	2	3.16549e-05	0.000174613	0.000135649	0.000106733	8.41283e-05		0.00014209	0.00010119	0.000108954	3.86333e-05	0.000109768	7.58393e-05		0.000111967	7.10576e-05		3.57346e-05	3.06732e-05	6.77704e-05	16
Q9NUP1	BLOC1S4 CNO	BLOC1S4	Biogenesis of lysosome-related organelles complex 1 subunit 4 (BLOC-1 subunit 4) (Protein cappuccino homolog)	23,351	3.25894e-05	3.89201e-05	2	2.16112e-05	2.1193e-05	3.29277e-05	6.72627e-05	3.82903e-05	5.98032e-05	4.49886e-05	7.08551e-05	2.97536e-05	5.02389e-06	4.75807e-05	2.95865e-05		5.0961e-05	4.11616e-05		4.21738e-05		4.41815e-05	16	0.415298
Q8TDH9	BLOC1S5 MUTED	BLOC1S5	Biogenesis of lysosome-related organelles complex 1 subunit 5 (BLOC-1 subunit 5) (Protein Muted homolog)	21,609	6.59144e-05	5.24791e-05	2	4.67067e-05	0.000103056	0.000115642	7.2685e-05	8.2754e-06		8.50769e-05	9.95372e-05	4.28696e-05	2.71445e-05	8.74078e-05	4.26288e-05	5.83399e-05	8.81106e-05	4.44798e-05		3.95784e-05	8.32383e-05		16	0.468368
Q9UL45	BLOC1S6 PA PLDN	BLOC1S6	Biogenesis of lysosome-related organelles complex 1 subunit 6 (BLOC-1 subunit 6) (Pallid protein homolog) (Pallidin) (Syntaxin 13-interacting protein)	19,744		2.76194e-05	1	1.70395e-05	1.25323e-05	1.94716e-05				6.65094e-06							1.80813e-05	1.39089e-05				1.89576e-05	7
Q96IK1	BOD1 FAM44B	BOD1	Biorientation of chromosomes in cell division protein 1 (Biorientation defective protein 1) (Protein FAM44B)	19,196	3.70768e-05	3.30618e-05	2	8.76297e-05	0.000103121	0.000130179	0.000127278	8.38408e-05		4.10449e-05		1.80969e-05		2.31518e-05			5.57924e-05	3.5765e-05					10
Q8NFC6	BOD1L1 BOD1L FAM44A KIAA1327	BOD1L1	Biorientation of chromosomes in cell division protein 1-like 1	330,466	1.23567e-05	1.35902e-05	2	4.37758e-05	7.78706e-05	3.66455e-05	4.75283e-06	1.89394e-05	6.76119e-06	3.1392e-05	1.45194e-05	1.40161e-05	5.67988e-06	2.75691e-05		1.52593e-05	3.34888e-05	2.86696e-05		8.09085e-06	4.3601e-06	3.0925e-05	17
P43251	BTD	BTD	Biotinidase (Biotinase) (EC 3.5.1.12)	61,133	1.39812e-05	1.78102e-05	2		4.04754e-06			8.77545e-06		2.14804e-06		1.70475e-05	1.15139e-05	7.26977e-06	3.76706e-06	6.87391e-06	9.73279e-06	1.12304e-05	0.000204397	9.97241e-06	2.07071e-05	3.80877e-06	14
P50747	HLCS	HLCS	Biotin--protein ligase (EC 6.3.4.-) (Biotin apo-protein ligase) [Includes: Biotin--[methylmalonyl-CoA-carboxytransferase] ligase (EC 6.3.4.9); Biotin--[propionyl-CoA-carboxylase [ATP-hydrolyzing]] ligase (EC 6.3.4.10) (Holocarboxylase synthetase) (HCS); Biotin--[methylcrotonoyl-CoA-carboxylase] ligase (EC 6.3.4.11); Biotin--[acetyl-CoA-carboxylase] ligase (EC 6.3.4.15)]	80,760		6.74229e-06	1	3.12433e-05	1.22555e-05	6.66452e-05	8.64372e-06	2.43568e-05		4.87802e-06	4.09742e-06	1.29045e-05	1.01683e-05	2.06363e-05	2.85156e-06		2.21023e-05	1.36017e-05					13
P49789	FHIT	FHIT	Bis(5'-adenosyl)-triphosphatase (EC 3.6.1.29) (AP3A hydrolase) (AP3Aase) (Diadenosine 5',5'''-P1,P3-triphosphate hydrolase) (Dinucleosidetriphosphatase) (Fragile histidine triad protein)	16,858	5.08482e-05	2.15914e-05	2		4.40334e-05	4.56101e-05		6.36457e-05		7.78955e-06	5.88874e-05	9.61647e-05	6.263e-05	0.000118632	2.73213e-05	7.47816e-05	2.82356e-05	4.07252e-05		6.23002e-05	4.93777e-05		14
Q9Y6X5	ENPP4 KIAA0879 NPP4	ENPP4	Bis(5'-adenosyl)-triphosphatase ENPP4 (EC 3.6.1.29) (AP3A hydrolase) (AP3Aase) (Ectonucleotide pyrophosphatase/phosphodiesterase family member 4) (E-NPP 4) (NPP-4)	51,641	1.47158e-05	1.40595e-05	2		6.70811e-05	4.46677e-05		3.46281e-06			0.000118545	2.91503e-05	9.0868e-06	1.07575e-05	5.35137e-05	3.25495e-05	3.45652e-05	5.58372e-05		3.76185e-05	2.10248e-05	0.000141353	14
P50583	NUDT2 APAH1	NUDT2	Bis(5'-nucleosyl)-tetraphosphatase [asymmetrical] (EC 3.6.1.17) (Diadenosine 5',5'''-P1,P4-tetraphosphate asymmetrical hydrolase) (Ap4A hydrolase) (Ap4Aase) (Diadenosine tetraphosphatase) (Nucleoside diphosphate-linked moiety X motif 2) (Nudix motif 2)	16,829	3.38988e-05	4.31828e-05	2	0.000119946	7.35154e-05	0.000171333	0.00019703	7.43813e-05	1.65959e-05	7.02267e-05	0.000186798	7.56882e-05	4.18253e-05	4.62142e-05	0.000136842	0.000324612	4.94974e-05	4.89545e-05		8.1294e-05	8.33111e-05	0.000112197	18
P07738	BPGM	BPGM	Bisphosphoglycerate mutase (BPGM) (EC 5.4.2.4) (2,3-bisphosphoglycerate mutase, erythrocyte) (2,3-bisphosphoglycerate synthase) (EC 5.4.2.11) (2,3-diphosphoglycerate mutase) (DPGM) (BPG-dependent PGAM)	30,005	2.21472e-05	4.23191e-05	2	2.8031e-05	8.24657e-05	8.96895e-05	3.48975e-05	0.000131115	1.86164e-05	5.25177e-05	6.61705e-05	3.85922e-05	3.90978e-05	0.000155522	6.14009e-05	2.80102e-05	6.34555e-05	6.40669e-05	6.40443e-05	6.35965e-05	8.93649e-05	3.63299e-05	19	0.553334
Q13867	BLMH	BLMH	Bleomycin hydrolase (BH) (BLM hydrolase) (BMH) (EC 3.4.22.40)	52,562	2.07913e-05	3.45462e-06	2	0.00021122	0.000122396	0.000307195	0.000102926	0.000129281	0.00013284	5.74611e-05	0.000201458		3.57103e-05	8.66659e-05	0.000175253	0.00018388	8.3767e-05	8.09821e-05		5.90563e-05	5.18227e-05	0.000187761	17	0.591644
Q969J3	BORCS5 LOH12CR1	BORCS5	BLOC-1-related complex subunit 5 (Loss of heterozygosity 12 chromosomal region 1) (Myristoylated lysosomal protein) (Myrlysin)	22,222	1.28266e-05	2.04243e-05	2	5.29879e-05	0.000122483	0.000112452	4.712e-05	3.21885e-05	8.79781e-05	5.90929e-05	6.70095e-05	5.21087e-05	2.11165e-05	6.49974e-05	2.07265e-05	3.78204e-05	6.42601e-05	0.000111221		7.58431e-05	6.48241e-05		17
Q96GS4	BORCS6 C17orf59	BORCS6	BLOC-1-related complex subunit 6 (Lysosome-dispersing protein) (Lyspersin)	37,226	1.53091e-05	3.16906e-05	2	5.42247e-05	0.000106351	6.7128e-05	1.40641e-05	3.84297e-05	3.75131e-05	3.17479e-05	4.44458e-05	3.11062e-05	1.89082e-05	3.88001e-05	5.56768e-05	4.51537e-05	5.75399e-05	7.74591e-05		2.54731e-05	2.6982e-05		17
Q96B45	BORCS7 C10orf32	BORCS7	BLOC-1-related complex subunit 7 (Diaskedin)	11,564	1.63649e-05	1.56351e-05	2	2.90927e-05	2.13973e-05	8.3113e-05	4.52741e-05	6.18551e-05	7.24558e-05	3.40668e-05	7.15383e-05	5.00675e-05	3.0434e-05	4.80394e-05	0.000139402		4.11619e-05	3.56215e-05		6.1192e-05			15	0.613333
Q96FH0	BORCS8 MEF2BNB	BORCS8	BLOC-1-related complex subunit 8 (MEF2B neighbor)	13,403	2.83333e-05	0	2		5.53842e-05			1.3342e-05		1.9595e-05	4.93781e-05	1.72791e-05	2.62582e-05	4.1448e-05	3.43642e-05		3.55141e-05	7.17126e-05		7.69591e-05			11
P54132	BLM RECQ2 RECQL3	BLM	Bloom syndrome protein (EC 3.6.4.12) (DNA helicase, RecQ-like type 2) (RecQ2) (RecQ protein-like 3)	159,000	2.38934e-06	0	2	2.0101e-05	1.86746e-05	2.29701e-05	5.48795e-06	2.92415e-05	7.02623e-06		1.14465e-05						1.27232e-05			8.14404e-06	8.19879e-06	1.02401e-05	11
Q9NSY1	BMP2K BIKE HRIHFB2017	BMP2K	BMP-2-inducible protein kinase (BIKe) (EC 2.7.11.1)	129,172	1.36015e-05	1.08877e-05	2	1.0418e-05	9.57786e-06	7.44061e-06		1.24594e-05	1.08109e-05	3.45644e-05	7.68528e-06	1.34467e-05	6.35734e-06	1.72027e-05	8.91415e-06	3.2532e-06	2.67161e-05	1.16929e-05					14
Q9Y3E2	BOLA1 CGI-143	BOLA1	BolA-like protein 1 (hBolA)	14,289	1.32751e-05	1.2683e-05	2	3.53168e-05		0.000107621	8.54935e-05			1.838e-05	3.47373e-05	5.6727e-05	2.463e-05	4.66536e-05			3.3312e-05	3.84377e-05					10	0.76194
Q9H3K6	BOLA2 BOLA2A My016; BOLA2B	BOLA2; BOLA2B	BolA-like protein 2	10,117	0.0004088	0.000588098	2	0.000349164	0.000293492	0.000950004	0.000569245	0.000477239	0.000358882	0.000168737	0.000474267	0.000217468	6.95737e-05	0.000571068	0.000386968	0.000581508	0.000188196	0.000162865		0.000178114	0.000211403		17
Q53S33	BOLA3	BOLA3	BolA-like protein 3	12,114	1.56887e-05	5.6209e-05	2	0.000111087		9.52074e-05	0.000144062	5.90468e-05		8.67203e-05	4.09742e-05	0.000105147	5.81045e-05	0.000119232	1.90104e-05		0.000166995	9.06779e-05					12	0.456645
Q6UWU4	C6orf89 BRAP UNQ177/PRO203	C6orf89	Bombesin receptor-activated protein C6orf89 (Amfion)	39,870	2.38484e-06	0	2	1.26572e-05		4.82126e-06		1.79406e-05		9.88083e-06	8.29967e-06	2.90434e-06	2.94239e-06	2.7867e-06			2.68621e-05	1.03318e-05					10
P13727	PRG2 MBP	PRG2	Bone marrow proteoglycan (BMPG) (Proteoglycan 2) [Cleaved into: Eosinophil granule major basic protein (EMBP) (MBP) (Pregnancy-associated major basic protein)]	25,206	0.000160078	2.87885e-05	2		2.94499e-05											0.00115034			7.62432e-05	7.29996e-05	0.000176307	1.69905e-05	6
Q10589	BST2	BST2	Bone marrow stromal antigen 2 (BST-2) (HM1.24 antigen) (Tetherin) (CD antigen CD317)	19,769	1.91751e-05	9.38898e-05	2	8.50898e-06	2.5033e-05	1.9447e-05	0.000273662	9.04564e-06			0.000217603	0.000210868	2.37367e-05	5.6202e-05		2.12566e-05				0.000135268	8.88421e-05		12	2.3394
P13497	BMP1 PCOLC	BMP1	Bone morphogenetic protein 1 (BMP-1) (EC 3.4.24.19) (Mammalian tolloid protein) (mTld) (Procollagen C-proteinase) (PCP)	111,249		2.89503e-05	1	1.36084e-05				6.42966e-06	1.75736e-05	3.54114e-06		5.7248e-05		8.9884e-06			5.34831e-06	1.35768e-05					8
P12644	BMP4 BMP2B DVR4	BMP4	Bone morphogenetic protein 4 (BMP-4) (Bone morphogenetic protein 2B) (BMP-2B)	46,555	6.12366e-06	1.75517e-05	2														5.11219e-06						1
Q13873	BMPR2 PPH1	BMPR2	Bone morphogenetic protein receptor type-2 (BMP type-2 receptor) (BMPR-2) (EC 2.7.11.30) (Bone morphogenetic protein receptor type II) (BMP type II receptor) (BMPR-II)	115,201		2.36361e-06	1	4.38054e-06	6.44365e-06			6.20908e-06	7.27319e-06	2.27978e-06			2.03666e-06	1.9289e-06			3.71868e-05	1.54948e-05					9
Q53HL2	CDCA8 PESCRG3	CDCA8	Borealin (Cell division cycle-associated protein 8) (Dasra-B) (hDasra-B) (Pluripotent embryonic stem cell-related gene 3 protein)	31,323	6.06496e-06	5.79449e-06	2	3.22218e-05		0.000104326	0.00011143	8.56351e-05	2.67496e-05	4.19232e-06	5.28218e-06						8.73791e-05	4.38365e-06					9
Q9NWK9	ZNHIT6 BCD1 C1orf181	ZNHIT6	Box C/D snoRNA protein 1 (Serologically defined breast cancer antigen NY-BR-75) (Zinc finger HIT domain-containing protein 6)	53,918	1.49683e-05	3.36489e-06	2	5.92764e-05	4.58916e-05	2.49558e-05	4.20772e-05	4.64321e-05	1.03599e-05	9.74192e-06	1.22745e-05	6.4429e-06	4.35153e-06	8.24256e-06		2.33812e-05	2.86915e-05	2.29197e-05					14
P80723	BASP1 NAP22	BASP1	Brain acid soluble protein 1 (22 kDa neuronal tissue-enriched acidic protein) (Neuronal axonal membrane protein NAP-22)	22,693	0.000255062	0.000433445	2	0.000348392	0.000370727	0.000423531	0.00237631	0.000204883		0.000462931	0.000524949		0.000129239	9.79206e-05	0.000101481	0.00040739	0.000372314	0.000369094		0.000186901	6.58405e-05	1.5428e-05	16	1.53148
Q9UQB8	BAIAP2	BAIAP2	Brain-specific angiogenesis inhibitor 1-associated protein 2 (BAI-associated protein 2) (BAI1-associated protein 2) (Protein BAP2) (Fas ligand-associated factor 3) (FLAF3) (Insulin receptor substrate p53/p58) (IRS-58) (IRSp53/58) (Insulin receptor substrate protein of 53 kDa) (IRSp53) (Insulin receptor substrate p53)	60,868	7.02508e-05	3.80335e-05	2	0.000135416		8.52672e-05	0.000108951	3.52546e-05	0.000357903	4.74626e-05		4.37555e-05	5.97473e-05	0.000155155			9.57966e-05	0.000115048					11	0.941297
Q9UHR4	BAIAP2L1 IRTKS	BAIAP2L1	Brain-specific angiogenesis inhibitor 1-associated protein 2-like protein 1 (BAI1-associated protein 2-like protein 1) (Insulin receptor tyrosine kinase substrate)	56,883	8.77311e-05	0.000165242	2	1.77432e-05		0.000162206	7.05639e-05	8.17362e-05	0.000191488	3.4628e-05	4.07214e-05	3.66424e-05	3.506e-05	7.42228e-05			2.09199e-05	2.41389e-06					12
Q6UXY1	BAIAP2L2 UNQ9336/PRO34007	BAIAP2L2	Brain-specific angiogenesis inhibitor 1-associated protein 2-like protein 2 (BAI1-associated protein 2-like protein 2) (Planar intestinal- and kidney-specific BAR domain protein) (Pinkbar)	58,987	9.65255e-06	7.68507e-06	2							2.22619e-06				1.13014e-05									2
P54687	BCAT1 BCT1 ECA39	BCAT1	Branched-chain-amino-acid aminotransferase, cytosolic (BCAT(c)) (EC 2.6.1.42) (Protein ECA39)	42,966	1.54876e-05	5.17891e-05	2	8.61311e-05	1.15179e-05	9.84249e-05		5.82676e-05		0.000103914	5.77621e-05				4.28789e-05	0.00028363	8.58578e-05	0.000111852		1.18629e-05			11
O15382	BCAT2 BCATM BCT2 ECA40	BCAT2	Branched-chain-amino-acid aminotransferase, mitochondrial (BCAT(m)) (EC 2.6.1.42) (Placental protein 18) (PP18)	44,288	3.21388e-05	2.45645e-05	2	2.65873e-05	0.000173198	0.00013455	5.12265e-05			4.15107e-05	0.000112076	9.15115e-05	1.58932e-05	8.78048e-05	9.35976e-05	9.48841e-05	7.25472e-05	8.99107e-05		5.59145e-05	6.20141e-05	0.000290972	16
Q6UWZ7	ABRAXAS1 ABRA1 CCDC98 FAM175A UNQ496/PRO1013	ABRAXAS1	BRCA1-A complex subunit Abraxas 1 (Coiled-coil domain-containing protein 98) (Protein FAM175A)	46,663	2.03684e-06	0	2	1.80243e-05	7.954e-05	1.23582e-05		3.83223e-06	1.19706e-05		1.41829e-05					2.70164e-05	1.27509e-05	1.47128e-05					9	1.59106
Q96RL1	UIMC1 RAP80 RXRIP110	UIMC1	BRCA1-A complex subunit RAP80 (Receptor-associated protein 80) (Retinoid X receptor-interacting protein 110) (Ubiquitin interaction motif-containing protein 1)	79,727	1.66729e-05	7.9647e-06	2	2.10988e-05	6.82785e-05	3.37543e-05		1.34577e-05		2.3059e-05	2.07525e-05	7.26203e-06		1.67229e-05		1.05415e-05	2.8359e-05	1.37779e-05				6.10386e-06	12
Q6PJG6	BRAT1 BAAT1 C7orf27	BRAT1	BRCA1-associated ATM activator 1 (BRCA1-associated protein required for ATM activation protein 1)	88,119	5.38687e-06	1.38959e-05	2	6.10861e-05	5.616e-05	5.23539e-05	0.000110906	3.44987e-05		1.49021e-05	1.87762e-05	1.83972e-05	5.3252e-06	1.7652e-05		3.81505e-05	4.59148e-05	1.55822e-05		2.19606e-05	1.92114e-05	2.40786e-05	16
Q7Z569	BRAP RNF52	BRAP	BRCA1-associated protein (EC 2.3.2.27) (BRAP2) (Impedes mitogenic signal propagation) (IMP) (RING finger protein 52) (RING-type E3 ubiquitin transferase BRAP2) (Renal carcinoma antigen NY-REN-63)	67,305	7.75694e-06	1.07796e-05	2	5.49841e-05	4.04401e-05	8.56803e-05	6.7416e-05	2.9226e-05	3.73469e-05	2.92659e-05	6.88315e-05	1.54842e-05	5.22901e-06	1.4857e-05	1.36864e-05	4.37049e-05	3.00569e-05	3.26416e-05		2.17066e-05		1.7867e-05	17
Q99728	BARD1	BARD1	BRCA1-associated RING domain protein 1 (BARD-1) (EC 2.3.2.27) (RING-type E3 ubiquitin transferase BARD1)	86,648	3.28811e-06	0	2	9.70674e-06		1.55291e-05		2.47655e-05			3.81899e-06						1.23602e-05						5
Q9P287	BCCIP TOK1	BCCIP	BRCA2 and CDKN1A-interacting protein (P21- and CDK-associated protein 1) (Protein TOK-1)	35,979	0.000116009	7.43103e-05	2	0.000205715	0.000103159	0.000186993	0.000266778	0.000288272	2.3288e-05	4.01478e-05	0.000183945	7.4024e-05	3.26059e-05	6.48495e-05		8.17576e-05	8.59938e-05	2.67146e-05		2.46465e-05	8.92958e-05	0.000123355	17	0.985143
Q7Z589	EMSY C11orf30 GL002	EMSY	BRCA2-interacting transcriptional repressor EMSY	141,468	8.72643e-06	6.41328e-07	2	3.44828e-05	2.09889e-05	2.17405e-05	3.70084e-06	1.26405e-05	1.5794e-05	5.56944e-06	7.0173e-06	1.63706e-06		3.92688e-06		5.94088e-06	1.09352e-05	6.79421e-06					13
Q9NZM4	BICRA GLTSCR1	BICRA	BRD4-interacting chromatin-remodeling complex-associated protein (Glioma tumor suppressor candidate region gene 1 protein)	158,490	2.39689e-06	1.7175e-06	2	4.24542e-06	1.56122e-05	7.27707e-06		3.38488e-06	7.04884e-06	4.14273e-06	2.08788e-06	3.6531e-06		1.40205e-06			1.05116e-05	2.59907e-06					11
Q6AI39	BICRAL GLTSCR1L KIAA0240	BICRAL	BRD4-interacting chromatin-remodeling complex-associated protein-like (Glioma tumor suppressor candidate region gene 1 protein-like)	115,084	1.65073e-06	7.88555e-07	2		4.30013e-06				2.42686e-06					9.65431e-07			1.03402e-06						4
P11274	BCR BCR1 D22S11	BCR	Breakpoint cluster region protein (EC 2.7.11.1) (Renal carcinoma antigen NY-REN-26)	142,819	1.0975e-05	1.20742e-05	2	1.64894e-05	2.5988e-05	4.03778e-05			2.15113e-05	1.56308e-05	6.95092e-06	1.37834e-05	9.03551e-06	3.18958e-05	5.8049e-05	3.53081e-05	1.91639e-05	2.40355e-05		9.21238e-06		2.31702e-05	15
P56945	BCAR1 CAS CASS1 CRKAS	BCAR1	Breast cancer anti-estrogen resistance protein 1 (CRK-associated substrate) (Cas scaffolding protein family member 1) (p130cas)	93,372	2.44159e-05	2.4299e-05	2	0.000109894		1.85282e-05	5.79405e-05	3.25579e-05	4.78589e-05	7.73507e-05	1.24039e-05	2.3563e-05		8.21048e-05			7.64676e-05	3.23523e-05					11	0.65453
Q9HCU9	BRMS1	BRMS1	Breast cancer metastasis-suppressor 1	28,461	1.33685e-05	0	2	2.95517e-05	6.95515e-05		6.13178e-05	6.2831e-06		4.6139e-06	2.90668e-05	4.06859e-06				4.42946e-05	1.67245e-05	9.64893e-06				3.16336e-05	11
Q5PSV4	BRMS1L	BRMS1L	Breast cancer metastasis-suppressor 1-like protein (BRMS1-homolog protein p40) (BRMS1-like protein p40)	37,629	1.00975e-05	4.82361e-06	2	1.3411e-05	3.28787e-05	4.59755e-05	3.71026e-05	2.85136e-05	6.68005e-05	1.04693e-05	3.07788e-05	9.23192e-06		1.7716e-05		2.2335e-05	1.26497e-05	7.29805e-06					13
P38398	BRCA1 RNF53	BRCA1	Breast cancer type 1 susceptibility protein (EC 2.3.2.27) (RING finger protein 53) (RING-type E3 ubiquitin transferase BRCA1)	207,721	2.74326e-06	0	2	1.61961e-05		2.03587e-05		1.20523e-05									8.59318e-06						4
O75363	BCAS1 AIBC1 NABC1	BCAS1	Breast carcinoma-amplified sequence 1 (Amplified and overexpressed in breast cancer) (Novel amplified in breast cancer 1)	61,709	9.23015e-06	3.08648e-05	2								5.36239e-06							3.33766e-05					2
Q9H6U6	BCAS3	BCAS3	Breast carcinoma-amplified sequence 3 (GAOB1)	101,237	3.75165e-06	4.48043e-06	2	2.8247e-05	1.46649e-05	2.84812e-05		5.29915e-06	5.24172e-05	2.2051e-05	1.79775e-05	1.48695e-05	9.27036e-06	1.64622e-05	2.0473e-05	1.24526e-05	1.64563e-05	1.89884e-05				8.62841e-06	15
Q9Y6D6	ARFGEF1 ARFGEP1 BIG1	ARFGEF1	Brefeldin A-inhibited guanine nucleotide-exchange protein 1 (Brefeldin A-inhibited GEP 1) (ADP-ribosylation factor guanine nucleotide-exchange factor 1) (p200 ARF guanine nucleotide exchange factor) (p200 ARF-GEP1)	208,767	2.31948e-05	1.13029e-05	2	2.09495e-05	7.70404e-05	3.49888e-05		3.68324e-05	4.28103e-05	2.32733e-05	3.72488e-05	2.05227e-05	1.23625e-05	3.99149e-05	8.27328e-05	6.23992e-05	2.67904e-05	2.63086e-05		1.76176e-05	1.13075e-05	5.20303e-05	17	0.60587
Q9Y6D5	ARFGEF2 ARFGEP2 BIG2	ARFGEF2	Brefeldin A-inhibited guanine nucleotide-exchange protein 2 (Brefeldin A-inhibited GEP 2) (ADP-ribosylation factor guanine nucleotide-exchange factor 2)	202,038	1.52788e-05	1.43729e-05	2	3.74664e-05	6.73591e-05	2.94941e-05	8.63782e-07	3.36337e-05	4.56185e-05	3.0548e-05	4.09462e-05	2.34987e-05	2.1484e-05	2.63964e-05	6.04117e-05	5.1998e-05	2.70937e-05	2.92237e-05		1.39346e-05	9.58944e-06	1.43555e-05	18	0.590603
Q5TH69	ARFGEF3 BIG3 C6orf92 KIAA1244	ARFGEF3	Brefeldin A-inhibited guanine nucleotide-exchange protein 3 (ARFGEF family member 3)	240,652	6.51196e-06	7.35274e-06	2	4.89295e-06		9.58515e-06		5.20155e-06						9.23372e-06			5.43934e-06	5.70571e-07					6
Q8WY22	BRI3BP KG19	BRI3BP	BRI3-binding protein (I3-binding protein) (Cervical cancer 1 proto-oncogene-binding protein KG19) (HCCRBP-1)	27,836	3.41427e-05	3.42511e-05	2	1.81291e-05	2.66674e-05	7.59614e-05	1.88084e-05	2.56967e-05		1.41525e-05	7.13266e-05	1.24798e-05	1.26433e-05	2.39486e-05	2.48195e-05	1.50964e-05	1.71e-05	4.93279e-06		8.45685e-05	5.95472e-05	4.33581e-05	17	1.04361
Q9UBW5	BIN2 BRAP1	BIN2	Bridging integrator 2 (Breast cancer-associated protein 1)	61,874	3.37891e-05	5.20918e-05	2		0.000179958						1.87183e-05	1.87148e-05	1.5168e-05		0.0012543	0.000380329		1.3315e-05		0.000176561	0.000131822	0.000482285	10
Q9NQY0	BIN3	BIN3	Bridging integrator 3	29,665	1.60332e-05	1.99137e-05	2	0.000102068	5.00465e-05	5.18385e-05	3.52975e-05	6.02809e-05	9.41489e-06	9.29594e-05	8.92385e-05	2.34207e-05	1.58184e-05	6.36709e-05	2.32892e-05		9.22628e-05	7.40585e-05	3.24549e-05				15	0.592904
Q9NWV8	BABAM1 C19orf62 MERIT40 NBA1 HSPC142	BABAM1	BRISC and BRCA1-A complex member 1 (Mediator of RAP80 interactions and targeting subunit of 40 kDa) (New component of the BRCA1-A complex)	36,560	5.85103e-05	6.33544e-05	2	0.000115026	0.000162432	5.78354e-05	6.20546e-05	6.84771e-05	3.81965e-05	6.10606e-05	0.000126715	3.80074e-05	3.52966e-05	8.20529e-05	8.18871e-05	0.000126435	7.48626e-05	7.88701e-05		3.21269e-05	3.20796e-05	0.00019061	18
Q9NXR7	BABAM2 BRCC45 BRE	BABAM2	BRISC and BRCA1-A complex member 2 (BRCA1-A complex subunit BRE) (BRCA1/BRCA2-containing complex subunit 45) (Brain and reproductive organ-expressed protein)	43,552	3.70939e-05	3.54396e-05	2	3.47613e-05	0.000102266	3.08956e-05	5.20921e-05	3.28478e-05	9.61929e-05	3.91971e-05	5.31859e-05	4.78584e-05	2.69363e-05	5.86754e-05	6.87406e-05	4.82438e-05	4.37175e-05	3.15276e-05		5.05936e-05	5.21403e-05		17	0.440216
Q15018	ABRAXAS2 ABRO1 FAM175B KIAA0157	ABRAXAS2	BRISC complex subunit Abraxas 2 (Abraxas brother protein 1) (Protein FAM175B)	46,901	3.54167e-05	3.38372e-05	2	5.02121e-05	7.38606e-05	6.96745e-05	7.44192e-06	6.10045e-05	9.52791e-05	7.55962e-05	0.000112887	7.15994e-05	4.75245e-05	6.86993e-05	7.85626e-05	2.68793e-05	7.35799e-05	6.4408e-05		5.04282e-05	4.99807e-05		17
Q5VW32	BROX BROFTI C1orf58	BROX	BRO1 domain-containing protein BROX (BRO1 domain- and CAAX motif-containing protein)	46,476	3.47755e-05	5.17914e-05	2	5.42906e-05	0.000165044	4.96317e-05	9.38746e-05	1.53906e-05	6.61034e-05	5.65092e-05	2.49199e-05	4.73389e-05	2.77658e-05	5.97651e-05	7.4326e-05	7.23337e-05	6.14505e-05	3.24985e-05		9.42235e-05	7.98003e-05	0.000122299	18
Q9NRL2	BAZ1A ACF1 WCRF180 HSPC317	BAZ1A	Bromodomain adjacent to zinc finger domain protein 1A (ATP-dependent chromatin-remodeling protein) (ATP-utilizing chromatin assembly and remodeling factor 1) (hACF1) (CHRAC subunit ACF1) (Williams syndrome transcription factor-related chromatin-remodeling factor 180) (WCRF180) (hWALp1)	178,702	1.16919e-05	1.0155e-05	2	5.27134e-05	2.90775e-05	6.23887e-05		2.8019e-05	3.90724e-05	1.83708e-05	2.40725e-05	5.18387e-06	3.28236e-06	1.1813e-05		3.29214e-05	3.79567e-05	1.4599e-05		2.94284e-06	4.86275e-06	3.77371e-06	16
Q9UIF9	BAZ2A KIAA0314 TIP5	BAZ2A	Bromodomain adjacent to zinc finger domain protein 2A (Transcription termination factor I-interacting protein 5) (TTF-I-interacting protein 5) (Tip5) (hWALp3)	211,198	2.69777e-06	7.30282e-06	2	2.54872e-05	5.62365e-05	1.91133e-05		1.77809e-05	5.28969e-06	9.32652e-06	2.35022e-05	4.38625e-06		8.41717e-06		1.3928e-05	1.07055e-05	5.20115e-06				4.11636e-06	13
Q9UIF8	BAZ2B KIAA1476	BAZ2B	Bromodomain adjacent to zinc finger domain protein 2B (hWALp4)	240,459	4.54241e-06	1.13213e-06	2	2.09866e-06		7.99403e-07		6.69307e-06	1.1615e-06	1.63832e-06	1.37615e-06	4.81562e-07		8.77907e-06			4.45394e-06	3.9972e-06					10
Q9ULD4	BRPF3 KIAA1286	BRPF3	Bromodomain and PHD finger-containing protein 3	135,745	4.19676e-06	0	2	1.11527e-05	1.09369e-05	1.41607e-05				7.73899e-06				4.91093e-06			1.05196e-05	7.08066e-06					7
Q9NSI6	BRWD1 C21orf107 WDR9	BRWD1	Bromodomain and WD repeat-containing protein 1 (WD repeat-containing protein 9)	262,936	7.22349e-07	1.20774e-06	2	9.59629e-06	9.41059e-07	8.04173e-06		3.40051e-06	7.43546e-06	4.4948e-06	2.51702e-06			2.11279e-06			5.43093e-06	1.56664e-06					10
O95696	BRD1 BRL BRPF2	BRD1	Bromodomain-containing protein 1 (BR140-like protein) (Bromodomain and PHD finger-containing protein 2)	119,520	5.56463e-06	5.31647e-06	2	1.6889e-05	4.76161e-05	3.69908e-05		1.04732e-05	2.33679e-05	1.31844e-05	1.10746e-05	6.7819e-06	9.81534e-07	1.11552e-05		1.05478e-05	2.19041e-05	1.37861e-05				2.44298e-05	14	0.916849
P25440	BRD2 KIAA9001 RING3	BRD2	Bromodomain-containing protein 2 (O27.1.1) (Really interesting new gene 3 protein)	88,061	3.02008e-05	2.21557e-05	2	7.83181e-05	8.71054e-05	0.000135337		5.07668e-05	0.000107834	4.17535e-05	3.75771e-05	2.49841e-05	6.66089e-06	1.89253e-05		1.90878e-05	5.94582e-05	3.43035e-05				9.6599e-05	14
Q15059	BRD3 KIAA0043 RING3L	BRD3	Bromodomain-containing protein 3 (RING3-like protein)	79,542	3.46237e-05	3.365e-05	2	6.34435e-05	0.00011821	0.000106332	4.38804e-06	6.07003e-05	0.000122894	4.62253e-05	4.36817e-05	3.05715e-05	1.17988e-05	3.91109e-05	8.68566e-06	6.33963e-05	6.28342e-05	4.31562e-05		2.65503e-05	1.4147e-05	6.58311e-05	18
O60885	BRD4 HUNK1	BRD4	Bromodomain-containing protein 4 (Protein HUNK1)	152,219	3.0266e-05	2.65314e-05	2	6.29895e-05	0.000130043	6.31405e-05	3.43945e-06	4.6991e-05	8.6236e-05	3.88206e-05	5.21734e-05	2.58645e-05	1.00189e-05	2.91963e-05		3.31277e-05	4.14334e-05	2.79635e-05		9.43489e-06	1.03565e-05	5.11515e-05	17
Q9NPI1	BRD7 BP75 CELTIX1	BRD7	Bromodomain-containing protein 7 (75 kDa bromodomain protein) (Protein CELTIX-1)	74,139	1.08879e-05	1.10142e-05	2	3.40335e-05	2.66999e-05	3.62985e-05		2.1708e-05	2.26029e-05	2.4797e-05	1.11584e-05	1.56188e-06		7.49306e-06		2.26721e-05	2.40762e-05	1.66684e-05				1.18152e-05	13
Q9H0E9	BRD8 SMAP SMAP2	BRD8	Bromodomain-containing protein 8 (Skeletal muscle abundant protein) (Skeletal muscle abundant protein 2) (Thyroid hormone receptor coactivating protein of 120 kDa) (TrCP120) (p120)	135,336	4.91069e-06	2.68097e-06	2	2.98305e-05	4.57081e-05	2.27255e-05	1.67636e-05	1.84986e-05	1.23822e-05	3.88119e-06	1.22254e-05	6.84495e-06	3.46731e-06	1.06725e-05		6.21006e-06	8.79285e-06	1.01458e-05		6.89926e-06		8.34604e-07	16
Q9H8M2	BRD9 UNQ3040/PRO9856	BRD9	Bromodomain-containing protein 9 (Rhabdomyosarcoma antigen MU-RMS-40.8)	67,000	1.0625e-05	4.74429e-06	2	1.50639e-05	2.21587e-05	2.00831e-05		4.2704e-05	1.66742e-05	2.15594e-05	3.2103e-05	2.24679e-05	5.25282e-06	1.16081e-05		1.2544e-05	5.1507e-05	1.43457e-05				8.71611e-06	14
[truncated: 12,348 more rows]
