# Supplementary material for: Proteogenomics of Colorectal Cancer Liver Metastases: Complementing Precision Oncology with Phenotypic Data
Source: Cancers (Basel). 2019 Dec 1;11(12):1907. doi: 10.3390/cancers11121907 (PMC6966481; doi:10.3390/cancers11121907)
Supplement: Supplementary file 1 [file cancers-11-01907-s001.zip › cancers-645556-suppl-XML/cancers-645556-suppl-Table_S3.xlsx]

## Sheet: top100proteins
Top 100 highest abundance protein of the 19 reference proteomes
#	plasma	HepaRG	hepatocytes	platelets	lymphoblasts	CLL	fibroblasts	myoblasts	myotubes	HEK293	HeLa	A172	MPSNT	RCMH	kidney	megakaryocytes	CD14	CD16	CD8
1	ALB	HIST1H4A; HIST1H4B; HIST1H4C; HIST1H4D; HIST1H4E; HIST1H4F; HIST1H4H; HIST1H4I; HIST1H4J; HIST1H4K; HIST1H4L; HIST2H4A; HIST2H4B; HIST4H4	HIST1H4A; HIST1H4B; HIST1H4C; HIST1H4D; HIST1H4E; HIST1H4F; HIST1H4H; HIST1H4I; HIST1H4J; HIST1H4K; HIST1H4L; HIST2H4A; HIST2H4B; HIST4H4	TMSB4X	HIST1H4A; HIST1H4B; HIST1H4C; HIST1H4D; HIST1H4E; HIST1H4F; HIST1H4H; HIST1H4I; HIST1H4J; HIST1H4K; HIST1H4L; HIST2H4A; HIST2H4B; HIST4H4	ACTB	VIM	HIST1H4A; HIST1H4B; HIST1H4C; HIST1H4D; HIST1H4E; HIST1H4F; HIST1H4H; HIST1H4I; HIST1H4J; HIST1H4K; HIST1H4L; HIST2H4A; HIST2H4B; HIST4H4	ACTC1	HIST1H4A; HIST1H4B; HIST1H4C; HIST1H4D; HIST1H4E; HIST1H4F; HIST1H4H; HIST1H4I; HIST1H4J; HIST1H4K; HIST1H4L; HIST2H4A; HIST2H4B; HIST4H4	ACTB	ACTB	HIST1H4A; HIST1H4B; HIST1H4C; HIST1H4D; HIST1H4E; HIST1H4F; HIST1H4H; HIST1H4I; HIST1H4J; HIST1H4K; HIST1H4L; HIST2H4A; HIST2H4B; HIST4H4	ACTB	ACTB	ALB	ACTG1	ACTG1	HIST1H4A
2	IGKC	PPIA	FABP1	ACTB	ACTB	ACTG1	ACTB	ACTG1	ACTB	HIST1H2BD	ACTG1	ACTG1	ACTB	ACTG1	ACTG1	ACTB	ACTB	ACTB	TMSB4X
3	0	ACTB	ACTB	ACTG1	ACTG1	HBB	ACTG1	VIM	ACTA1	H2BFS	GAPDH	HIST1H4A; HIST1H4B; HIST1H4C; HIST1H4D; HIST1H4E; HIST1H4F; HIST1H4H; HIST1H4I; HIST1H4J; HIST1H4K; HIST1H4L; HIST2H4A; HIST2H4B; HIST4H4	ACTG1	VIM	HIST1H4A; HIST1H4B; HIST1H4C; HIST1H4D; HIST1H4E; HIST1H4F; HIST1H4H; HIST1H4I; HIST1H4J; HIST1H4K; HIST1H4L; HIST2H4A; HIST2H4B; HIST4H4	ACTG1	S100A8	S100A8	PTMA
4	APOA1	ACTG1	ACTG1	PF4	HIST1H2BD	HBA1; HBA2	HIST1H4A; HIST1H4B; HIST1H4C; HIST1H4D; HIST1H4E; HIST1H4F; HIST1H4H; HIST1H4I; HIST1H4J; HIST1H4K; HIST1H4L; HIST2H4A; HIST2H4B; HIST4H4	ACTB	ACTG1	PPIA	PPIA	GAPDH	VIM	HIST1H4A; HIST1H4B; HIST1H4C; HIST1H4D; HIST1H4E; HIST1H4F; HIST1H4H; HIST1H4I; HIST1H4J; HIST1H4K; HIST1H4L; HIST2H4A; HIST2H4B; HIST4H4	PPIA	ACTA1	VIM	VIM	VIM
5	TF	KRT8	ALDOB	PFN1	ACTA1	HBD	TMSB4X	GAPDH	HIST1H4A; HIST1H4B; HIST1H4C; HIST1H4D; HIST1H4E; HIST1H4F; HIST1H4H; HIST1H4I; HIST1H4J; HIST1H4K; HIST1H4L; HIST2H4A; HIST2H4B; HIST4H4	ACTB	VIM	PFN1	PPIA	ACTC1	PFN1	PFN1	ACTC1	PFN1	PFN1
6	IGHG2	ANXA2	ADH1B	PPBP	PFN1	ACTBL2	ACTA2	HIST1H2BD	ACTA2	ACTG1	ACTA1	HIST1H3A; HIST1H3B; HIST1H3C; HIST1H3D; HIST1H3E; HIST1H3F; HIST1H3G; HIST1H3H; HIST1H3I; HIST1H3J	ACTA1	TUBB	GAPDH	PPIA	ACTA1	ACTC1	CFL1
7	IGHG3	GSTA1	GSTA1	POTEKP	GAPDH	GAPDH	GAPDH	PFN1	VIM	PFN1	HIST1H4A; HIST1H4B; HIST1H4C; HIST1H4D; HIST1H4E; HIST1H4F; HIST1H4H; HIST1H4I; HIST1H4J; HIST1H4K; HIST1H4L; HIST2H4A; HIST2H4B; HIST4H4	PPIA	ACTA2	TUBB4B	KRT19	TF	ENO1	ACTA1	TPI1
8	0	PFN1	CPS1	ACTBL2	HBA1; HBA2	YWHAZ	TAGLN	TMSB4X	DES	GAPDH	H3F3A; H3F3B	VIM	GAPDH	GAPDH	KRT8	ACTBL2	ACTA2	ACTG2	TAGLN2
9	SERPINA1	HIST1H2BD	GSTA2	FGB	PPIA	VIM	PFN1	TMSB10	POTEKP	YWHAE	HIST1H3A; HIST1H3B; HIST1H3C; HIST1H3D; HIST1H3E; HIST1H3F; HIST1H3G; HIST1H3H; HIST1H3I; HIST1H3J	TUBB	TUBB	TUBB2A	HIST1H2BD	HIST1H4A; HIST1H4B; HIST1H4C; HIST1H4D; HIST1H4E; HIST1H4F; HIST1H4H; HIST1H4I; HIST1H4J; HIST1H4K; HIST1H4L; HIST2H4A; HIST2H4B; HIST4H4	ACTG2	ACTA2	YWHAZ
10	HP	AKR1C1	HBB	TAGLN2	ACTBL2	ARHGDIB	LGALS1	LGALS1	HIST1H2BD	TUBB	KRT8	TUBB4B	TUBB4B	PKM	VIM	PF4	HBB	S100A9	LCP1
11	FGB	GSTA2	ADH4	GAPDH	POTEKP	TUBB	TXN	TUBB4B	H2BFS	HIST2H2AB	TUBB	TUBA1C	TUBA1C	PPIA	ANXA2	TMSB4X	PFN1	HBB	ARHGDIB
12	IGLC3	TXN	ADH1A	MYL6	ENO1	TPI1	TMSB10	TUBB	MYLPF	CKB	TUBB4B	TUBB2B	PKM	H3F3A; H3F3B	S100A6	THBS1	HIST1H4K	ENO1	CALM2;CALM1;CALM3
13	IGHG4	HSPE1	HIST1H2BD	TPM4	HSPD1	PFN1	HIST1H2BD	ANXA2	GAPDH	TUBB4B	KRT18	TUBB2A	TUBB2B	HIST2H2AB	PKM	TUBA1C	CFL1	TUBB	S100A4
14	FGA	AKR1C3	ADH1C	TUBB1	ALB	YWHAB	H2BFS	MT2A	PFN1	HSPE1	TMSB4X	ENO1	TUBB2A	ACTBL2	ENO1	TUBA4A	GAPDH	LCP1	RPLP2
15	APOA2	PRDX1	HIST1H2BB	RAP1B	HSPE1	PPIA	PPIA	TUBB2A	ACTBL2	ENO1	ENO1	PKM	TUBA4A	ANXA2	TUBB4B	UBA52	LCP1	HIST1H4K	CAPZB
16	IGHA1	GAPDH	HSPE1	YWHAZ	TUBB	TUBB4B	ANXA2	TUBB2B	TPM2	MIF	TPI1	HIST2H2AB	TUBB4A	CFL1	KRT7	GAPDH	TUBB	KRT1	ANXA1
17	HPX	AKR1C2	ECHS1	FGG	PKM	YWHAQ	TUBB	DES	HSPE1	TUBB2B	TUBB2A	TUBB4A	TUBB3	TUBB3	TUBB	TPM4	KRT1	TUBB4B	HNRNPA2B1
18	TTR	ATP5F1B	GAPDH	MYH9	HIST2H2AB	YWHAE	TUBB4B	S100A10	TMSB4X	TUBB2A	TUBA1C	TUBA4A	PFN1	TUBA1C	TPI1	MYL6	TUBB4B	TUBA1B	ALDOA
19	IGLC7	CES1	GLUD1	ACTN1	ALDOA	TUBA4A	TUBB2A	PPIA	PPIA	HNRNPA2B1	HSPD1	LDHA	HSPE1	HSPA8	GSTP1	TAGLN2	S100A9	GAPDH	MYL6;PDE6H
20	0	ENO1	HBA1; HBA2	TLN1	TUBB4B	TUBB4A	ACTBL2	TXN	HSPB1	UBA52	NME1	ACTBL2	ENO1	PGAM1	TUBB3	HMGB1	HIST1H2BM	TUBA1C	COTL1
21	FGG	HSPD1	PPIA	TUBA4A	CFL1	PGK1	CFL1	PKM	TXN	NME1	MIF	CFL1	LGALS1	PFN1	ANXA4	ALDOA	HIST1H2BG	ACTBL2	HMGB1;HMGB1P1
22	HPR	TUBB4B	FTL	FLNA	PGK1	MSN	TUBB3	HIST2H2AB	ANXA2	TUBA1C	YWHAZ	TUBA3E	TUBB6	EIF5A	TUBB2A	MYL12A	HIST1H2BD	TUBB2A	PGK1
23	GC	KRT18	ACAT1	TUBB	TUBB2B	HMGB1	S100A4	TUBB3	TUBB	HNRNPA1	YWHAE	TUBB3	GSTP1	PRDX1	ACTBL2	RPS27A	HIST2H2BF	TUBB2B	LGALS1
24	C3	COX6C	DCXR	GP1BB	TUBB2A	LCP1	PKM	ACTBL2	TUBB4B	TPI1	PFN1	TPI1	HSPD1	YWHAE	TUBB2B	HIST1H3A; HIST1H3B; HIST1H3C; HIST1H3D; HIST1H3E; HIST1H3F; HIST1H3G; HIST1H3H; HIST1H3I; HIST1H3J	HIST1H2BH	POTEE	EEF1A1;EEF1A1P5
25	AHSG	TUBB	ALB	TUBA1C	VDAC1	YWHAG	ANXA5	HSPE1	TPM1	NME2	TUBA4A	PGK1	NME1	HMGB1	TUBB4A	NME1	HIST1H2BN	KRT10	PGAM1
26	A2M	P4HB	CYB5A	PPIA	TPI1	ALDOA	PRDX1	TUBB6	TUBB2A	PRDX1	EIF5A	ALDOA	S100A4	HIST1H1C	TMSB4X	TUBB	HIST1H2BK	TUBB4A	PSME1
27	IGHA2	UBA52	CES1	THBS1	TUBA1C	PKM	RPL32	TUBA1C	LGALS1	LDHB	ALDOA	YWHAE	HSPA8	PGK1	HSPE1	TUBB4B	HIST1H2BL	TUBA1A	PARK7
28	IGHM	TUBB2A	PRDX1	TUBB4B	MIF	HNRNPK	TUBB6	CFL1	TUBB2B	EIF5A	H3F3C	TMSB4X	HMGB1	YWHAZ	LDHB	S100A4	ANXA2	YWHAZ	LMNB1
29	PLG	TUBB2B	HSPD1	HBB	TUBB4A	EZR	RPS24	HSPA8	LMNA	TUBB4A	S100A4	TUBB6	NME2	LGALS1	PRDX1	STOM	H2BFS	PPIA	MYH9
30	0	RPS27A	ACAA2	CFL1	RPS18	LMNB1	PPIB	ALDOA	TPM4	YWHAZ	RPLP2	YWHAZ	HSP90AB1	HIST1H1E	CFL1	HPX	TUBA1B	HIST1H2BD	MSN
31	APOC3	KRT19	GATM	FGA	TUBA4A	NPM1	TPM4	RPS19	TMSB10	HSPD1	HIST2H2AB	HSPE1	TPI1	MYL6	PGK1	YWHAZ	PKM	HIST2H2BF	CLIC1
32	APOA4	ATP5F1A	HBD	ZYX	RPS3A	PGAM1	RPL27	MYL6	PRDX1	HSP90AA1	HSPE1	PGAM1	PPIB	TUBB6	ALDOA	MYH9	KRT10	HIST1H2BH	ANXA2;ANXA2P2
33	IGHV3-7	AKR1C4	ALDH2	POTEI	LDHA	HSPD1	RPL21	TPI1	MYL6	PKM	ANXA2	EIF5A	MIF	TUBA4A	UBA52	CALR	HIST2H2BE	HIST1H2BN	HSD17B10
34	ORM1	FABP1	PFN1	PDLIM1	ATP5F1B	ALB	RPL19	ENO1	MYL6B	VIM	POTEKP	HNRNPA2B1	CSTB	RPL26	TUBA1C	FLNA	HIST1H2BO	HIST1H2BG	NPM1
35	A1BG	PKM	HMGCS2	ILK	UBA52	HSPA8	TPM2	ANXA5	POTEI	TUBA4A	PGK1	HNRNPA1	PRDX1	TAGLN2	MIF	HSP90AB1	HIST1H2BB	HIST1H2BM	CSTB
36	SERPINC1	HSPA5	KRT8	ARHGDIB	PRDX1	UBA52	TUBA1C	TUBA4A	CRYAB	YWHAB	RPLP0	YWHAB	CYCS	RPL32	RPS27A	TUBB4A	HIST1H2BJ	HIST1H2BK	LDHB
37	IGLV3-9	PGK1	FBP1	FERMT3	TXN	POTEJ	RPL26	HNRNPA1	PKM	YWHAQ	YWHAB	HSP90AB1	ALDOA	ALDOA	LDHA	TUBA8	ACTBL2	PKM	MDH2
38	IGLV3-21	ALDH1A1	P4HB	VCL	HSP90AB1	GSTP1	RPL24	LMNA	TNNI1	HSP90AB1	TUBB3	HSP90AA1	CFL1	HSP90AA1	S100A10	TPI1	TUBA1C	HIST1H2BL	HMGN1
39	CFH	ADH1B	HP	ALB	HSP90AA1	YWHAH	LDHA	HNRNPA2B1	TAGLN	ACTBL2	PRDX1	NME1	YWHAE	RPS3	LMNA	YWHAE	HIST3H2BB	H2BFS	HIST1H1B
40	IGHV3-74	PTGR1	GLUD2	CCL5	YWHAE	HIST1H1C	RPL28	RPL26	TUBA1C	TUBB3	ACTBL2	ANXA2	HNRNPA1	S100A10	TUBA4A	RAP1A	TUBB2B	HIST1H2BO	ARHGDIA
41	IGHV3-20	SOD2	ATP5F1B	MYL9	LCP1	TUBB3	RPL10	RPL32	TUBB6	RPS27A	YWHAQ	YWHAQ	SERPINH1	RPS18	HIST1H2AA	CFL1	HBA2	HIST1H2BB	HNRNPA1;HNRNPA1L2
42	APOD	ALB	AK2	HBD	TAGLN2	PCBP1	TAGLN2	STMN1	TUBB3	HNRNPC	TUBB6	PRDX1	ATP5F1B	RPL38	MYL6	ARHGDIB	TUBB4A	HIST2H2BE	ERH
43	F2	ACTBL2	H3F3A; H3F3B	CAVIN2	PGAM1	ATP5F1B	RPL35	HMGB1	PPIB	EIF5A2	PKM	EIF4A1	MDH2	HNRNPA2B1	ANXA1	ITGB3	TUBB2A	HIST1H2BJ	MT-ATP8
44	APOH	AK2	ALDH6A1	TUBA8	GSTP1	ANP32A	FAU	LDHA	HSPA8	ALDOA	YWHAG	HSPD1	ANXA2	RHOA	YWHAZ	HSP90AA1	TUBA1A	HBD	ARPC3
45	HBA1; HBA2	AKR1B10	SOD1	POTEJ	HNRNPA1	ENO1	HSPA8	TAGLN2	POTEJ	RPS18	KRT7	UCHL1	RPL5	HNRNPA3	MYH9	ACTN1	HBD	TUBA4A	RPS3A
46	C4B; C4B_2	BLVRB	DECR1	YWHAB	RPL23	CLIC1	RPL26L1	PRDX1	P4HB	RPS19	SLC3A2	MIF	ACTBL2	YWHAQ	HSPD1	PKM	POTEE	ATP5B	SAMHD1
47	C4A	TPI1	PEBP1	RSU1	HSPA5	GDI2	HSPE1	YWHAZ	MYH3	PRDX6	SFN	HMGB1	TAGLN	HSP90AB1	ACTN4	CLIC1	YWHAZ	ANXA2	GSTP1
48	ORM2	TKT	IDH1	SH3BGRL3	ATP5F1A	RPS3	RPL14	EIF5A	MYL4	POTEKP	CFL1	HSPA8	HSP90AA1	RPS19	UCHL1	YWHAB	PPIA	UBA52	RPL38
49	C4BPA	CFL1	HSPA5	PKM	RPS5	PSME1	RPL4	HSPB1	MYL2	TBCA	LDHA	TAGLN2	MYL6	RPS27A	HSPB1	KRT1	KRT2	HIST3H2BB	HSPD1
50	HBB	YWHAE	ALDH1A1	ITGB3	HNRNPA2B1	HNRNPM	RPL31	P4HB	HSPA5	HNRNPK	LDHB	EEF2	HNRNPA2B1	MSN	TXN	TLN1	LYZ	POTEKP	WDR1
51	0	TUBA1C	UGP2	TPM2	YWHAZ	CORO1A	HSPA5	RPL10	S100A10	HIST1H1C	BASP1	RPS12	PRDX6	EEF2	YWHAE	HSPA8	TUBA4A	HBA2	RPS12
52	VTN	PRDX6	ACTBL2	ALDOA	ANXA6	TALDO1	TUBA4A	RPS18	TPM3	RPL23	RPS3	MYL6	UCHL1	TPI1	HSPA8	PRDX6	UBA52	CFL1	HMGA1
53	CFB	CYB5A	TPI1	YWHAQ	NPM1	PARK7	TPI1	YWHAE	HNRNPA2B1	HNRNPA3	TAGLN2	EEF1A2	VDAC1	LMNA	KRT18	MYL9	ATP5B	TUBB3	RPL30
54	JCHAIN	TUBA4A	PPIB	YWHAE	RPS3	PRDX1	ENO1	HSPA5	ALDOA	YWHAG	HSPA8	YWHAG	TPM4	NME1	ANXA5	MSN	ALDOA	KRT2	CAPZA1
55	HRG	S100A10	HADHB	GSN	RPL28	ANP32B	RPL18A	UBA52	CFL1	NPM1	RPSA	LDHB	EIF5A	YWHAB	MSN	RPS3	ANXA2P2	YWHAB	H2AFY
56	IGHV3-15	COX5B	UBA52	PLEK	LDHB	RPS18	P4HB	CALR	TUBA4A	CFL1	TMSB10	EIF5A2	RPS18	HSPE1	HMGB1	GSTO1	ARF1	TUBA3D	ARPC1B
57	APOE	CYP3A4	GOT2	ITGA2B	RPLP2	RPS11	ANXA1	MSN	RPLP2	PRDX2	YWHAH	LGALS1	YWHAZ	RPL35A	YWHAB	PRDX1	ARF3	YWHAE	NHP2L1
58	SAA1	ANXA5	BHMT	LIMS1	RPS11	HSP90AA1	YWHAZ	RPL38	CYCS	UCHL1	RPS21	RPS27A	TPM1	RPL23A	HNRNPA2B1	APOC3	MSN	COTL1	RPSA;RPSAP58
59	IGHV3-72	COX4I1	KRT18	GSTO1	MDH2	EIF5A	MYL6	PGK1	SERPINH1	PGAM1	RPS12	RPL23	PGK1	RPS7	PRDX2	HMGB2	GSTP1	TKT	ACTR2
60	CLU	HSPA8	EPHX1	TPM3	EIF5A	CFL1	DES	RPS10	UBA52	RPL26	PGAM1	HNRNPK	EIF4A1	ANXA1	LASP1	RAB1B	TUBB3	RPS27A	EVL
61	SERPINA3	HNRNPA2B1	ATP5F1A	RAP1A	P4HB	HSP90AB1	RPS3A	TPT1	CALR	EIF4A1	P4HB	PARK7	CALR	RPS13	PARK7	RAB1A	PGK1	LYZ	HMGB2
62	SAA4	RPL38	RPS27A	ACTN4	TMSB4X	APEX1	RPL13	PPIB	CTSD	YWHAH	HSPB1	RPS21	NPM1	S100A11	YWHAQ	YWHAQ	TKT	RAB1B	APRT
63	RBP4	TAGLN2	PDIA3	TXN	RPS27A	PRDX6	LMNA	RPLP2	ANXA5	EEF2	PHB	RPS3	RPL23	TPM4	NME2	VCL	COTL1	PGK1	YWHAQ
64	AMBP	IDH1	DDT	PRDX6	PDIA3	MYL6	TPM1	RPS24	MYH7	TAGLN2	LMNA	HNRNPC	RPL27	RPL10	AK2	HSPD1	POTEKP	ALB	RPL37A
65	CD5L	PARK7	EEF1A1P5	RAB1B	RPS13	RAC2	RPS18	HBA1; HBA2	ERH	SNRPD2	MYL6	RPS14	LDHA	ENO1	CSTB	TPM2	EEF1A1	TUBA3E	EIF5A;EIF5AL1
66	APOC2	CYCS	DEFA3	PPIB	EEF2	XRCC6	RPL3	RPL26L1	YWHAE	STMN1	ATP5F1B	RPS11	PDIA3	RPS11	TAGLN2	ENO1	EEF1A1P5	EEF1A1	VDAC1
67	AZGP1	DDT	S100A9	HSPB1	HNRNPC	LDHB	POTEJ	YWHAQ	TAGLN2	RPS3	TPM4	S100A4	RPS3	RPS12	SFN	MPO	YWHAE	EEF1A1P5	PRDX5
68	HBD	ACAA2	COX6C	HBA1; HBA2	HIST1H1C	RPS27A	ALDOA	RPS16	ACTN2	RPS28	TXN	RPS18	HSPA5	RPL23	ATP5F1B	TUBB1	YWHAB	RAB1A	ACTR3
69	AFM	MDH2	TUBB4B	TPM1	MYL6	RHOA	YWHAB	RPL21	TPI1	HNRNPM	RPS28	TPT1	RPLP2	RPS4X	EZR	LDHB	TUBA3D	MSN	SH3BGRL
70	PRSS1	DCXR	ACSL1	CAP1	YWHAB	HIST1H1D	CALR	RPS27A	RPS27A	RPS12	EEF2	ANXA1	EEF2	RPL27	YWHAG	SH3BGRL3	RPS27A	HSP90AB1	PRDX1
71	CP	SPANXB1	ASS1	F13A1	RPL26	HIST1H1E	RPS27A	RPS5	MYH8	RPL28	RPL12	TXN	YWHAQ	RPS3A	TKT	PDIA3	ALB	ARF1	PEBP1
72	IGKV2-40	HADHB	TUBB	VASP	RPS9	S100A4	EIF5A	RPS13	MYL1	RPS21	CCT2	RPS19	FABP5	RPS8	S100A11	LMNA	TPI1	ARF3	PNP
73	ITIH4	YWHAZ	CAT	NME2	RPL10	COTL1	RPL18	YWHAB	EIF5A	RPS3A	PHGDH	HSPA5	HSPA9	HNRNPA1	CYCS	VDAC1	ANXA5	ANXA5	H1FX
74	IGKV2-30	RPLP2	MDH2	PARVB	HSPA8	RAN	PPIAL4A	TPM4	ACTN1	HMGB1	LGALS1	NPM1	YWHAB	RPL24	HSP90AA1	HIST1H1C	ARPC4	KRT9	ARPC2
75	IGKV1D-39	EPHX1	PCK2	TUBB6	HLA-DRB1	PEBP1	TPT1	EEF2	PDIA3	PGK1	PARK7	RHOA	EEF1A2	RPS14	HIST1H1E	ATP5F1B	ANXA1	MPO	ACAA2
76	KNG1	LMNA	FTH1	EIF5A	HSP90B1	S100A6	PGK1	RPL28	NES	LDHA	PRDX2	YWHAH	RPS27A	DSTN	HSPA5	HSPA5	KRT9	SERPINB1	RPS8
77	IGHV3-73	H2AFX	PRDX6	ENO1	ARHGDIB	PTBP1	RPL37A	HSP90AB1	RPS18	TXN	HNRNPC	RPL26	VCL	YWHAG	HNRNPA1	PPBP	RAB1B	ANXA2P2	HCLS1
78	ITIH2	PRDX2	GRHPR	MSN	RPL37A	RDX	RPS8	RPL15	ATP5J	ATP5F1B	VDAC1	P4HB	HNRNPC	ERH	RPL38	EIF4A1	ARHGDIB	GSTP1	PPIB
79	IGKV1-17	PPIB	HSP90B1	CLIC1	ALDOC	CAP1	RPL15	RPL31	RPL32	HNRNPD	HNRNPK	HNRNPA3	HSP90B1	RPS5	TUBB6	HIST1H1E	RAB1A	LMNB1	SRSF1
80	IGKV2-28	ATP5H	AKR1C4	PGK1	RPS4X	ANXA6	SOD2	RPS3A	RPL27	RPS13	RPL23	ACTN4	TAGLN2	HNRNPK	HIST1H1C	LGALS1	TUBA3E	ALDOA	LDHA
81	IGHV3-23	CALR	PARK7	YWHAH	RPL30	ACTR3	CALD1	MT1E	MDH2	RPL12	EIF4A1	RPS13	POTEI	PGAM2	PGAM1	HIST1H1D	CAP1	MYH9	COX6B1
82	IGLV1-47	SLC25A5	SULT2A1	YWHAG	YWHAQ	ARPC5	YWHAE	RPL17	ATP5F1B	TUBB6	EIF5A2	TUBB1	GDI2	RPL36	VDAC1	TKT	HSP90AB1	HSP90AA1	PRDX6
83	IGLV2-8	PDIA3	AKR1C1	LDHB	RPS12	TMSB4X	RPS11	RHOA	RPS19	RPS11	KRT17	TKT	DBI	GLUD1	ALDH1A1	TALDO1	SERPINB1	SAMHD1	RPL12
84	IGKV3-20	ADH1C	IDH2	NRGN	RPS16	EEF2	RPL5	HSP90AA1	RPL21	SFN	RPS18	LMNA	VDAC2	RPL7A	RPS5	LMNB1	ARF5	CLIC1	XRCC6
85	IGKV3D-15	HSP90AA1	ETFB	TPI1	RPL3	ACTR2	RPL35A	RPS4X	HNRNPA1	CCT2	SET	TPM4	PGAM1	ATP5F1B	HSP90AB1	ITGA2B	ENO3	TPI1	ATP5H
86	LRG1	TST	ECH1	HSPA8	SUB1	ARPC2	RPL13A	RPL35	YWHAZ	CCT8	SNCG	RPL3	LDHB	RPS15A	GLUD1	AK2	ATP5A1	TUBB8	SERPINB9
87	IGHV3-43	HADHA	PDIA4	RAB11A	HNRNPA3	CDC42	YWHAQ	RPS21	RPL26	RPS5	ANP32A	SLC25A5	TXN	EIF4A1	CTSD	P4HB	CLIC1	ARHGDIB	RPS19
88	SERPING1	RPS28	HADHA	MTPN	PPIB	NME1	RPS16	POTEJ	ACTN4	HIST1H1E	TPM2	MSN	RPS13	P4HB	RPL26	RPS9	HSP90AA1	ANXA1	RPS17L;RPS17
89	IGLV1-51	MAOB	AGXT	PDIA3	RPL12	ATP5F1A	RPL17	RPL12	YWHAB	RPL10	PHB2	SUB1	YWHAG	POTEI	PRDX5	RAB10	YWHAG	YWHAG	RPS21
90	PROS1	ECHS1	ALDH1L1	RAB11B	IGHM	TCL1A	RPL27A	PGAM1	HIST2H2AB	FKBP4	PRDX6	SNRPD2	DSTN	RPL35	RHOA	GPX1	LDHA	TUBA8	RPL23
91	IGKV1-8	RPS21	PGK1	SNCA	ATP5I	CALR	MSN	ACTN4	CALU	PARK7	PEBP1	RPS3A	RPL12	RPL12	EEF2	HNRNPK	SAMHD1	YWHAQ	C9orf142
92	IGHV3-13	PGAM1	TUBB2A	GP9	AHSG	HNRNPU	RPL23A	MT1X	RPL18A	HIST1H1D	PCBP1	SFN	PARK7	HSPA5	TPM1	RPS19	MPO	RAB10	PCBP1
93	GSN	RPS5	CALR	GNG11	NME1	HIST1H4A; HIST1H4B; HIST1H4C; HIST1H4D; HIST1H4E; HIST1H4F; HIST1H4H; HIST1H4I; HIST1H4J; HIST1H4K; HIST1H4L; HIST2H4A; HIST2H4B; HIST4H4	RPL36AL	RPL27	MYL9	SNRPD3	PDIA3	HSP90AA5P	TPM2	RPL5	TPM4	ATP5H	HSPA8	-	EEF2
94	IGKV1-27	RPS18	ACSM2A	NME1	RPLP0	LDHA	DSTN	RPL19	MYH9	RPL7A	HNRNPA2B1	CALR	TUBB1	RPL8	PPIB	RPS3A	YWHAH	HIST2H3A	GNG2
95	SAA2	YWHAB	ENO1	ARPC3	RPS14	RAB1B	RPL36	RPL3	RPS24	RPL5	HSD17B10	EIF4A2	TPM3	ARHGDIA	MDH2	EEF2	ENO2	HIST1H3H	NONO
96	APOM	ETFB	CTSD	ACTR3	RPL38	MYH9	NME2	S100A4	RPS11	HSPA8	TBCA	RPSA	HNRNPA3	EEF1A2	LGALS1	RAB11B	MDH2	H3F3A	H2AFV;H2AFZ
97	APOB	HIST1H1E	ACSM2B	ARPC5	RPL35A	RPS24	RPL38	RPL23	VAT1	AK2	ACTN4	EEF1D	HNRNPM	RHOC	RPS21	PNP	YWHAQ	YWHAH	YWHAE
98	IGHV4-4	MYL6	BLVRB	RAC1	SLC25A5	UBE2N	RPS26	RPS7	TNNT2	RPL26L1	RPS19	KRT8	TMSB10	RPL31	HIST1H1D	PGK1	LMNB1	TUBB6	HIST1H3A;HIST3H3
99	SERPINF1	GATM	TXN	CSRP1	NME2	RAB1A	PDIA3	RPS29	AK2	RPS4X	POTEF	RPLP0	HNRNPK	HSPD1	RPS3A	RAB8B	MYH9	ATP5A1	TCEB1
100	SERPINF2	LDHA	CYCS	DBI	RPS8	LTA4H	RHOA	HNRNPK	VDAC1	HNRNPA0	PCNA	CCT2	RPSA	GAPDHS	RPS19	RPS13	TALDO1	HIST3H3	HSPA9
